# Supplementary material for: Neuron-specific spinal cord translatomes reveal a neuropeptide code for mouse dorsal horn excitatory neurons
Source: Sci Rep. 2021 Mar 4;11:5232. doi: 10.1038/s41598-021-84667-y (PMC7933427; doi:10.1038/s41598-021-84667-y)
Supplement: Supplementary file 2 — Supplementary Information 2. [file 41598_2021_84667_MOESM2_ESM.xlsx]

## Sheet: Unfiltered
												vGluT2 over VIAAT						Gad67 over vGluT2								Gad67 over VIAAT						vGluT2 [normalized count]					Gad67 [normalized count]					VIAAT [normalized count]
Identifier	gene_name	transcript_id	type	description	hgnc_symbol	width	gc	GO BP	GO CC	GO MF	isPresent	log2 Ratio vGluT2 over VIAAT	vGluT2/VIAAT	VIAAT/vGluT2	gfold (log2 Change) vGluT2 over VIAAT	pValue vGluT2 over VIAAT	fdr vGluT2 over VIAAT	log2 Ratio Gad67 over vGluT2	Gad67/vGluT2	vGluT2/Gad67	gfold (log2 Change) Gad67 over vGluT2	pValue Gad67 over vGluT2	fdr Gad67 over vGluT2	pValue vGluT2 over GlyT2	fdr vGluT2 over GlyT2	log2 Ratio Gad67 over VIAAT	Gad67/VIAAT	VIAAT/Gad67	gfold (log2 Change) Gad67 over VIAAT	pValue Gad67 over VIAAT	fdr Gad67 over VIAAT	82C_vGluT2 [normalized count]	93C_vGluT2 [normalized count]	94C_vGluT2 [normalized count]	av_vGluT2	Stddev_vGluT2	90C_Gad67 [normalized count]	96C_Gad67 [normalized count]	99C_Gad67 [normalized count]	av_Gad67	Stddev_Gad67	84C_VIAAT [normalized count]	92C_VIAAAT [normalized count]	128C_VIAAT [normalized count]	av_VIAAT	Stddev_VIAAT	82C_vGluT2 [FPKM]	93C_vGluT2 [FPKM]	94C_vGluT2 [FPKM]
ENSMUSG00000021252	0610007P14Rik	ENSMUST00000142331; ENSMUST00000021676; ENSMUST00000131681; ENSMUST00000124311; ENSMUST00000148323	protein_coding	RIKEN cDNA 0610007P14 gene [Source:MGI Symbol;Acc:MGI:1915571]	C14orf1	1180	0.492	GO:0006629; GO:0006694; GO:0008202; GO:0016126	GO:0005783; GO:0016020; GO:0016021; GO:0030133		TRUE	0.03337	1.0234	0.977135	0	0.8595	0.9817	0.09871	1.07082	0.933868	0	0.5239	0.7793	0.136	0.3183	0.1159	1.08365	0.922806	0	0.5224	0.8703	1961	1554	1533	1682.67	241.272	1716	2039	1607	1787.33	224.66	2026	1631	1270	1642.33	378.127	53.93	42.54	41.51
ENSMUSG00000007777	0610009B22Rik	ENSMUST00000007921; ENSMUST00000109098	protein_coding	RIKEN cDNA 0610009B22 gene [Source:MGI Symbol;Acc:MGI:1913300]		852	0.429	GO:0008150	GO:0005575	GO:0003674	TRUE	-0.09277	0.937721	1.06642	0	0.6247	0.9368	0.04209	1.0296	0.971247	0	0.7949	0.9188	0.001292	0.009582	-0.06573	0.955462	1.04661	0	0.7373	0.9396	886.8	870.7	807.3	854.933	42.0298	937.9	726.8	958	874.233	128.076	790.2	801.9	1136	909.367	196.357	33.77	33.01	30.28
ENSMUSG00000043644	0610009L18Rik	ENSMUST00000143813	protein_coding	RIKEN cDNA 0610009L18 gene [Source:MGI Symbol;Acc:MGI:1914088]		619	0.603	GO:0008150	GO:0005575	GO:0003674	TRUE	0.7464	1.6776	0.596089	0	0.0995	0.5262	-0.763	0.58927	1.69702	0	0.05973	0.2384	0.07465	0.2118	-0.03112	0.97866	1.02181	0	0.9549	0.9946	150.1	94.3	96.12	113.507	31.7038	54.82	60.4	84.08	66.4333	15.535	83.68	49.04	69.57	67.43	17.4189	7.866	4.921	4.963
ENSMUSG00000024442	0610009O20Rik	ENSMUST00000025314	protein_coding	RIKEN cDNA 0610009O20 gene [Source:MGI Symbol;Acc:MGI:1914089]	KIAA0141	2400	0.557	GO:0008625; GO:0043281	GO:0005739	GO:0003674	TRUE	-0.4461	0.734024	1.36235	0	0.0771	0.464	0.1865	1.138	0.878735	0	0.3359	0.6374	0.03657	0.1275	-0.2754	0.826221	1.21033	0	0.2708	0.7297	444.9	379.3	417.5	413.9	32.9478	527.6	461.1	413.7	467.467	57.2163	394	525	768.1	562.367	189.829	6.016	5.105	5.56
ENSMUSG00000042208	0610010F05Rik	ENSMUST00000155903; ENSMUST00000141353; ENSMUST00000109532; ENSMUST00000043356; ENSMUST00000093267; ENSMUST00000180260; ENSMUST00000131612; ENSMUST00000123909	protein_coding	RIKEN cDNA 0610010F05 gene [Source:MGI Symbol;Acc:MGI:1918925]	KIAA1841	2670	0.424	GO:0008150	GO:0005575	GO:0003674	TRUE	0.0486	1.03426	0.966874	0	0.7779	0.9704	-0.2362	0.848979	1.17789	0	0.08803	0.3036	0.03755	0.1302	-0.2032	0.868622	1.15125	0	0.2203	0.6775	1822	2122	1811	1918.33	176.466	1566	1713	1572	1617	83.1925	1834	2242	1486	1854	378.397	22.15	25.67	21.67
ENSMUSG00000020831	0610010K14Rik	ENSMUST00000138658; ENSMUST00000108577; ENSMUST00000108575; ENSMUST00000108579; ENSMUST00000021180; ENSMUST00000148878; ENSMUST00000108576; ENSMUST00000021181; ENSMUST00000102569; ENSMUST00000100950; ENSMUST00000134700; ENSMUST00000108578; ENSMUST00000150504; ENSMUST00000135390	protein_coding	RIKEN cDNA 0610010K14 gene [Source:MGI Symbol;Acc:MGI:1915609]	C17orf49	652	0.574	GO:0008150; GO:0016568	GO:0005634; GO:0016589; GO:0071339	GO:0003674; GO:0003677	TRUE	0.1767	1.1303	0.884724	0	0.3353	0.8246	-0.08818	0.940709	1.06303	0	0.6185	0.8318	0.6988	0.8407	0.07356	1.05231	0.95029	0	0.6662	0.9208	1567	1135	1079	1260.33	267.053	1149	1016	1366	1177	176.672	969.2	1209	1159	1112.4	126.51	78	56.22	52.89
ENSMUSG00000025731	0610011F06Rik	ENSMUST00000110456; ENSMUST00000169085; ENSMUST00000163356; ENSMUST00000169308; ENSMUST00000026827	protein_coding	RIKEN cDNA 0610011F06 gene [Source:MGI Symbol;Acc:MGI:1915597]	C16orf13	718	0.585	GO:0008150	GO:0005575	GO:0003674	TRUE	0.3826	1.30369	0.767054	0	0.03321	0.2859	-0.3022	0.811015	1.23302	0	0.0428	0.192	0.01259	0.05709	0.06496	1.04606	0.955972	0	0.7231	0.9366	1024	1076	1114	1071.33	45.1811	952.5	798.3	838.6	863.133	79.9739	776.4	706.7	977.6	820.233	140.669	46.29	48.41	49.57
ENSMUSG00000058706	0610030E20Rik	ENSMUST00000077783	protein_coding	RIKEN cDNA 0610030E20 gene [Source:MGI Symbol;Acc:MGI:1915614]	C2orf68	4630	0.47	GO:0008150	GO:0005575	GO:0003674	TRUE	-0.7816	0.581721	1.71904	0	0.0424	0.3336	0.7555	1.68822	0.592341	0	0.05257	0.2195	0.1503	0.3407	-0.0426	0.970904	1.02997	0	0.9016	0.9831	160.5	103.7	60.83	108.343	49.997	118.2	264.8	159.3	180.767	75.6208	243.6	152.9	159.4	185.3	50.5938	1.125	0.7237	0.4199
ENSMUSG00000028608	0610037L13Rik	ENSMUST00000120473; ENSMUST00000106727; ENSMUST00000156888; ENSMUST00000134254; ENSMUST00000153593; ENSMUST00000128474; ENSMUST00000030346; ENSMUST00000106726; ENSMUST00000127715; ENSMUST00000119394; ENSMUST00000030347; ENSMUST00000132417; ENSMUST00000135454; ENSMUST00000125107	protein_coding	RIKEN cDNA 0610037L13 gene [Source:MGI Symbol;Acc:MGI:1921348]	C1orf123	1050	0.509	GO:0008150	GO:0070062	GO:0003674	TRUE	-0.02584	0.982249	1.01807	0	0.8803	0.9846	-0.3115	0.805804	1.241	0	0.04532	0.1988	0.1251	0.3004	-0.3528	0.783063	1.27704	0	0.03645	0.3312	859.7	1036	956	950.567	88.2755	795.7	709.7	777.7	761.033	45.3578	970.3	877.9	1051	966.4	86.6159	26.57	31.88	29.1
ENSMUSG00000060512	0610040J01Rik	ENSMUST00000196575; ENSMUST00000081747; ENSMUST00000199667; ENSMUST00000196367	protein_coding	RIKEN cDNA 0610040J01 gene [Source:MGI Symbol;Acc:MGI:1923511]	C4orf19	1060	0.543	GO:0008150	GO:0005575	GO:0003674	TRUE	-0.5695	0.67385	1.48401	0	0.6109	0.9325	0.985	1.97931	0.505226	0	0.2786	0.5809	0.04095	0.1388	0.4021	1.32143	0.756756	0	0.6774	0.9238	5.21	25.15	15.77	15.3767	9.97582	26.55	28.19	36.51	30.4167	5.34031	19.07	40.38	9.42	22.9567	15.8417	0.1595	0.7663	0.4755
ENSMUSG00000019689	1110001J03Rik	ENSMUST00000147651; ENSMUST00000019833	protein_coding	RIKEN cDNA 1110001J03 gene [Source:MGI Symbol;Acc:MGI:1913367]	C7orf55	490	0.53	GO:0008150	GO:0005739	GO:0003674	TRUE	-0.29	0.817902	1.22264	0	0.08972	0.501	-0.0189	0.986985	1.01319	0	0.9001	0.9653	0.0002163	0.002314	-0.3243	0.798686	1.25206	0	0.05012	0.3862	973.2	845.6	983	933.933	76.6557	928.5	870.8	949.2	916.167	40.6291	1310	1093	1022	1141.67	150.041	64.45	55.74	64.11
ENSMUSG00000090066	1110002E22Rik	ENSMUST00000163080; ENSMUST00000184925	protein_coding	RIKEN cDNA 1110002E22 gene [Source:MGI Symbol;Acc:MGI:1915066]	LOC285556	5100	0.467	GO:0008150	GO:0005575	GO:0003674	FALSE	0.4585	1.37411	0.727743	0	0.868	NA	0.8872	1.84958	0.540662	0	0.6889	NA	0.8609	NA	1.326	2.50707	0.398873	0	0.6307	NA	5.21	4.191	0	3.13367	2.76125	16.27	1.007	0	5.759	9.11671	0	6.731	0	2.24367	3.88614	0.03315	0.02655	0
ENSMUSG00000022972	1110004E09Rik	ENSMUST00000142340; ENSMUST00000023694; ENSMUST00000149833; ENSMUST00000131583; ENSMUST00000129345; ENSMUST00000125519	protein_coding	RIKEN cDNA 1110004E09 gene [Source:MGI Symbol;Acc:MGI:1915251]	C21orf59	696	0.546	GO:0008150	GO:0005634; GO:0005737; GO:0005829	GO:0003674	TRUE	0.0005649	1.00039	0.999609	0	0.9973	0.9994	0.04893	1.0345	0.966653	0	0.7566	0.9014	0.8976	0.9528	0.03478	1.0244	0.976181	0	0.844	0.9683	1162	1067	1115	1114.67	47.5009	1054	1023	1362	1146.33	187.415	959.7	1285	1095	1113.23	163.415	54.17	49.51	51.2
ENSMUSG00000030663	1110004F10Rik	ENSMUST00000106608; ENSMUST00000151254; ENSMUST00000106607; ENSMUST00000032899	protein_coding	RIKEN cDNA 1110004F10 gene [Source:MGI Symbol;Acc:MGI:1929274]	C11orf58	1250	0.449	GO:0008150	GO:0005575	GO:0003674	TRUE	0.04403	1.03099	0.969942	0	0.7611	0.9675	0.2615	1.19872	0.83422	0	0.05273	0.22	0.07948	0.2207	0.2903	1.22289	0.817732	0	0.02642	0.2869	3392	3561	4234	3729	445.431	4945	3885	4503	4444.33	532.43	3556	3682	3610	3616	63.2139	88.05	92.04	108.2
ENSMUSG00000037960	1110007C09Rik	ENSMUST00000048946	protein_coding	RIKEN cDNA 1110007C09 gene [Source:MGI Symbol;Acc:MGI:1915730]	C9orf89	804	0.587	GO:0008150; GO:0042981	GO:0005739; GO:0005783; GO:0016020; GO:0016021	GO:0003674	TRUE	0.4764	1.39127	0.718769	0	0.1347	0.6042	-0.4886	0.712716	1.40308	0	0.06748	0.2576	0.2894	0.5142	-0.02866	0.98033	1.02006	0	0.9347	0.9909	289.7	295.5	229.8	271.667	36.3734	132.8	242.6	201.3	192.233	55.4587	289.2	173.1	123.9	195.4	84.8763	11.69	11.87	9.134
ENSMUSG00000027637	1110008F13Rik	ENSMUST00000029165; ENSMUST00000152942; ENSMUST00000152551; ENSMUST00000126767	protein_coding	RIKEN cDNA 1110008F13 gene [Source:MGI Symbol;Acc:MGI:1914638]	C20orf24	1090	0.51	GO:0008150	GO:0005739	GO:0003674	TRUE	0.1053	1.07572	0.929612	0	0.4881	0.8996	-0.1892	0.877092	1.14013	0	0.191	0.4754	0.09813	0.2566	-0.09955	0.933324	1.07144	0	0.4758	0.8497	2326	1969	1791	2028.67	272.445	1623	1873	1801	1765.67	128.691	1900	1896	1851	1882.33	27.2091	69.24	58.35	52.51
ENSMUSG00000021023	1110008L16Rik	ENSMUST00000021411; ENSMUST00000184980; ENSMUST00000184766; ENSMUST00000183654; ENSMUST00000184249; ENSMUST00000183475	protein_coding	RIKEN cDNA 1110008L16 gene [Source:MGI Symbol;Acc:MGI:1913382]	KIAA0391	2130	0.463	GO:0008033; GO:0008150	GO:0005739; GO:0042645	GO:0003674	TRUE	0.05103	1.036	0.965247	0	0.848	0.9808	0.1004	1.07207	0.932774	0	0.7185	0.8836	0.2657	0.4893	0.1366	1.09931	0.90966	0	0.6398	0.9139	241.7	221.1	319.9	260.9	52.1233	203.9	236.6	397.2	279.233	103.462	280.7	209.6	265.9	252.067	37.5143	3.683	3.353	4.8
ENSMUSG00000039195	1110008P14Rik	ENSMUST00000146423; ENSMUST00000048792	protein_coding	RIKEN cDNA 1110008P14 gene [Source:MGI Symbol;Acc:MGI:1920987]	C9orf16	1650	0.599	GO:0008150	GO:0005575	GO:0003674	TRUE	0.606	1.52203	0.657016	0	4.03e-05	0.0013	-0.8461	0.556287	1.79763	0	7.303e-10	3.172e-08	3.164e-11	1.569e-09	-0.2552	0.837871	1.1935	0	0.06956	0.4388	6315	4944	5587	5615.33	685.939	3122	2677	3512	3103.67	417.802	3750	3388	3913	3683.67	268.712	124.2	96.78	108.2
ENSMUSG00000045237	1110012L19Rik	ENSMUST00000053981	protein_coding	RIKEN cDNA 1110012L19 gene [Source:MGI Symbol;Acc:MGI:1915868]	CXorf40A	1090	0.488	GO:0008150	GO:0005575	GO:0003674	TRUE	-0.1182	0.921336	1.08538	0	0.6238	0.9368	0.2869	1.22002	0.819661	0	0.1656	0.437	0.2425	0.4642	0.1539	1.11257	0.898817	0	0.5179	0.8684	314.7	369.9	392.8	359.133	40.1478	456.5	361.4	490.1	436	66.7541	366.5	318.3	482.6	389.133	84.456	9.369	10.96	11.52
ENSMUSG00000028441	1110017D15Rik	ENSMUST00000134546; ENSMUST00000124019; ENSMUST00000123865; ENSMUST00000125303; ENSMUST00000138217; ENSMUST00000030152; ENSMUST00000095126; ENSMUST00000123356	protein_coding	RIKEN cDNA 1110017D15 gene [Source:MGI Symbol;Acc:MGI:1920971]	C9orf24	696	0.544	GO:0007283; GO:0030154; GO:0043623	GO:0002177; GO:0005634; GO:0005737; GO:0005856; GO:0048471	GO:0043014	TRUE	0.8481	1.80013	0.555516	0	0.2209	0.7305	-0.1514	0.900376	1.11065	0	0.7998	0.9216	0.172	0.3733	0.6828	1.60525	0.622955	0	0.3864	0.8072	55.23	40.86	67.59	54.56	13.3776	23.98	78.52	44.25	48.9167	27.5678	21.19	31.73	37.68	30.2	8.35079	2.575	1.897	3.103
ENSMUSG00000068073	1110025L11Rik	ENSMUST00000089104	protein_coding	RIKEN cDNA 1110025L11 gene [Source:MGI Symbol;Acc:MGI:1915887]		591	0.467	GO:0008150	GO:0005575	GO:0003674	FALSE	0	1	1	0	1	NA	0	1	1	0	1	NA	1	NA	5.125e-15	1	1	0	1	NA	0	0	0	0	0	0	0	0	0	0	0	0	0	0	0	0	0	0
ENSMUSG00000037971	1110032A03Rik	ENSMUST00000177546; ENSMUST00000177022; ENSMUST00000042468; ENSMUST00000176160; ENSMUST00000176238; ENSMUST00000176894; ENSMUST00000042576; ENSMUST00000176682; ENSMUST00000177142	protein_coding	RIKEN cDNA 1110032A03 gene [Source:MGI Symbol;Acc:MGI:1915971]	C11orf1	1060	0.475	GO:0008150	GO:0005634; GO:0005654	GO:0003674	TRUE	-0.1018	0.93187	1.07311	0	0.4929	0.9012	-0.1384	0.908526	1.10068	0	0.3212	0.6234	1.248e-06	2.659e-05	-0.2555	0.837697	1.19375	0	0.07897	0.4579	1704	1582	1530	1605.33	89.3159	1394	1377	1575	1448.67	109.738	1728	1651	1781	1720	65.3682	52.16	48.22	46.12
ENSMUSG00000046999	1110032F04Rik	ENSMUST00000054551	protein_coding	RIKEN cDNA 1110032F04 gene [Source:MGI Symbol;Acc:MGI:1915975]	C3orf80	2580	0.53	GO:0008150	GO:0005575; GO:0016020; GO:0016021	GO:0003674	TRUE	0.2919	1.22425	0.816826	0	0.2177	0.7279	-0.4678	0.723066	1.383	0	0.04067	0.186	0.01231	0.05622	-0.1924	0.875149	1.14266	0	0.4401	0.8356	463.7	456.8	334.2	418.233	72.8567	346	315.1	236.7	299.267	56.344	388.7	346.1	288.4	341.067	50.3391	5.832	5.72	4.139
ENSMUSG00000044991	1110034G24Rik	ENSMUST00000110132; ENSMUST00000148271; ENSMUST00000141460; ENSMUST00000061891	protein_coding	RIKEN cDNA 1110034G24 gene [Source:MGI Symbol;Acc:MGI:1920997]	C20orf196	996	0.506	GO:0008150	GO:0005575	GO:0003674	TRUE	0.5715	1.48607	0.672917	0	0.04662	0.3523	-0.2775	0.825019	1.21209	0	0.339	0.64	0.5119	0.717	0.2774	1.21201	0.825077	0	0.4156	0.8239	188.6	214.8	201.3	201.567	13.102	235.5	124.8	133.9	164.733	61.4544	136.6	143.3	126.8	135.567	8.29839	6.145	6.966	6.458
ENSMUSG00000040720	1110037F02Rik	ENSMUST00000059914; ENSMUST00000108307; ENSMUST00000055372	protein_coding	RIKEN cDNA 1110037F02 gene [Source:MGI Symbol;Acc:MGI:1913435]	KIAA1429	5680	0.448	GO:0006397; GO:0008380; GO:0080009	GO:0005634; GO:0036396	GO:0044822	TRUE	0.05774	1.04083	0.960768	0	0.8095	0.975	-0.2422	0.845455	1.18279	0	0.2604	0.5612	0.2079	0.4205	-0.2002	0.87043	1.14886	0	0.3728	0.7987	449.1	733.5	585	589.2	142.247	430.8	574.8	479	494.867	73.2995	424.8	674	597.8	565.533	127.695	2.566	4.171	3.291
ENSMUSG00000063236	1110038F14Rik	ENSMUST00000071792	protein_coding	RIKEN cDNA 1110038F14 gene [Source:MGI Symbol;Acc:MGI:2152337]	C8orf33	1010	0.566	GO:0008150	GO:0005575	GO:0003674	TRUE	0.009585	1.00667	0.993378	0	0.9661	0.9961	-0.1446	0.90463	1.10542	0	0.4759	0.7466	0.8013	0.903	-0.1506	0.900876	1.11003	0	0.4945	0.8602	474.1	346.8	413.8	411.567	63.6794	367.4	387.6	354	369.667	16.9143	459.7	418.3	348.6	408.867	56.1475	15.23	11.09	13.09
ENSMUSG00000040591	1110051M20Rik	ENSMUST00000064652; ENSMUST00000141262; ENSMUST00000094835; ENSMUST00000102594; ENSMUST00000139807; ENSMUST00000145573; ENSMUST00000132092; ENSMUST00000139490	protein_coding	RIKEN cDNA 1110051M20 gene [Source:MGI Symbol;Acc:MGI:1915079]	C11orf49	1140	0.503	GO:0008150	GO:0005654	GO:0003674	TRUE	0.05333	1.03766	0.963709	0	0.7003	0.9549	-0.1844	0.880015	1.13634	0	0.126	0.374	0.04951	0.1585	-0.1463	0.903565	1.10673	0	0.2443	0.7024	3564	3642	4032	3746	250.735	3140	3204	3486	3276.67	184.091	3437	3732	3654	3607.67	152.861	101.4	103.2	113
ENSMUSG00000037669	1110057K04Rik	ENSMUST00000037383; ENSMUST00000169104	protein_coding	RIKEN cDNA 1110057K04 gene [Source:MGI Symbol;Acc:MGI:1916082]		2690	0.467				TRUE	-0.111	0.925946	1.07998	0	0.5336	0.9116	0.1459	1.10642	0.903815	0	0.3757	0.6737	1.444e-05	0.0002239	0.01957	1.01366	0.986527	0	0.9071	0.9839	942	1248	952.2	1047.4	173.8	1189	997.7	1267	1151.23	138.565	1111	1006	1270	1129	132.917	11.36	14.99	11.31
ENSMUSG00000068067	1110057P08Rik	ENSMUST00000089097	protein_coding	RIKEN cDNA 1110057P08 gene [Source:MGI Symbol;Acc:MGI:1916094]		465	0.409	GO:0008150	GO:0005575	GO:0003674	FALSE	0	1	1	0	1	NA	0	1	1	0	1	NA	1	NA	5.125e-15	1	1	0	1	NA	0	0	0	0	0	0	0	0	0	0	0	0	0	0	0	0	0	0
ENSMUSG00000035171	1110059E24Rik	ENSMUST00000179553; ENSMUST00000180304; ENSMUST00000177577; ENSMUST00000178523; ENSMUST00000179768; ENSMUST00000038830; ENSMUST00000177605; ENSMUST00000178781; ENSMUST00000178012	protein_coding	RIKEN cDNA 1110059E24 gene [Source:MGI Symbol;Acc:MGI:1913456]	C9orf85	698	0.43	GO:0008150	GO:0005575	GO:0003674	TRUE	0.1742	1.12834	0.886259	0	0.287	0.7923	0.0985	1.07066	0.934004	0	0.5389	0.7885	0.01517	0.06592	0.2578	1.19565	0.836362	0	0.1253	0.557	1124	1366	1228	1239.33	121.397	1371	1089	1497	1319	208.911	989.3	1140	1162	1097.1	94.0034	52.27	63.23	56.22
ENSMUSG00000032551	1110059G10Rik	ENSMUST00000118422; ENSMUST00000035154	protein_coding	RIKEN cDNA 1110059G10 gene [Source:MGI Symbol;Acc:MGI:1913452]	KIAA1143	2040	0.403	GO:0008150	GO:0005575	GO:0003674	TRUE	0.2779	1.21243	0.824791	0	0.2609	0.7719	0.261	1.19831	0.834509	0	0.2763	0.5788	0.4734	0.6877	0.5244	1.43834	0.695248	0	0.04498	0.3673	433.5	580.5	662.3	558.767	115.938	774.3	435.9	789.9	666.7	200.031	417.3	600.9	366.7	461.633	123.233	6.895	9.192	10.38
ENSMUSG00000078570	1110065P20Rik	ENSMUST00000106190; ENSMUST00000185036; ENSMUST00000163946; ENSMUST00000184704; ENSMUST00000137769; ENSMUST00000125776	protein_coding	RIKEN cDNA 1110065P20 gene [Source:MGI Symbol;Acc:MGI:1916170]		937	0.625	GO:0008150	GO:0005575	GO:0003674	TRUE	-0.08104	0.945376	1.05778	0	0.6458	0.9426	-0.1027	0.931288	1.07378	0	0.4709	0.744	0.2699	0.4936	-0.1993	0.870973	1.14814	0	0.2399	0.6964	1469	1254	1283	1335.33	116.663	1207	1243	1255	1235	24.98	1687	1417	1130	1411.33	278.543	50.88	43.24	43.75
ENSMUSG00000045414	1190002N15Rik	ENSMUST00000113028	protein_coding	RIKEN cDNA 1190002N15 gene [Source:MGI Symbol;Acc:MGI:1916111]	C3orf58	3950	0.448	GO:0014066; GO:0048199; GO:0060038	GO:0000139; GO:0005576; GO:0005615; GO:0005794; GO:0030126; GO:0030137; GO:0031410	GO:0003674	TRUE	-0.04491	0.96935	1.03162	0	0.8508	0.981	0.4011	1.32051	0.757281	0	0.02564	0.1363	0.005611	0.0308	0.3412	1.26681	0.789384	0	0.1551	0.6012	552.3	526	572.2	550.167	23.1738	608.1	833.6	724.6	722.1	112.771	375	606.7	717.4	566.367	174.727	4.537	4.302	4.63
ENSMUSG00000096537	1190003K10Rik	ENSMUST00000197303; ENSMUST00000180282	protein_coding	RIKEN cDNA 1190003K10 gene [Source:MGI Symbol;Acc:MGI:1916130]		1100	0.447	GO:0008150	GO:0005575	GO:0003674	FALSE	0	1	1	0	1	NA	0	1	1	0	1	NA	1	NA	5.125e-15	1	1	0	1	NA	0	0	0	0	0	0	0	0	0	0	0	0	0	0	0	0	0	0
ENSMUSG00000043687	1190005I06Rik	ENSMUST00000123927; ENSMUST00000144417; ENSMUST00000180677	protein_coding	RIKEN cDNA 1190005I06 gene [Source:MGI Symbol;Acc:MGI:1916168]	C16orf74	628	0.636	GO:0008150	GO:0005575	GO:0003674	TRUE	0.6427	1.56125	0.640513	0	0.2586	0.7708	-0.7181	0.607898	1.64501	0	0.1197	0.3638	0.05621	0.1734	-0.09403	0.936902	1.06735	0	0.881	0.9769	159.4	63.92	78.85	100.723	51.3609	71.95	54.36	55.31	60.54	9.89276	113.3	46.15	34.06	64.5033	42.6893	8.238	3.288	4.013
ENSMUSG00000063320	1190007I07Rik	ENSMUST00000079648; ENSMUST00000183416; ENSMUST00000176200; ENSMUST00000183363; ENSMUST00000185168	protein_coding	RIKEN cDNA 1190007I07 gene [Source:MGI Symbol;Acc:MGI:3698433]	C12orf73	563	0.514	GO:0008150	GO:0005575; GO:0005576	GO:0003674	TRUE	-0.02545	0.982514	1.0178	0	0.9226	0.9916	-0.1086	0.927488	1.07818	0	0.6537	0.852	0.08247	0.2269	-0.1495	0.901563	1.10918	0	0.5832	0.8935	228.2	274.5	283.1	261.933	29.5287	191.9	288.9	244.5	241.767	48.5577	292.4	206.7	300	266.367	51.8124	13.15	15.75	16.07
ENSMUSG00000020783	1200014J11Rik	ENSMUST00000021135; ENSMUST00000151823; ENSMUST00000144262	protein_coding	RIKEN cDNA 1200014J11 gene [Source:MGI Symbol;Acc:MGI:1914124]	C17orf85	6050	0.461	GO:0008150	GO:0005575	GO:0000166; GO:0044822	TRUE	0.1984	1.14743	0.871517	0	0.2359	0.7494	-0.4312	0.741645	1.34835	0	0.004335	0.03737	0.09092	0.2438	-0.248	0.842063	1.18756	0	0.1465	0.5879	996.2	1090	1004	1030.07	52.0501	743.5	713.8	819.8	759.033	54.6806	802.9	933.6	952.2	896.233	81.3623	5.343	5.818	5.304
ENSMUSG00000033688	1300017J02Rik	ENSMUST00000035163; ENSMUST00000151073; ENSMUST00000150524; ENSMUST00000142540; ENSMUST00000154357; ENSMUST00000123530	protein_coding	RIKEN cDNA 1300017J02 gene [Source:MGI Symbol;Acc:MGI:1919025]		1410	0.512	GO:0043086	GO:0005575; GO:0005576; GO:0005615	GO:0004857; GO:0005506	FALSE	3.332	10.0701	0.0993043	0	0.1626	NA	-3.269	0.103737	9.63978	0	0.1749	NA	0.1926	NA	5.125e-15	1	1	0	1	NA	0	3.143	0	1.04767	1.81461	0	0	0	0	0	0	0	0	0	0	0	0.07201	0
ENSMUSG00000068099	1500009C09Rik	ENSMUST00000136948; ENSMUST00000143238	protein_coding	RIKEN cDNA 1500009C09 gene [Source:MGI Symbol;Acc:MGI:1923755]		1540	0.553	GO:0008150	GO:0005575	GO:0003674	TRUE	-0.006959	0.995188	1.00484	0	0.9616	0.9957	-0.0359	0.975423	1.0252	0	0.7622	0.904	2.064e-06	4.158e-05	-0.05834	0.960369	1.04127	0	0.6629	0.9196	3583	3098	3154	3278.33	265.331	3071	3110	3348	3176.33	149.941	3343	2892	3631	3288.67	372.484	75.51	64.99	65.45
ENSMUSG00000087651	1500009L16Rik	ENSMUST00000150459	protein_coding	RIKEN cDNA 1500009L16 gene [Source:MGI Symbol;Acc:MGI:1917034]		1190	0.462	GO:0008150	GO:0005575	GO:0003674	TRUE	-1.252	0.419866	2.38171	0	4.991e-13	5.223e-11	1.344	2.53854	0.393927	0.1769	4.644e-18	4.384e-16	4.687e-09	1.598e-07	0.0762	1.05424	0.948553	0	0.6108	0.905	459.5	522.9	523.4	501.933	36.7492	1292	1194	1314	1266.67	63.8853	1236	1152	1198	1195.33	42.0634	12.53	14.19	14.06
ENSMUSG00000072694	1500011B03Rik	ENSMUST00000112160; ENSMUST00000061251	protein_coding	RIKEN cDNA 1500011B03 gene [Source:MGI Symbol;Acc:MGI:1913486]		956	0.525	GO:0008150	GO:0005575	GO:0003674	TRUE	-0.09031	0.939321	1.0646	0	0.5557	0.9188	-0.1174	0.921847	1.08478	0	0.3531	0.6511	0.2596	0.4831	-0.2234	0.856544	1.16748	0	0.08136	0.4624	5456	4676	4150	4760.67	657.104	4463	4351	4253	4355.67	105.078	5449	4483	5244	5058.67	508.97	185.2	158	138.7
ENSMUSG00000051319	1500011K16Rik	ENSMUST00000135091	protein_coding	RIKEN cDNA 1500011K16 gene [Source:MGI Symbol;Acc:MGI:1915135]		800	0.445		GO:0005887; GO:0016020; GO:0016021		TRUE	0.1072	1.07714	0.928388	0	0.4864	0.8995	-0.184	0.880259	1.13603	0	0.2616	0.5625	0.3223	0.5495	-0.09154	0.93852	1.06551	0	0.5846	0.8941	1577	1477	1294	1449.33	143.514	1187	1071	1544	1267.33	246.52	1306	1369	1354	1343	32.909	63.95	59.66	51.69
ENSMUSG00000074578	1500012F01Rik	ENSMUST00000189909; ENSMUST00000143587; ENSMUST00000145859; ENSMUST00000136378; ENSMUST00000125674; ENSMUST00000125841	protein_coding	RIKEN cDNA 1500012F01 gene [Source:MGI Symbol;Acc:MGI:1916199]		933	0.501	GO:0008150	GO:0005575	GO:0003674	TRUE	-0.3075	0.808041	1.23756	0	0.2734	0.7832	0.3966	1.3164	0.759646	0	0.03227	0.1581	0.00411	0.02405	0.07346	1.05224	0.950356	0	0.782	0.9526	954.5	619.2	740.4	771.367	169.781	1133	853.7	1038	1008.23	142.009	1378	949	535.5	954.167	421.274	33.2	21.44	25.36
ENSMUSG00000026051	1500015O10Rik	ENSMUST00000027217	protein_coding	RIKEN cDNA 1500015O10 gene [Source:MGI Symbol;Acc:MGI:1926146]	C2orf40	902	0.528	GO:0008054; GO:0070314; GO:0090398	GO:0005576; GO:0005615; GO:0031410	GO:0003674	FALSE	5.233	37.6088	0.0265895	0	0.06899	NA	1.448	2.7283	0.366529	0	0.3818	0.6794	0.9722	NA	6.645	100.079	0.00999207	0.9484	0.006548	0.1371	0	1.048	11.26	4.10267	6.22054	11.99	16.11	6.638	11.5793	4.74933	0	0	0	0	0	0	0.03752	0.3991
ENSMUSG00000024118	1600002H07Rik	ENSMUST00000149916; ENSMUST00000024930; ENSMUST00000124557; ENSMUST00000137648; ENSMUST00000138818	protein_coding	RIKEN cDNA 1600002H07 gene [Source:MGI Symbol;Acc:MGI:1919266]	C16orf59	1480	0.553	GO:0008150	GO:0005575	GO:0003674	TRUE	0.08879	1.06348	0.940311	0	0.7607	0.9672	-0.2263	0.854824	1.16983	0	0.376	0.6738	0.01701	0.07149	-0.1524	0.899752	1.11142	0	0.613	0.9059	213.6	296.5	237.3	249.133	42.698	227	159.1	248.9	211.667	46.8225	223.5	167.3	309.4	233.4	71.5654	4.684	6.472	5.124
ENSMUSG00000035595	1600002K03Rik	ENSMUST00000041882	protein_coding	RIKEN cDNA 1600002K03 gene [Source:MGI Symbol;Acc:MGI:1917020]	C19orf24	678	0.563	GO:0008150	GO:0005576; GO:0005737; GO:0016020; GO:0016021	GO:0003674	TRUE	0.9569	1.94113	0.515163	0	0.1622	0.6497	-0.5314	0.691883	1.44533	0	0.3265	0.6278	0.8959	0.9518	0.4088	1.32758	0.75325	0	0.5909	0.8973	107.3	70.2	40.55	72.6833	33.4442	66.81	44.3	37.61	49.5733	15.2976	13.77	42.31	55.07	37.05	21.1465	5.137	3.345	1.911
ENSMUSG00000050088	1600012H06Rik	ENSMUST00000174163; ENSMUST00000174004; ENSMUST00000052691; ENSMUST00000164837	protein_coding	RIKEN cDNA 1600012H06 gene [Source:MGI Symbol;Acc:MGI:1915162]	C6orf120	1820	0.451	GO:0006915; GO:0008150	GO:0005576; GO:0070062	GO:0003674	TRUE	-0.2461	0.843173	1.186	0	0.3687	0.8462	0.1786	1.13179	0.88356	0	0.3911	0.6866	0.4761	0.6893	-0.08304	0.944066	1.05925	0	0.7566	0.9451	311.6	268.2	289.9	289.9	21.7	337.5	318.1	321.9	325.833	10.2807	421.6	389.4	221.7	344.233	107.331	5.555	4.761	5.09
ENSMUSG00000054676	1600014C10Rik	ENSMUST00000165308; ENSMUST00000178876; ENSMUST00000179525; ENSMUST00000179992; ENSMUST00000179503; ENSMUST00000177983; ENSMUST00000067854; ENSMUST00000178890; ENSMUST00000178207	protein_coding	RIKEN cDNA 1600014C10 gene [Source:MGI Symbol;Acc:MGI:1919494]	C19orf12	1960	0.536	GO:0008150	GO:0005739; GO:0005783; GO:0016020; GO:0016021	GO:0003674	TRUE	0.2866	1.21976	0.819832	0	0.06832	0.4339	0.001466	1.00102	0.998984	0	0.992	0.998	0.4353	0.655	0.2724	1.20782	0.827941	0	0.08209	0.4636	1240	1160	1279	1226.33	60.6658	1252	1298	1107	1219	99.6845	953.3	1006	1054	1004.43	50.3683	20.53	19.12	20.85
ENSMUSG00000094690	1600014C23Rik	ENSMUST00000178179	protein_coding	RIKEN cDNA 1600014C23 gene [Source:MGI Symbol;Acc:MGI:1919490]		518	0.523	GO:0008150	GO:0005575	GO:0003674	FALSE	0	1	1	0	1	NA	5.014	32.312	0.0309482	0	0.1234	NA	1	NA	5.027	32.6045	0.0306706	0	0.1365	NA	0	0	0	0	0	0	11.07	0	3.69	6.39127	0	0	0	0	0	0	0	0
ENSMUSG00000035491	1600014K23Rik	ENSMUST00000048382	protein_coding	RIKEN cDNA 1600014K23 gene [Source:MGI Symbol;Acc:MGI:1919246]		835	0.547	GO:0008150	GO:0005575	GO:0003674	FALSE	0	1	1	0	1	NA	0	1	1	0	1	NA	1	NA	5.125e-15	1	1	0	1	NA	0	0	0	0	0	0	0	0	0	0	0	0	0	0	0	0	0	0
ENSMUSG00000029813	1600015I10Rik	ENSMUST00000031837	protein_coding	RIKEN cDNA 1600015I10 gene [Source:MGI Symbol;Acc:MGI:1917011]		2480	0.504	GO:0008150	GO:0005575	GO:0003674	FALSE	0	1	1	0	1	NA	0	1	1	0	1	NA	1	NA	5.125e-15	1	1	0	1	NA	0	0	0	0	0	0	0	0	0	0	0	0	0	0	0	0	0	0
ENSMUSG00000029182	1700001C02Rik	ENSMUST00000199129; ENSMUST00000114743; ENSMUST00000031078; ENSMUST00000127815	protein_coding	RIKEN cDNA 1700001C02 gene [Source:MGI Symbol;Acc:MGI:1922684]	C2orf70	704	0.56	GO:0008150	GO:0005634	GO:0003674	FALSE	4.546	23.3605	0.0428073	0	0.1501	NA	1.07	2.09943	0.476319	0	0.7046	NA	0.1563	NA	5.57	47.5048	0.0210505	0.1025	0.09459	NA	0	0	7.51	2.50333	4.3359	16.27	0	0	5.42333	9.39349	0	0	0	0	0	0	0	0.3409
ENSMUSG00000047150	1700001C19Rik	ENSMUST00000125507; ENSMUST00000160678; ENSMUST00000073143; ENSMUST00000061885	protein_coding	RIKEN cDNA 1700001C19 gene [Source:MGI Symbol;Acc:MGI:1922712]	LOC102723903	895	0.533	GO:0008150	GO:0005575	GO:0003674	FALSE	0	1	1	0	1	NA	0	1	1	0	1	NA	0.1618	NA	5.125e-15	1	1	0	1	NA	0	0	0	0	0	0	0	0	0	0	0	0	0	0	0	0	0	0
ENSMUSG00000095384	1700001F09Rik	ENSMUST00000178178	protein_coding	RIKEN cDNA 1700001F09 gene [Source:MGI Symbol;Acc:MGI:1919076]		884	0.397	GO:0008150		GO:0003674	FALSE	4.969	31.3197	0.0319288	0	0.1334	NA	-4.901	0.0334697	29.8778	0	0.1389	NA	0.1382	NA	5.125e-15	1	1	0	1	NA	10.42	0	0	3.47333	6.01599	0	0	0	0	0	0	0	0	0	0	0.3825	0	0
ENSMUSG00000095040	1700001J03Rik	ENSMUST00000188052; ENSMUST00000073721	protein_coding	RIKEN cDNA 1700001J03 gene [Source:MGI Symbol;Acc:MGI:1916532]		638	0.49	GO:0008150	GO:0005575	GO:0003674	FALSE	0	1	1	0	1	NA	0	1	1	0	1	NA	1	NA	5.125e-15	1	1	0	1	NA	0	0	0	0	0	0	0	0	0	0	0	0	0	0	0	0	0	0
ENSMUSG00000056508	1700001K19Rik	ENSMUST00000070659	protein_coding	RIKEN cDNA 1700001K19 gene [Source:MGI Symbol;Acc:MGI:1913573]		954	0.567	GO:0008150	GO:0005575	GO:0003674	FALSE	0	1	1	0	1	NA	0	1	1	0	1	NA	1	NA	5.125e-15	1	1	0	1	NA	0	0	0	0	0	0	0	0	0	0	0	0	0	0	0	0	0	0
ENSMUSG00000021534	1700001L19Rik	ENSMUST00000022007	protein_coding	RIKEN cDNA 1700001L19 gene [Source:MGI Symbol;Acc:MGI:1916565]	C5orf49	1810	0.463	GO:0008150	GO:0005575	GO:0003674	TRUE	1.308	2.47598	0.40388	0.2163	2.279e-05	0.0007891	-1.164	0.446273	2.24078	-0.09497	1.984e-05	0.0003974	1.777e-10	7.965e-09	0.1309	1.09498	0.913262	0	0.722	0.9364	423.1	308.1	292.9	341.367	71.19	103.6	181.2	169.3	151.367	41.7929	85.8	176	150	137.267	46.4286	7.585	5.498	5.171
ENSMUSG00000044320	1700001O22Rik	ENSMUST00000140168; ENSMUST00000050003; ENSMUST00000150205; ENSMUST00000131315; ENSMUST00000126898; ENSMUST00000136883; ENSMUST00000131937; ENSMUST00000129484; ENSMUST00000135556; ENSMUST00000138959; ENSMUST00000139968; ENSMUST00000130396; ENSMUST00000133380	protein_coding	RIKEN cDNA 1700001O22 gene [Source:MGI Symbol;Acc:MGI:1923631]	C9orf50	879	0.578	GO:0008150	GO:0005575	GO:0003674	TRUE	-0.04478	0.969438	1.03153	0	0.9266	0.9918	-0.3329	0.793939	1.25954	0	0.439	0.7211	0.002435	0.01583	-0.3938	0.761122	1.31385	0	0.4562	0.8425	95.87	67.06	90.12	84.35	15.2471	78.8	55.37	65.27	66.48	11.7618	104.9	110.6	46.38	87.2933	35.5464	3.539	2.464	3.276
ENSMUSG00000018543	1700001P01Rik	ENSMUST00000107576	protein_coding	RIKEN cDNA 1700001P01 gene [Source:MGI Symbol;Acc:MGI:1919465]	C17orf98	624	0.508	GO:0008150	GO:0005575	GO:0003674	FALSE	-3.229	0.106653	9.37618	0	0.1742	NA	5.034	32.7631	0.0305221	0	0.0781	NA	0.2059	NA	1.852	3.61	0.277008	0	0.5235	NA	0	0	0	0	0	0	9.06	2.213	3.75767	4.72339	0	2.885	0	0.961667	1.66566	0	0	0
ENSMUSG00000030030	1700003E16Rik	ENSMUST00000032106	protein_coding	RIKEN cDNA 1700003E16 gene [Source:MGI Symbol;Acc:MGI:1919087]	C2orf81	2050	0.607	GO:0008150	GO:0005575	GO:0003674	TRUE	-0.2011	0.869887	1.14957	0	0.3402	0.8292	-0.168	0.890076	1.1235	0	0.3834	0.6811	0.5681	0.76	-0.3846	0.765991	1.3055	0	0.06722	0.4352	428.3	498.8	537.7	488.267	55.4554	473.7	425.8	396	431.833	39.1998	549.8	484.6	647.8	560.733	82.1475	6.779	7.859	8.382
ENSMUSG00000038523	1700003F12Rik	ENSMUST00000109709; ENSMUST00000045116; ENSMUST00000135641	protein_coding	RIKEN cDNA 1700003F12 gene [Source:MGI Symbol;Acc:MGI:1922730]		697	0.651	GO:0008150	GO:0005575	GO:0003674	TRUE	-2.195	0.218393	4.5789	-0.07025	0.1307	0.5963	3.429	10.7704	0.0928471	1.552	0.001515	0.0167	0.7281	NA	1.202	2.30058	0.434672	0	0.1966	0.6484	3.126	8.382	0.751	4.08633	3.90509	26.55	32.21	73.01	43.9233	25.3483	7.415	19.23	29.71	18.785	11.1542	0.1455	0.3885	0.03443
ENSMUSG00000039174	1700003H04Rik	ENSMUST00000047110; ENSMUST00000177772; ENSMUST00000180162; ENSMUST00000180033; ENSMUST00000178953; ENSMUST00000178485	protein_coding	RIKEN cDNA 1700003H04 gene [Source:MGI Symbol;Acc:MGI:1923637]		730	0.429	GO:0008150	GO:0005575	GO:0003674	FALSE	0	1	1	0	1	NA	0	1	1	0	1	NA	1	NA	5.125e-15	1	1	0	1	NA	0	0	0	0	0	0	0	0	0	0	0	0	0	0	0	0	0	0
ENSMUSG00000028294	1700003M02Rik	ENSMUST00000160209; ENSMUST00000137514; ENSMUST00000162495; ENSMUST00000135563; ENSMUST00000029971; ENSMUST00000108136	protein_coding	RIKEN cDNA 1700003M02 gene [Source:MGI Symbol;Acc:MGI:1916579]	C6orf165	1100	0.48	GO:0008150	GO:0005575	GO:0003674	FALSE	-0.575	0.671286	1.48968	0	0.8213	NA	-5.034	0.0305221	32.7631	0	0.1268	NA	0.6815	NA	-5.637	0.0200953	49.7629	0	0.05697	NA	11.46	0	0	3.82	6.61643	0	0	0	0	0	0	13.46	3.623	5.69433	6.96496	0.3381	0	0
ENSMUSG00000027973	1700006A11Rik	ENSMUST00000029598; ENSMUST00000198630	protein_coding	RIKEN cDNA 1700006A11 gene [Source:MGI Symbol;Acc:MGI:1919074]		1930	0.411	GO:0008150	GO:0005575	GO:0003674	FALSE	0	1	1	0	1	NA	0	1	1	0	1	NA	1	NA	5.125e-15	1	1	0	1	NA	0	0	0	0	0	0	0	0	0	0	0	0	0	0	0	0	0	0
ENSMUSG00000010841	1700006E09Rik	ENSMUST00000010985; ENSMUST00000176722; ENSMUST00000175972	protein_coding	RIKEN cDNA 1700006E09 gene [Source:MGI Symbol;Acc:MGI:1922687]	C17orf105	526	0.458	GO:0008150	GO:0005575	GO:0003674	FALSE	0	1	1	0	1	NA	0	1	1	0	1	NA	1	NA	5.125e-15	1	1	0	1	NA	0	0	0	0	0	0	0	0	0	0	0	0	0	0	0	0	0	0
ENSMUSG00000031620	1700007B14Rik	ENSMUST00000034033; ENSMUST00000121983	protein_coding	RIKEN cDNA 1700007B14 gene [Source:MGI Symbol;Acc:MGI:1919081]	LOC285423	1950	0.414	GO:0008150	GO:0005575	GO:0003674	FALSE	1.982	3.9504	0.253139	0	0.3236	NA	2.972	7.84623	0.12745	0	0.3525	NA	0.3643	NA	4.927	30.4211	0.0328719	0	0.1363	NA	1.042	0	0	0.347333	0.601599	10.28	0	0	3.42667	5.93516	0	0	0	0	0	0.01734	0	0
ENSMUSG00000057816	1700007G11Rik	ENSMUST00000197724; ENSMUST00000196339; ENSMUST00000197812; ENSMUST00000080333	protein_coding	RIKEN cDNA 1700007G11 gene [Source:MGI Symbol;Acc:MGI:1916571]	C4orf22	660	0.475	GO:0008150	GO:0005575	GO:0003674	FALSE	-0.1352	0.910544	1.09825	0	0.9465	NA	1.919	3.78161	0.264438	0.1623	0.145	0.4064	0.8803	NA	1.774	3.42001	0.292397	0.02652	0.2485	0.708	0	10.48	11.26	7.24667	6.2879	17.13	60.4	5.531	27.687	28.9178	21.19	0	2.899	8.02967	11.489	0	0.5128	0.5454
ENSMUSG00000030858	1700007K09Rik	ENSMUST00000188899; ENSMUST00000033146	protein_coding	RIKEN cDNA 1700007K09 gene [Source:MGI Symbol;Acc:MGI:1916568]		520	0.458	GO:0008150	GO:0005575; GO:0005576	GO:0003674	FALSE	0	1	1	0	1	NA	0	1	1	0	1	NA	0.1288	NA	5.125e-15	1	1	0	1	NA	0	0	0	0	0	0	0	0	0	0	0	0	0	0	0	0	0	0
ENSMUSG00000026831	1700007K13Rik	ENSMUST00000126242; ENSMUST00000086370; ENSMUST00000127683	protein_coding	RIKEN cDNA 1700007K13 gene [Source:MGI Symbol;Acc:MGI:1916577]	C9orf116	641	0.525	GO:0008150	GO:0005575	GO:0003674	TRUE	1.281	2.43007	0.41151	0.09179	0.002495	0.04519	-1.149	0.450938	2.2176	0	0.0008462	0.01031	0.03603	0.1261	0.1174	1.08478	0.921847	0	0.8374	0.9662	152.1	129.9	169.7	150.567	19.9443	70.24	75.5	56.42	67.3867	9.85483	39.19	88.46	57.97	61.8733	24.8658	7.702	6.548	8.461
ENSMUSG00000056018	1700008F21Rik	ENSMUST00000108745; ENSMUST00000140887; ENSMUST00000148234; ENSMUST00000148621; ENSMUST00000189055; ENSMUST00000108744; ENSMUST00000026912	protein_coding	RIKEN cDNA 1700008F21 gene [Source:MGI Symbol;Acc:MGI:1922703]		1090	0.384				FALSE	0	1	1	0	1	NA	0	1	1	0	1	NA	1	NA	5.125e-15	1	1	0	1	NA	0	0	0	0	0	0	0	0	0	0	0	0	0	0	0	0	0	0
ENSMUSG00000058252	1700008I05Rik	ENSMUST00000078605	protein_coding	RIKEN cDNA 1700008I05 gene [Source:MGI Symbol;Acc:MGI:1919091]		1780	0.411				FALSE	0	1	1	0	1	NA	0	1	1	0	1	NA	1	NA	5.125e-15	1	1	0	1	NA	0	0	0	0	0	0	0	0	0	0	0	0	0	0	0	0	0	0
ENSMUSG00000008028	1700008O03Rik	ENSMUST00000134535; ENSMUST00000137946; ENSMUST00000150886; ENSMUST00000150034; ENSMUST00000107933	protein_coding	RIKEN cDNA 1700008O03 gene [Source:MGI Symbol;Acc:MGI:1916599]	C19orf81	1070	0.571	GO:0008150	GO:0005575	GO:0003674	TRUE	-0.5484	0.683778	1.46246	0	0.26	0.7714	0.5098	1.42385	0.70232	0	0.2531	0.5532	0.5707	0.7611	-0.05343	0.963643	1.03773	0	0.9083	0.9843	88.57	64.96	48.81	67.4467	19.9963	95.07	62.42	128.3	95.2633	32.9404	130.3	100	65.22	98.5067	32.5657	2.686	1.961	1.458
ENSMUSG00000069118	1700008P02Rik	ENSMUST00000091364	protein_coding	RIKEN cDNA 1700008P02 gene [Source:MGI Symbol;Acc:MGI:1916597]		783	0.441	GO:0008150	GO:0005575	GO:0003674	FALSE	0	1	1	0	1	NA	0	1	1	0	1	NA	1	NA	5.125e-15	1	1	0	1	NA	0	0	0	0	0	0	0	0	0	0	0	0	0	0	0	0	0	0
ENSMUSG00000028287	1700009N14Rik	ENSMUST00000029955	protein_coding	RIKEN cDNA 1700009N14 gene [Source:MGI Symbol;Acc:MGI:1922721]		1260	0.5	GO:0000054; GO:0006606; GO:0008150	GO:0005575; GO:0005634; GO:0005737	GO:0003924; GO:0019904	FALSE	0	1	1	0	1	NA	0	1	1	0	1	NA	1	NA	5.125e-15	1	1	0	1	NA	0	0	0	0	0	0	0	0	0	0	0	0	0	0	0	0	0	0
ENSMUSG00000057047	1700010B08Rik	ENSMUST00000073081	protein_coding	RIKEN cDNA 1700010B08 gene [Source:MGI Symbol;Acc:MGI:1922735]		899	0.509	GO:0008150	GO:0005575	GO:0003674	FALSE	0	1	1	0	1	NA	0	1	1	0	1	NA	1	NA	5.125e-15	1	1	0	1	NA	0	0	0	0	0	0	0	0	0	0	0	0	0	0	0	0	0	0
ENSMUSG00000023873	1700010I14Rik	ENSMUST00000024650; ENSMUST00000136954; ENSMUST00000151609	protein_coding	RIKEN cDNA 1700010I14 gene [Source:MGI Symbol;Acc:MGI:1914181]	C6orf118	1740	0.488	GO:0008150	GO:0005575	GO:0003674	TRUE	-0.1985	0.871456	1.1475	0	0.8107	0.9752	-1.004	0.498616	2.00555	0	0.2686	0.5698	0.8598	0.9335	-1.22	0.429283	2.32947	0	0.2334	0.6897	20.84	34.58	30.79	28.7367	7.09641	9.422	23.15	9.957	14.1763	7.77603	38.13	42.31	18.84	33.0933	12.5194	0.3887	0.6419	0.5655
ENSMUSG00000063971	1700011A15Rik	ENSMUST00000023781	protein_coding	RIKEN cDNA 1700011A15 gene [Source:MGI Symbol;Acc:MGI:1913572]		903	0.572	GO:0008150	GO:0005575	GO:0003674	FALSE	0	1	1	0	1	NA	0	1	1	0	1	NA	1	NA	5.125e-15	1	1	0	1	NA	0	0	0	0	0	0	0	0	0	0	0	0	0	0	0	0	0	0
ENSMUSG00000036557	1700011E24Rik	ENSMUST00000186211; ENSMUST00000187078; ENSMUST00000040609; ENSMUST00000189157; ENSMUST00000189487	protein_coding	RIKEN cDNA 1700011E24 gene [Source:MGI Symbol;Acc:MGI:1922717]	C2orf61	685	0.495	GO:0008150	GO:0005575	GO:0003674	FALSE	4.274	19.3465	0.051689	0	0.1836	NA	-0.1723	0.887427	1.12685	0	0.9581	NA	0.1947	NA	4.057	16.6448	0.0600788	0	0.2076	NA	0	6.287	0	2.09567	3.6298	0	0	5.531	1.84367	3.19332	0	0	0	0	0	0	0.2965	0
ENSMUSG00000021850	1700011H14Rik	ENSMUST00000022398; ENSMUST00000130853; ENSMUST00000148109	protein_coding	RIKEN cDNA 1700011H14 gene [Source:MGI Symbol;Acc:MGI:1914332]	C14orf105	919	0.454	GO:0008150	GO:0005575	GO:0003674	FALSE	0	1	1	0	1	NA	0	1	1	0	1	NA	1	NA	5.125e-15	1	1	0	1	NA	0	0	0	0	0	0	0	0	0	0	0	0	0	0	0	0	0	0
ENSMUSG00000058925	1700011I03Rik	ENSMUST00000127130; ENSMUST00000123872; ENSMUST00000135806; ENSMUST00000079738	protein_coding	RIKEN cDNA 1700011I03 gene [Source:MGI Symbol;Acc:MGI:1922694]		784	0.474	GO:0008150	GO:0005575	GO:0003674	TRUE	3.351	10.2036	0.0980051	0.7985	0.05993	0.4041	-7.334	0.00619792	161.344	-1.278	0.0003168	0.004518	0.1632	0.3604	-3.974	0.0636366	15.7142	0	0.2086	NA	8.336	15.72	33.04	19.032	12.6807	0	0	0	0	0	0	0	5.073	1.691	2.9289	0.345	0.6476	1.347
ENSMUSG00000031682	1700011L22Rik	ENSMUST00000034109	protein_coding	RIKEN cDNA 1700011L22 gene [Source:MGI Symbol;Acc:MGI:1914937]	C4orf51	978	0.527	GO:0008150	GO:0005575	GO:0003674	FALSE	3.793	13.8614	0.0721428	0	0.1514	NA	-3.728	0.0754675	13.2507	0	0.1594	NA	0.1676	NA	5.125e-15	1	1	0	1	NA	0	2.096	2.253	1.44967	1.2579	0	0	0	0	0	0	0	0	0	0	0	0.06922	0.07362
ENSMUSG00000079476	1700011M02Rik	ENSMUST00000113602	protein_coding	RIKEN cDNA 1700011M02 gene [Source:MGI Symbol;Acc:MGI:1922693]		420	0.533	GO:0008150	GO:0005575	GO:0003674	FALSE	0	1	1	0	1	NA	0	1	1	0	1	NA	1	NA	5.125e-15	1	1	0	1	NA	0	0	0	0	0	0	0	0	0	0	0	0	0	0	0	0	0	0
ENSMUSG00000029766	1700012A03Rik	ENSMUST00000156267; ENSMUST00000135066; ENSMUST00000031778	protein_coding	RIKEN cDNA 1700012A03 gene [Source:MGI Symbol;Acc:MGI:1923632]		590	0.516	GO:0008150	GO:0005575	GO:0003674	FALSE	0	1	1	0	1	NA	0	1	1	0	1	NA	1	NA	5.125e-15	1	1	0	1	NA	0	0	0	0	0	0	0	0	0	0	0	0	0	0	0	0	0	0
ENSMUSG00000020617	1700012B07Rik	ENSMUST00000020941; ENSMUST00000143578; ENSMUST00000106674	protein_coding	RIKEN cDNA 1700012B07 gene [Source:MGI Symbol;Acc:MGI:1916574]		1180	0.509	GO:0008150	GO:0005575	GO:0003674	FALSE	-3.91	0.0665231	15.0324	0	0.2104	NA	0	1	1	0	1	NA	1	NA	-3.875	0.0681567	14.6721	0	0.2257	NA	0	0	0	0	0	0	0	0	0	0	0	4.808	0	1.60267	2.7759	0	0	0
ENSMUSG00000031927	1700012B09Rik	ENSMUST00000191047; ENSMUST00000186706; ENSMUST00000191167; ENSMUST00000060330; ENSMUST00000188350	protein_coding	RIKEN cDNA 1700012B09 gene [Source:MGI Symbol;Acc:MGI:1916575]	C11orf97	502	0.476	GO:0008150	GO:0005575	GO:0003674	TRUE	1.468	2.76638	0.361483	0	0.1833	0.6838	-0.2843	0.82114	1.21782	0	0.77	0.9073	0.118	0.2897	1.172	2.25324	0.443806	0	0.333	0.7703	5.21	49.25	39.05	31.17	23.0532	6.852	19.13	50.89	25.624	22.7259	10.59	14.42	8.696	11.2353	2.91606	0.3368	3.169	2.486
ENSMUSG00000100200	1700012L04Rik	ENSMUST00000073949	protein_coding	RIKEN cDNA 1700012L04 gene [Source:MGI Symbol;Acc:MGI:1923633]	LOC101928761	535	0.514				FALSE	0	1	1	0	1	NA	0	1	1	0	1	NA	1	NA	5.125e-15	1	1	0	1	NA	0	0	0	0	0	0	0	0	0	0	0	0	0	0	0	0	0	0
ENSMUSG00000028589	1700012P22Rik	ENSMUST00000030323	protein_coding	RIKEN cDNA 1700012P22 gene [Source:MGI Symbol;Acc:MGI:1916614]	C1orf158	974	0.485	GO:0008150	GO:0005575	GO:0003674	FALSE	0	1	1	0	1	NA	5.127	34.9447	0.0286167	0	0.1189	NA	0.1877	NA	5.15	35.5062	0.0281641	0	0.1326	NA	0	0	0	0	0	0	0	12.17	4.05667	7.02635	0	0	0	0	0	0	0	0
ENSMUSG00000079346	1700013D24Rik	ENSMUST00000112537	protein_coding	RIKEN cDNA 1700013D24 gene [Source:MGI Symbol;Acc:MGI:1924171]		535	0.46	GO:0008150	GO:0005575	GO:0003674	FALSE	0	1	1	0	1	NA	0	1	1	0	1	NA	1	NA	5.125e-15	1	1	0	1	NA	0	0	0	0	0	0	0	0	0	0	0	0	0	0	0	0	0	0
ENSMUSG00000027886	1700013F07Rik	ENSMUST00000138210; ENSMUST00000138375; ENSMUST00000029485	protein_coding	RIKEN cDNA 1700013F07 gene [Source:MGI Symbol;Acc:MGI:1922754]	C1orf194	628	0.495	GO:0008150	GO:0005575	GO:0003674	TRUE	-0.9805	0.506804	1.97315	0	0.4161	0.8702	-0.5885	0.665034	1.50368	0	0.7507	NA	0.6344	0.8018	-1.58	0.334482	2.9897	-0.1609	0.3621	0.7912	27.09	5.239	4.506	12.2783	12.8325	0	0	24.34	8.11333	14.0527	44.49	10.58	17.39	24.1533	17.9382	1.4	0.2695	0.2293
ENSMUSG00000041399	1700013G24Rik	ENSMUST00000048893	protein_coding	RIKEN cDNA 1700013G24 gene [Source:MGI Symbol;Acc:MGI:1916630]		1050	0.564	GO:0008150	GO:0005575	GO:0003674	FALSE	0	1	1	0	1	NA	0	1	1	0	1	NA	1	NA	5.125e-15	1	1	0	1	NA	0	0	0	0	0	0	0	0	0	0	0	0	0	0	0	0	0	0
ENSMUSG00000054727	1700013H16Rik	ENSMUST00000067940	protein_coding	RIKEN cDNA 1700013H16 gene [Source:MGI Symbol;Acc:MGI:1922764]		1220	0.421	GO:0007286; GO:0008150	GO:0000785; GO:0001741; GO:0005634; GO:0005730	GO:0005515	FALSE	0	1	1	0	1	NA	0	1	1	0	1	NA	1	NA	5.125e-15	1	1	0	1	NA	0	0	0	0	0	0	0	0	0	0	0	0	0	0	0	0	0	0
ENSMUSG00000051054	1700014D04Rik	ENSMUST00000055343; ENSMUST00000178508; ENSMUST00000180139	protein_coding	RIKEN cDNA 1700014D04 gene [Source:MGI Symbol;Acc:MGI:1921474]		1470	0.495	GO:0008150	GO:0005575	GO:0003674	FALSE	-0.8093	0.570659	1.75236	0	0.6891	NA	-0.182	0.88148	1.13446	0	0.931	NA	0.6007	0.7805	-1.005	0.49827	2.00694	0	0.6324	NA	10.42	5.239	0	5.21967	5.21003	9.422	4.027	0	4.483	4.72752	0	20.19	7.247	9.14567	10.228	0.23	0.1151	0
ENSMUSG00000042800	1700015E13Rik	ENSMUST00000056991	protein_coding	RIKEN cDNA 1700015E13 gene [Source:MGI Symbol;Acc:MGI:1924175]	C1orf111	771	0.534	GO:0008150	GO:0005575	GO:0003674	FALSE	0	1	1	0	1	NA	0	1	1	0	1	NA	1	NA	5.125e-15	1	1	0	1	NA	0	0	0	0	0	0	0	0	0	0	0	0	0	0	0	0	0	0
ENSMUSG00000079666	1700015F17Rik	ENSMUST00000128151; ENSMUST00000156282; ENSMUST00000115447	protein_coding	RIKEN cDNA 1700015F17 gene [Source:MGI Symbol;Acc:MGI:2686532]	LOC102723899	684	0.425	GO:0008150	GO:0005575	GO:0003674	FALSE	7.13	140.07	0.00713931	1.336	0.00276	NA	-0.02626	0.981963	1.01837	0	0.9857	0.9963	0.1682	NA	7.055	132.974	0.00752027	1.214	0.01001	0.1726	1.042	8.382	37.55	15.658	19.311	0	23.15	23.23	15.46	13.3888	0	0	0	0	0	0.04944	0.3959	1.754
ENSMUSG00000094445	1700015G11Rik	ENSMUST00000185758; ENSMUST00000180038; ENSMUST00000185841; ENSMUST00000190307	protein_coding	RIKEN cDNA 1700015G11 gene [Source:MGI Symbol;Acc:MGI:1922779]		331	0.461	GO:0008150	GO:0005575	GO:0003674	FALSE	0	1	1	0	1	NA	0	1	1	0	1	NA	1	NA	5.125e-15	1	1	0	1	NA	0	0	0	0	0	0	0	0	0	0	0	0	0	0	0	0	0	0
ENSMUSG00000015962	1700016C15Rik	ENSMUST00000016106	protein_coding	RIKEN cDNA 1700016C15 gene [Source:MGI Symbol;Acc:MGI:1916678]	C1orf100	768	0.458	GO:0008150	GO:0005575	GO:0003674	FALSE	0	1	1	0	1	NA	0	1	1	0	1	NA	1	NA	5.125e-15	1	1	0	1	NA	0	0	0	0	0	0	0	0	0	0	0	0	0	0	0	0	0	0
ENSMUSG00000031509	1700016D06Rik	ENSMUST00000190787; ENSMUST00000033906; ENSMUST00000190741; ENSMUST00000191350	protein_coding	RIKEN cDNA 1700016D06 gene [Source:MGI Symbol;Acc:MGI:1923663]		661	0.442	GO:0008150	GO:0005575	GO:0003674	FALSE	0	1	1	0	1	NA	5.25	38.0546	0.026278	0	0.1101	NA	1	NA	5.272	38.6394	0.0258803	0	0.1244	NA	0	0	0	0	0	0	0	13.28	4.42667	7.66721	0	0	0	0	0	0	0	0
ENSMUSG00000029320	1700016H13Rik	ENSMUST00000119824; ENSMUST00000120108; ENSMUST00000120688; ENSMUST00000134926; ENSMUST00000154096; ENSMUST00000154408; ENSMUST00000031261	protein_coding	RIKEN cDNA 1700016H13 gene [Source:MGI Symbol;Acc:MGI:1921468]	C4orf36	881	0.515	GO:0008150	GO:0005575	GO:0003674	FALSE	0	1	1	0	1	NA	0	1	1	0	1	NA	1	NA	5.125e-15	1	1	0	1	NA	0	0	0	0	0	0	0	0	0	0	0	0	0	0	0	0	0	0
ENSMUSG00000053783	1700016K19Rik	ENSMUST00000066408	protein_coding	RIKEN cDNA 1700016K19 gene [Source:MGI Symbol;Acc:MGI:1921480]	C17orf97	921	0.571	GO:0016598	GO:0005575	GO:0005515	TRUE	0.3256	1.25319	0.797966	0	0.7986	0.9732	-0.4266	0.744013	1.34406	0	0.7001	0.8753	0.5965	0.7779	-0.116	0.922742	1.08373	0	0.933	0.9901	16.67	25.15	7.51	16.4433	8.82218	7.709	13.09	15.49	12.0963	3.98454	13.77	1.923	23.19	12.961	10.6566	0.5874	0.882	0.2606
ENSMUSG00000032300	1700017B05Rik	ENSMUST00000034846	protein_coding	RIKEN cDNA 1700017B05 gene [Source:MGI Symbol;Acc:MGI:1921461]	C15orf39	4930	0.573	GO:0008150	GO:0005737	GO:0003674	TRUE	-0.2704	0.82909	1.20614	0	0.3007	0.8019	0.3285	1.25571	0.796364	0	0.1831	0.4636	0.5394	0.739	0.04325	1.03043	0.970466	0	0.8753	0.9752	235.5	263	286.9	261.8	25.721	232.1	395.6	354	327.233	84.973	251	295.2	399.3	315.167	76.1395	1.55	1.723	1.86
ENSMUSG00000024729	1700017D01Rik	ENSMUST00000188756; ENSMUST00000025635	protein_coding	RIKEN cDNA 1700017D01 gene [Source:MGI Symbol;Acc:MGI:1916619]		1860	0.414	GO:0008150	GO:0005575	GO:0003674	FALSE	0	1	1	0	1	NA	0	1	1	0	1	NA	1	NA	5.125e-15	1	1	0	1	NA	0	0	0	0	0	0	0	0	0	0	0	0	0	0	0	0	0	0
ENSMUSG00000037884	1700017G19Rik	ENSMUST00000035860	protein_coding	RIKEN cDNA 1700017G19 gene [Source:MGI Symbol;Acc:MGI:1919477]		2420	0.456	GO:0008150	GO:0005575	GO:0003674	FALSE	-3.245	0.105477	9.48074	-0.1065	0.204	NA	-3.269	0.103737	9.63978	0	0.1749	NA	0.9633	NA	-6.538	0.0107613	92.9253	-0.2162	0.02544	NA	0	3.143	0	1.04767	1.81461	0	0	0	0	0	25.42	6.731	0	10.717	13.1704	0	0.04196	0
ENSMUSG00000056912	1700017N19Rik	ENSMUST00000187119; ENSMUST00000190708; ENSMUST00000041162; ENSMUST00000188736; ENSMUST00000186825; ENSMUST00000188930; ENSMUST00000190386; ENSMUST00000191336; ENSMUST00000191033	protein_coding	RIKEN cDNA 1700017N19 gene [Source:MGI Symbol;Acc:MGI:1913855]	C12orf50	1400	0.416	GO:0008150	GO:0005575	GO:0003674	TRUE	2.24	4.72397	0.211686	0	0.2743	0.7834	-0.5087	0.702855	1.42277	0	0.7499	0.8972	0.5003	0.7084	1.729	3.31498	0.301661	0	0.4875	NA	25.01	17.81	0.751	14.5237	12.4589	5.996	0	24.34	10.112	12.6813	0	0	8.696	2.89867	5.02064	0.5797	0.411	0.01714
ENSMUSG00000031809	1700018B08Rik	ENSMUST00000034265; ENSMUST00000182460; ENSMUST00000183280; ENSMUST00000182739	protein_coding	RIKEN cDNA 1700018B08 gene [Source:MGI Symbol;Acc:MGI:1923655]	C16orf95	920	0.585	GO:0008150	GO:0005575	GO:0003674	FALSE	-1.914	0.265356	3.76853	0	0.3373	NA	0	1	1	0	1	NA	1	NA	-1.886	0.270556	3.69609	0	0.3448	NA	0	0	0	0	0	0	0	0	0	0	0	0.9615	0	0.3205	0.555122	0	0	0
ENSMUSG00000058935	1700018C11Rik	ENSMUST00000102862; ENSMUST00000102861	protein_coding	RIKEN cDNA 1700018C11 gene [Source:MGI Symbol;Acc:MGI:1922774]	LOC100505478	674	0.515	GO:0008150	GO:0005575	GO:0003674	FALSE	0	1	1	0	1	NA	0	1	1	0	1	NA	1	NA	5.125e-15	1	1	0	1	NA	0	0	0	0	0	0	0	0	0	0	0	0	0	0	0	0	0	0
ENSMUSG00000029620	1700018F24Rik	ENSMUST00000031624	protein_coding	RIKEN cDNA 1700018F24 gene [Source:MGI Symbol;Acc:MGI:1916646]		1120	0.475	GO:0008150	GO:0005575	GO:0003674	FALSE	0	1	1	0	1	NA	0	1	1	0	1	NA	1	NA	5.125e-15	1	1	0	1	NA	0	0	0	0	0	0	0	0	0	0	0	0	0	0	0	0	0	0
ENSMUSG00000060715	1700019A02Rik	ENSMUST00000190748; ENSMUST00000072235	protein_coding	RIKEN cDNA 1700019A02 gene [Source:MGI Symbol;Acc:MGI:1916647]		686	0.391	GO:0008150	GO:0005575	GO:0003674	FALSE	0.7604	1.69396	0.590333	0	0.767	NA	-0.6233	0.649184	1.54039	0	0.8029	NA	0.3063	0.5331	0.1237	1.08953	0.917831	0	0.959	NA	0	0	12.77	4.25667	7.37276	5.996	0	2.213	2.73633	3.03206	0	3.846	3.623	2.48967	2.159	0	0	0.5947
ENSMUSG00000040340	1700019B03Rik	ENSMUST00000159076; ENSMUST00000047265; ENSMUST00000161680	protein_coding	RIKEN cDNA 1700019B03 gene [Source:MGI Symbol;Acc:MGI:1923656]	C19orf45	1580	0.541	GO:0008150	GO:0005575	GO:0003674	FALSE	0.483	1.39765	0.715488	0	0.8486	NA	-0.5598	0.678396	1.47406	0	0.8206	NA	0.3185	NA	-0.09076	0.939028	1.06493	0	0.9763	NA	10.42	5.239	0	5.21967	5.21003	10.28	0	0	3.42667	5.93516	0	0	10.87	3.62333	6.2758	0.214	0.1071	0
ENSMUSG00000043629	1700019D03Rik	ENSMUST00000191441; ENSMUST00000186266; ENSMUST00000190831; ENSMUST00000114493; ENSMUST00000050567; ENSMUST00000114492; ENSMUST00000190726	protein_coding	RIKEN cDNA 1700019D03 gene [Source:MGI Symbol;Acc:MGI:1914330]	C2orf88	1920	0.448	GO:0008150	GO:0005575; GO:0005886; GO:0016020	GO:0003674; GO:0034237	TRUE	-0.4905	0.711778	1.40493	0	0.09591	0.5185	0.4547	1.3705	0.729662	0	0.08877	0.3047	0.1469	0.3361	-0.04951	0.966264	1.03491	0	0.8696	0.9744	177.1	190.7	240.3	202.7	33.265	286.1	193.3	351.8	277.067	79.6352	218.2	242.3	392.8	284.433	94.6187	2.994	3.208	4
ENSMUSG00000068299	1700019G17Rik	ENSMUST00000159755; ENSMUST00000095757	protein_coding	RIKEN cDNA 1700019G17 gene [Source:MGI Symbol;Acc:MGI:1922791]		2070	0.491	GO:0008150	GO:0005575	GO:0003674	TRUE	-0.3173	0.80257	1.246	0	0.5533	0.9188	0.3972	1.31695	0.759331	0	0.3411	0.6418	0.1069	0.2716	0.06214	1.04401	0.957842	0	0.9032	0.9833	96.91	72.3	56.32	75.1767	20.4473	125.9	95.64	71.91	97.8167	27.0607	36.01	104.8	138.4	93.07	52.1931	1.519	1.128	0.8695
ENSMUSG00000038987	1700019L03Rik	ENSMUST00000150918; ENSMUST00000102813	protein_coding	RIKEN cDNA 1700019L03 gene [Source:MGI Symbol;Acc:MGI:2447809]	C9orf117	1000	0.545	GO:0008150	GO:0005575	GO:0003674	FALSE	0.4135	1.33191	0.7508	0	0.9017	NA	1.901	3.73472	0.267758	0	0.5233	NA	0.8692	NA	2.295	4.90754	0.203768	0	0.4776	NA	0	5.239	0	1.74633	3.02474	0	20.13	0	6.71	11.6221	0	3.846	0	1.282	2.22049	0	0.1692	0
ENSMUSG00000026931	1700019N19Rik	ENSMUST00000028299; ENSMUST00000166692	protein_coding	RIKEN cDNA 1700019N19 gene [Source:MGI Symbol;Acc:MGI:1914757]	C10orf82	976	0.527	GO:0008150	GO:0005575	GO:0003674	FALSE	0	1	1	0	1	NA	3.717	13.1501	0.0760451	0	0.2147	NA	1	NA	3.733	13.2967	0.0752064	0	0.225	NA	0	0	0	0	0	4.283	0	0	1.42767	2.47279	0	0	0	0	0	0	0	0
ENSMUSG00000036574	1700019O17Rik	ENSMUST00000046004	protein_coding	RIKEN cDNA 1700019O17 gene [Source:MGI Symbol;Acc:MGI:1919113]	C2orf57	1720	0.55	GO:0008150	GO:0005575	GO:0003674	FALSE	0	1	1	0	1	NA	0	1	1	0	1	NA	1	NA	5.125e-15	1	1	0	1	NA	0	0	0	0	0	0	0	0	0	0	0	0	0	0	0	0	0	0
ENSMUSG00000027409	1700020A23Rik	ENSMUST00000189961; ENSMUST00000028898; ENSMUST00000110281	protein_coding	RIKEN cDNA 1700020A23 gene [Source:MGI Symbol;Acc:MGI:1922906]	C20orf141	591	0.582	GO:0008150	GO:0005575	GO:0003674	FALSE	5.012	32.2673	0.0309911	0	0.1162	NA	-4.944	0.0324869	30.7817	0	0.1154	NA	0.1189	NA	5.125e-15	1	1	0	1	NA	0	0	10.51	3.50333	6.06795	0	0	0	0	0	0	0	0	0	0	0	0	0.5685
ENSMUSG00000100937	1700020D05Rik	ENSMUST00000189704	protein_coding	RIKEN cDNA 1700020D05 gene [Source:MGI Symbol;Acc:MGI:1922805]		1020	0.524	GO:0008150	GO:0005575	GO:0003674	FALSE	0	1	1	0	1	NA	0	1	1	0	1	NA	1	NA	5.125e-15	1	1	0	1	NA	0	0	0	0	0	0	0	0	0	0	0	0	0	0	0	0	0	0
ENSMUSG00000035085	1700020L24Rik	ENSMUST00000188702; ENSMUST00000037378	protein_coding	RIKEN cDNA 1700020L24 gene [Source:MGI Symbol;Acc:MGI:1913580]	C17orf50	756	0.624	GO:0008150	GO:0005575	GO:0003674	TRUE	-2.979	0.126833	7.88439	-1.335	0.01455	0.1693	1.737	3.33341	0.299993	0	0.2887	0.5916	0.005748	0.03136	-1.253	0.419575	2.38337	0	0.2745	0.7327	13.55	0	5.257	6.269	6.83145	34.26	0	28.76	21.0067	18.399	95.33	12.5	42.03	49.9533	41.9796	0.5815	0	0.2222
ENSMUSG00000050844	1700020N01Rik	ENSMUST00000057341; ENSMUST00000186635	protein_coding	RIKEN cDNA 1700020N01 gene [Source:MGI Symbol;Acc:MGI:1914942]		628	0.432	GO:0008150	GO:0005575	GO:0003674	FALSE	0	1	1	0	1	NA	0	1	1	0	1	NA	1	NA	5.125e-15	1	1	0	1	NA	0	0	0	0	0	0	0	0	0	0	0	0	0	0	0	0	0	0
ENSMUSG00000059690	1700020N15Rik	ENSMUST00000075654	protein_coding	RIKEN cDNA 1700020N15 gene [Source:MGI Symbol;Acc:MGI:1922759]		525	0.436	GO:0008150	GO:0005575	GO:0003674	FALSE	0	1	1	0	1	NA	0	1	1	0	1	NA	1	NA	5.125e-15	1	1	0	1	NA	0	0	0	0	0	0	0	0	0	0	0	0	0	0	0	0	0	0
ENSMUSG00000019797	1700021F05Rik	ENSMUST00000019932; ENSMUST00000147196; ENSMUST00000126463; ENSMUST00000152926	protein_coding	RIKEN cDNA 1700021F05 gene [Source:MGI Symbol;Acc:MGI:1915101]	C6orf203	627	0.513	GO:0008150	GO:0005739	GO:0003674	TRUE	0.1793	1.13233	0.883131	0	0.286	0.7914	-0.3043	0.809835	1.23482	0	0.03903	0.1814	0.2571	0.4803	-0.1404	0.907268	1.10221	0	0.4165	0.8242	1211	1148	1073	1144	69.0869	991.9	831.5	935.9	919.767	81.4079	884.5	977.9	1162	1008.13	141.199	62.67	59.16	54.7
ENSMUSG00000027518	1700021F07Rik	ENSMUST00000029023	protein_coding	RIKEN cDNA 1700021F07 gene [Source:MGI Symbol;Acc:MGI:1919471]	C20orf85	646	0.548	GO:0008150	GO:0005575	GO:0003674	FALSE	0	1	1	0	1	NA	0	1	1	0	1	NA	1	NA	5.125e-15	1	1	0	1	NA	0	0	0	0	0	0	0	0	0	0	0	0	0	0	0	0	0	0
ENSMUSG00000035629	1700021K19Rik	ENSMUST00000152920; ENSMUST00000115105; ENSMUST00000153556; ENSMUST00000089684; ENSMUST00000149621; ENSMUST00000119810; ENSMUST00000040986; ENSMUST00000135480; ENSMUST00000140229	protein_coding	RIKEN cDNA 1700021K19 gene [Source:MGI Symbol;Acc:MGI:1915160]	KIAA0226	2910	0.54	GO:0006897; GO:0006914; GO:0010507; GO:0043553; GO:0045806; GO:1901097	GO:0005764; GO:0005768; GO:0005769; GO:0005770	GO:0003674	TRUE	-0.07912	0.946635	1.05637	0	0.6486	0.9437	-0.1399	0.907582	1.10183	0	0.2931	0.5957	0.5401	0.7398	-0.2342	0.850156	1.17625	0	0.1657	0.6112	1807	1919	1922	1882.67	65.5464	1606	1754	1734	1698	80.2994	1499	2282	2180	1987	425.687	20.15	21.3	21.11
ENSMUSG00000028451	1700022I11Rik	ENSMUST00000189414; ENSMUST00000185904; ENSMUST00000030163; ENSMUST00000139127; ENSMUST00000190902	protein_coding	RIKEN cDNA 1700022I11 gene [Source:MGI Symbol;Acc:MGI:1914567]	C9orf131	1320	0.487	GO:0008150	GO:0005575	GO:0003674	FALSE	-0.4797	0.717127	1.39445	0	0.8513	NA	-0.8784	0.54397	1.83834	0	0.769	NA	0.9256	NA	-1.375	0.385553	2.59368	0	0.6183	NA	0	0	9.763	3.25433	5.63667	5.139	0	0	1.713	2.967	6.356	7.692	0	4.68267	4.10996	0	0	0.2364
ENSMUSG00000029248	1700023E05Rik	ENSMUST00000031161; ENSMUST00000117880; ENSMUST00000118941	protein_coding	RIKEN cDNA 1700023E05 gene [Source:MGI Symbol;Acc:MGI:1919118]		1370	0.518				TRUE	-1.674	0.313383	3.19098	0	0.2594	0.7713	0.2539	1.19243	0.838626	0	0.8564	NA	0.9174	NA	-1.436	0.369591	2.7057	0	0.351	0.7834	6.252	8.382	6.008	6.88067	1.3059	5.996	15.1	3.319	8.13833	6.17577	0	15.38	50.73	22.0367	26.0119	0.1481	0.1976	0.1401
ENSMUSG00000020940	1700023F06Rik	ENSMUST00000140559; ENSMUST00000174567; ENSMUST00000021323; ENSMUST00000172850; ENSMUST00000107026	protein_coding	RIKEN cDNA 1700023F06 gene [Source:MGI Symbol;Acc:MGI:1916691]		868	0.587	GO:0008150	GO:0005575	GO:0003674	TRUE	0.08992	1.06431	0.939575	0	0.75	0.9651	-0.03885	0.973431	1.02729	0	0.8545	0.946	0.6072	0.7848	0.03482	1.02443	0.976154	0	0.8996	0.9822	419.9	335.3	307.1	354.1	58.703	352	313.1	360.6	341.9	25.3095	477.7	255.8	263.8	332.433	125.868	15.7	12.48	11.31
ENSMUSG00000052334	1700024B05Rik	ENSMUST00000168972; ENSMUST00000064162	protein_coding	RIKEN cDNA 1700024B05 gene [Source:MGI Symbol;Acc:MGI:1922768]		1570	0.411	GO:0008150	GO:0005575	GO:0003674	TRUE	6.137	70.3754	0.0142095	0.4325	0.02684	0.252	-6.068	0.0149056	67.0888	-0.5608	0.02437	0.132	0.0235	0.09107	5.125e-15	1	1	0	1	NA	0	11.53	12.02	7.85	6.80271	0	0	0	0	0	0	0	0	0	0	0	0.2371	0.2446
ENSMUSG00000072473	1700024G13Rik	ENSMUST00000100723	protein_coding	RIKEN cDNA 1700024G13 gene [Source:MGI Symbol;Acc:MGI:1914335]	C10orf53	398	0.553	GO:0008150	GO:0005575	GO:0003674	FALSE	0	1	1	0	1	NA	0	1	1	0	1	NA	1	NA	5.125e-15	1	1	0	1	NA	0	0	0	0	0	0	0	0	0	0	0	0	0	0	0	0	0	0
ENSMUSG00000045022	1700024P04Rik	ENSMUST00000054425	protein_coding	RIKEN cDNA 1700024P04 gene [Source:MGI Symbol;Acc:MGI:1916632]		481	0.455	GO:0006334	GO:0000786; GO:0000788; GO:0005737	GO:0003677; GO:0046982	FALSE	0	1	1	0	1	NA	0	1	1	0	1	NA	1	NA	5.125e-15	1	1	0	1	NA	0	0	0	0	0	0	0	0	0	0	0	0	0	0	0	0	0	0
ENSMUSG00000078612	1700024P16Rik	ENSMUST00000106803; ENSMUST00000106804	protein_coding	RIKEN cDNA 1700024P16 gene [Source:MGI Symbol;Acc:MGI:2685466]	C1orf168	3100	0.459	GO:0008150	GO:0005575	GO:0003674	FALSE	0	1	1	0	1	NA	0	1	1	0	1	NA	1	NA	5.125e-15	1	1	0	1	NA	0	0	0	0	0	0	0	0	0	0	0	0	0	0	0	0	0	0
ENSMUSG00000101113	1700025B11Rik	ENSMUST00000190233	protein_coding	RIKEN cDNA 1700025B11 gene [Source:MGI Symbol;Acc:MGI:1923659]		553	0.456				FALSE	0	1	1	0	1	NA	0	1	1	0	1	NA	1	NA	5.125e-15	1	1	0	1	NA	0	0	0	0	0	0	0	0	0	0	0	0	0	0	0	0	0	0
ENSMUSG00000078935	1700025C18Rik	ENSMUST00000109304	protein_coding	RIKEN cDNA 1700025C18 gene [Source:MGI Symbol;Acc:MGI:1919461]		702	0.54	GO:0008150	GO:0005575	GO:0003674	FALSE	0	1	1	0	1	NA	0	1	1	0	1	NA	1	NA	5.125e-15	1	1	0	1	NA	0	0	0	0	0	0	0	0	0	0	0	0	0	0	0	0	0	0
ENSMUSG00000024728	1700025F22Rik	ENSMUST00000181284; ENSMUST00000180678; ENSMUST00000078770; ENSMUST00000181567	protein_coding	RIKEN cDNA 1700025F22 gene [Source:MGI Symbol;Acc:MGI:1916666]		612	0.4	GO:0008150	GO:0005575	GO:0003674	FALSE	0	1	1	0	1	NA	0	1	1	0	1	NA	1	NA	5.125e-15	1	1	0	1	NA	0	0	0	0	0	0	0	0	0	0	0	0	0	0	0	0	0	0
ENSMUSG00000032666	1700025G04Rik	ENSMUST00000128433; ENSMUST00000121533; ENSMUST00000187603; ENSMUST00000044581	protein_coding	RIKEN cDNA 1700025G04 gene [Source:MGI Symbol;Acc:MGI:1916649]	C1orf21	3430	0.437	GO:0008150	GO:0005575	GO:0003674	TRUE	-0.1789	0.883376	1.13202	0	0.2263	0.7356	0.05663	1.04003	0.961507	0	0.6477	0.8488	0.2556	0.4787	-0.1377	0.908967	1.10015	0	0.2774	0.735	3838	3053	3265	3385.33	406.099	3461	3435	3593	3496.33	84.7191	3491	3897	4091	3826.33	306.179	36.31	28.76	30.42
ENSMUSG00000011154	1700026D08Rik	ENSMUST00000149671; ENSMUST00000011298; ENSMUST00000119134	protein_coding	RIKEN cDNA 1700026D08 gene [Source:MGI Symbol;Acc:MGI:1922806]	C15orf26	1590	0.482	GO:0008150	GO:0005575; GO:0016020	GO:0003674	FALSE	4.831	28.4627	0.0351337	0.695	0.02151	NA	-6.661	0.00988187	101.195	-1.212	0.002967	NA	0.5066	NA	-1.886	0.270556	3.69609	0	0.3448	NA	6.252	8.382	21.03	11.888	7.98851	0	0	0	0	0	0	0.9615	0	0.3205	0.555122	0.1276	0.1703	0.4226
ENSMUSG00000026809	1700026L06Rik	ENSMUST00000145014; ENSMUST00000124840; ENSMUST00000102877; ENSMUST00000144209	protein_coding	RIKEN cDNA 1700026L06 gene [Source:MGI Symbol;Acc:MGI:1917237]	C9orf9	578	0.553	GO:0008150	GO:0001669; GO:0005737; GO:0005881; GO:0031410	GO:0048306	FALSE	-0.3769	0.770091	1.29855	0	0.9072	NA	-4.419	0.0467464	21.392	0	0.1735	NA	0.1786	NA	-4.826	0.0352557	28.3642	0	0.1565	NA	0	7.335	0	2.445	4.23486	0	0	0	0	0	0	9.615	0	3.205	5.55122	0	0.4099	0
ENSMUSG00000063838	1700027J19Rik	ENSMUST00000076831; ENSMUST00000143825; ENSMUST00000140410	protein_coding	CDC42 effector protein (Rho GTPase binding) 5 [Source:MGI Symbol;Acc:MGI:1929745]		603	0.601				TRUE	1.861	3.63259	0.275285	0.523	0.1281	0.591	-2.81	0.142595	7.01285	-1.139	0.01348	0.08701	0.02204	0.08672	-0.9622	0.513274	1.94828	0	0.6457	NA	58.35	35.63	24.78	39.5867	17.1312	0	11.07	5.531	5.53367	5.535	9.533	23.08	0	10.871	11.598	3.14	1.908	1.313
ENSMUSG00000038782	1700028J19Rik	ENSMUST00000037220	protein_coding	RIKEN cDNA 1700028J19 gene [Source:MGI Symbol;Acc:MGI:1917254]		1240	0.544	GO:0008150	GO:0005575	GO:0003674	TRUE	1.58	2.9897	0.334482	0.174	0.2922	0.7949	-0.8266	0.563857	1.7735	0	0.3666	0.6648	0.3873	0.6138	0.74	1.67018	0.598739	0	0.677	0.9237	19.8	46.1	29.29	31.73	13.3187	11.13	35.23	6.638	17.666	15.3758	0	0	31.16	10.3867	17.9902	0.5181	1.201	0.7548
ENSMUSG00000089798	1700028K03Rik	ENSMUST00000162591; ENSMUST00000159902; ENSMUST00000058921; ENSMUST00000163064	protein_coding	RIKEN cDNA 1700028K03 gene [Source:MGI Symbol;Acc:MGI:1923671]	C1orf146	2490	0.421	GO:0008150	GO:0005575	GO:0003674	FALSE	-1.522	0.348203	2.87189	0	0.4666	NA	1.784	3.4438	0.290377	0	0.4463	0.7254	0.5765	NA	0.2479	1.18748	0.842121	0	0.8864	0.9784	0	8.382	0	2.794	4.83935	0	17.11	12.17	9.76	8.80591	5.296	6.731	12.32	8.11567	3.71108	0	0.1087	0
ENSMUSG00000033053	1700028P14Rik	ENSMUST00000035849	protein_coding	RIKEN cDNA 1700028P14 gene [Source:MGI Symbol;Acc:MGI:1914733]	C9orf135	868	0.462	GO:0008150	GO:0005575; GO:0016020; GO:0016021	GO:0003674	TRUE	1.697	3.24226	0.308427	0	0.2497	0.761	-0.8921	0.538829	1.85588	0	0.4987	0.7627	0.1587	0.354	0.7949	1.73496	0.576383	0	0.6971	NA	25.01	10.48	23.28	19.59	7.93677	5.996	25.17	0	10.3887	13.1474	0	3.846	13.77	5.872	7.10505	0.9349	0.3899	0.8571
ENSMUSG00000052075	1700029F12Rik	ENSMUST00000091377	protein_coding	RIKEN cDNA 1700029F12 gene [Source:MGI Symbol;Acc:MGI:1913729]		1130	0.503	GO:0008150	GO:0005575	GO:0003674	FALSE	0	1	1	0	1	NA	0	1	1	0	1	NA	1	NA	5.125e-15	1	1	0	1	NA	0	0	0	0	0	0	0	0	0	0	0	0	0	0	0	0	0	0
ENSMUSG00000031452	1700029H14Rik	ENSMUST00000151400; ENSMUST00000187391; ENSMUST00000033830; ENSMUST00000134023; ENSMUST00000132787	protein_coding	RIKEN cDNA 1700029H14 gene [Source:MGI Symbol;Acc:MGI:1913751]	LOC102723545	1010	0.559	GO:0008150	GO:0005575	GO:0003674	FALSE	0	1	1	0	1	NA	0	1	1	0	1	NA	1	NA	5.125e-15	1	1	0	1	NA	0	0	0	0	0	0	0	0	0	0	0	0	0	0	0	0	0	0
ENSMUSG00000044916	1700029I15Rik	ENSMUST00000189714; ENSMUST00000111280; ENSMUST00000054316; ENSMUST00000191292	protein_coding	RIKEN cDNA 1700029I15 gene [Source:MGI Symbol;Acc:MGI:1916742]	C11orf94	564	0.571	GO:0008150	GO:0005575; GO:0005576	GO:0003674	TRUE	-0.6486	0.637899	1.56765	0	0.5183	0.9062	0.6516	1.57091	0.636574	0	0.4825	0.7513	0.2957	0.5215	-0.01355	0.990652	1.00944	0	0.9891	0.9986	12.5	18.86	17.27	16.21	3.30985	16.27	44.3	15.49	25.3533	16.4129	12.71	22.11	41.31	25.3767	14.5772	0.7194	1.08	0.9787
ENSMUSG00000071103	1700029J07Rik	ENSMUST00000098786; ENSMUST00000095323	protein_coding	RIKEN cDNA 1700029J07 gene [Source:MGI Symbol;Acc:MGI:1916729]	C4orf47	2040	0.46	GO:0008150	GO:0005737; GO:0005813; GO:0005856	GO:0003674	TRUE	0.1316	1.09551	0.912819	0	0.9468	0.9957	0.8463	1.79788	0.556209	0	0.585	0.813	0.6278	0.7981	0.9653	1.95247	0.512172	0	0.5868	NA	0	12.57	12.02	8.19667	7.10385	33.4	1.007	9.957	14.788	16.7281	15.89	6.731	0	7.54033	7.97586	0	0.1991	0.1882
ENSMUSG00000061633	1700029P11Rik	ENSMUST00000074608	protein_coding	RIKEN cDNA 1700029P11 gene [Source:MGI Symbol;Acc:MGI:1913596]		1020	0.519	GO:0008150	GO:0005739	GO:0003674	FALSE	0	1	1	0	1	NA	0	1	1	0	1	NA	1	NA	5.125e-15	1	1	0	1	NA	0	0	0	0	0	0	0	0	0	0	0	0	0	0	0	0	0	0
ENSMUSG00000031847	1700030J22Rik	ENSMUST00000070577	protein_coding	RIKEN cDNA 1700030J22 gene [Source:MGI Symbol;Acc:MGI:1916778]	C16orf46	2970	0.516	GO:0008150	GO:0005634; GO:0005654; GO:0005737	GO:0003674	TRUE	-0.104	0.93045	1.07475	0	0.7374	0.9625	-0.02155	0.985174	1.01505	0	0.9387	0.98	0.2966	0.5225	-0.1394	0.907897	1.10145	0	0.6564	0.9172	174	288.1	260.6	240.9	59.5464	179	215.4	315.3	236.567	70.5723	167.4	340.4	268.8	258.867	86.9267	1.901	3.134	2.804
ENSMUSG00000052794	1700030K09Rik	ENSMUST00000139130; ENSMUST00000064853; ENSMUST00000121902	protein_coding	RIKEN cDNA 1700030K09 gene [Source:MGI Symbol;Acc:MGI:1919504]	C19orf44	1830	0.523	GO:0008150	GO:0005575	GO:0003674	TRUE	0.1261	1.09134	0.916305	0	0.739	0.9625	0.1036	1.07445	0.930708	0	0.7568	0.9014	0.9949	0.9973	0.2153	1.16095	0.861367	0	0.537	0.876	88.57	143.5	194.5	142.19	52.9771	175.6	113.8	168.2	152.533	33.7475	95.33	129.8	165.9	130.343	35.2881	1.571	2.534	3.397
ENSMUSG00000032894	1700031F05Rik	ENSMUST00000124592; ENSMUST00000048061	protein_coding	RIKEN cDNA 1700031F05 gene [Source:MGI Symbol;Acc:MGI:1920550]		1130	0.512	GO:0008150	GO:0005575	GO:0003674	FALSE	0	1	1	0	1	NA	0	1	1	0	1	NA	1	NA	5.125e-15	1	1	0	1	NA	0	0	0	0	0	0	0	0	0	0	0	0	0	0	0	0	0	0
ENSMUSG00000099353	1700031M16Rik	ENSMUST00000189907; ENSMUST00000185508; ENSMUST00000186090; ENSMUST00000191513; ENSMUST00000189724; ENSMUST00000191037; ENSMUST00000185584	protein_coding	RIKEN cDNA 1700031M16 gene [Source:MGI Symbol;Acc:MGI:1920552]		753	0.475				FALSE	4.798	27.819	0.0359466	0	0.1322	NA	-4.73	0.0376815	26.5382	0	0.1328	NA	0.1355	NA	5.125e-15	1	1	0	1	NA	0	0	9.012	3.004	5.20308	0	0	0	0	0	0	0	0	0	0	0	0	0.3825
ENSMUSG00000024532	1700034E13Rik	ENSMUST00000091904; ENSMUST00000118724	protein_coding	RIKEN cDNA 1700034E13 gene [Source:MGI Symbol;Acc:MGI:1925664]	LOC100505841	464	0.457	GO:0008150	GO:0005575	GO:0003674	FALSE	0	1	1	0	1	NA	0	1	1	0	1	NA	1	NA	5.125e-15	1	1	0	1	NA	0	0	0	0	0	0	0	0	0	0	0	0	0	0	0	0	0	0
ENSMUSG00000074619	1700034I23Rik	ENSMUST00000099123	protein_coding	RIKEN cDNA 1700034I23 gene [Source:MGI Symbol;Acc:MGI:1920547]		2350	0.441	GO:0008150	GO:0005739	GO:0003674	FALSE	0	1	1	0	1	NA	0	1	1	0	1	NA	1	NA	5.125e-15	1	1	0	1	NA	0	0	0	0	0	0	0	0	0	0	0	0	0	0	0	0	0	0
ENSMUSG00000040163	1700034J05Rik	ENSMUST00000036592; ENSMUST00000111622	protein_coding	RIKEN cDNA 1700034J05 gene [Source:MGI Symbol;Acc:MGI:1920594]	C12orf71	2520	0.456	GO:0008150	GO:0005575	GO:0003674	FALSE	0	1	1	0	1	NA	0	1	1	0	1	NA	1	NA	5.125e-15	1	1	0	1	NA	0	0	0	0	0	0	0	0	0	0	0	0	0	0	0	0	0	0
ENSMUSG00000029867	1700034O15Rik	ENSMUST00000031900	protein_coding	RIKEN cDNA 1700034O15 gene [Source:MGI Symbol;Acc:MGI:1923856]	C7orf34	741	0.497	GO:0008150	GO:0005575; GO:0005576	GO:0003674	FALSE	0	1	1	0	1	NA	0	1	1	0	1	NA	1	NA	5.125e-15	1	1	0	1	NA	0	0	0	0	0	0	0	0	0	0	0	0	0	0	0	0	0	0
ENSMUSG00000005983	1700037C18Rik	ENSMUST00000123235; ENSMUST00000177221; ENSMUST00000177519; ENSMUST00000115859; ENSMUST00000177323; ENSMUST00000006139	protein_coding	RIKEN cDNA 1700037C18 gene [Source:MGI Symbol;Acc:MGI:1920511]	C16orf90	965	0.579	GO:0008150	GO:0005575	GO:0003674	TRUE	0.06347	1.04498	0.95696	0	0.8719	0.9828	0.132	1.09581	0.912565	0	0.6899	0.8699	0.3021	0.5282	0.181	1.13367	0.882091	0	0.6482	0.9148	111.5	110	102.1	107.867	5.05008	100.2	108.7	143.8	117.567	23.1128	90.04	135.6	84.06	103.233	28.1894	3.749	3.683	3.382
ENSMUSG00000027327	1700037H04Rik	ENSMUST00000184535; ENSMUST00000103188; ENSMUST00000133602; ENSMUST00000028800; ENSMUST00000136838; ENSMUST00000184121; ENSMUST00000152961	protein_coding	RIKEN cDNA 1700037H04 gene [Source:MGI Symbol;Acc:MGI:1914576]	C20orf27	1010	0.581	GO:0008150	GO:0005575	GO:0003674	TRUE	0.01082	1.00753	0.992528	0	0.9394	0.9941	-0.09424	0.936766	1.0675	0	0.4505	0.728	0.3451	0.5729	-0.09889	0.933751	1.07095	0	0.4273	0.8292	4082	3466	3336	3628	398.512	3570	3265	3286	3373.67	170.354	3610	3734	3444	3596	145.506	131.1	110.9	105.5
ENSMUSG00000070568	1700039E15Rik	ENSMUST00000176964; ENSMUST00000177027; ENSMUST00000176133; ENSMUST00000176985; ENSMUST00000085364; ENSMUST00000176276	protein_coding	RIKEN cDNA 1700039E15 gene [Source:MGI Symbol;Acc:MGI:1923963]		1490	0.544	GO:0008150	GO:0005575	GO:0003674	FALSE	0	1	1	0	1	NA	0	1	1	0	1	NA	1	NA	5.125e-15	1	1	0	1	NA	0	0	0	0	0	0	0	0	0	0	0	0	0	0	0	0	0	0
ENSMUSG00000019945	1700040L02Rik	ENSMUST00000020103; ENSMUST00000166919	protein_coding	RIKEN cDNA 1700040L02 gene [Source:MGI Symbol;Acc:MGI:1920537]	C10orf107	957	0.477	GO:0008150	GO:0005575	GO:0003674	TRUE	-0.6289	0.646669	1.54639	0	0.4823	0.8971	-0.1963	0.872786	1.14576	0	0.8343	0.9374	0.6029	0.7821	-0.8411	0.558218	1.79142	0	0.3358	0.7728	12.5	9.43	57.07	26.3333	26.663	12.85	21.14	35.4	23.13	11.406	40.25	56.73	26.81	41.2633	14.9857	0.424	0.3183	1.906
ENSMUSG00000057402	1700042B14Rik	ENSMUST00000076671	protein_coding	RIKEN cDNA 1700042B14 gene [Source:MGI Symbol;Acc:MGI:1920597]		1080	0.424				FALSE	0	1	1	0	1	NA	0	1	1	0	1	NA	1	NA	5.125e-15	1	1	0	1	NA	0	0	0	0	0	0	0	0	0	0	0	0	0	0	0	0	0	0
ENSMUSG00000078593	1700042G07Rik	ENSMUST00000106492	protein_coding	RIKEN cDNA 1700042G07 gene [Source:MGI Symbol;Acc:MGI:1914573]		385	0.574	GO:0008150	GO:0005575	GO:0003674	FALSE	0	1	1	0	1	NA	0	1	1	0	1	NA	1	NA	5.125e-15	1	1	0	1	NA	0	0	0	0	0	0	0	0	0	0	0	0	0	0	0	0	0	0
ENSMUSG00000094103	1700047I17Rik2	ENSMUST00000177978	protein_coding	RIKEN cDNA 1700047I17 gene 2 [Source:MGI Symbol;Acc:MGI:3714351]		830	0.564	GO:0008150	GO:0005575	GO:0003674	FALSE	0	1	1	0	1	NA	0	1	1	0	1	NA	1	NA	5.125e-15	1	1	0	1	NA	0	0	0	0	0	0	0	0	0	0	0	0	0	0	0	0	0	0
ENSMUSG00000043773	1700048O20Rik	ENSMUST00000063103	protein_coding	RIKEN cDNA 1700048O20 gene [Source:MGI Symbol;Acc:MGI:1920637]		1640	0.457	GO:0008150	GO:0005575	GO:0003674	TRUE	-0.7221	0.606214	1.64958	0	0.02654	0.2506	0.1121	1.0808	0.92524	0	0.6917	0.8711	0.8553	0.9308	-0.6264	0.647791	1.54371	0	0.05686	0.405	135.5	160.3	144.9	146.9	12.5204	193.6	147	131.6	157.4	32.2819	233	151	340.6	241.533	95.0876	2.68	3.158	2.824
ENSMUSG00000079271	1700049E17Rik1	ENSMUST00000095985	protein_coding	RIKEN cDNA 1700049E17 gene, gene 1 [Source:MGI Symbol;Acc:MGI:1920665]		1760	0.375	GO:0008150	GO:0005575	GO:0003674	FALSE	0	1	1	0	1	NA	0	1	1	0	1	NA	1	NA	5.125e-15	1	1	0	1	NA	0	0	0	0	0	0	0	0	0	0	0	0	0	0	0	0	0	0
ENSMUSG00000072613	1700049E17Rik2	ENSMUST00000100701; ENSMUST00000111874	protein_coding	tandem duplication of RIKEN cDNA 1700049E17 gene, gene 2 [Source:MGI Symbol;Acc:MGI:3796510]		676	0.389				FALSE	0	1	1	0	1	NA	0	1	1	0	1	NA	1	NA	5.125e-15	1	1	0	1	NA	0	0	0	0	0	0	0	0	0	0	0	0	0	0	0	0	0	0
ENSMUSG00000070709	1700049G17Rik	ENSMUST00000152330; ENSMUST00000129341; ENSMUST00000098639; ENSMUST00000137668; ENSMUST00000138583; ENSMUST00000145674	protein_coding	RIKEN cDNA 1700049G17 gene [Source:MGI Symbol;Acc:MGI:1920680]		1560	0.474	GO:0006355	GO:0005575	GO:0003700	TRUE	-0.3206	0.800737	1.24885	0	0.2484	0.7607	0.4035	1.32271	0.756022	0	0.1345	0.3882	0.09316	0.248	0.06649	1.04717	0.954959	0	0.8085	0.9589	175.1	208.5	147.2	176.933	30.6911	203	300	192.5	231.833	59.2671	243.6	206.7	210.9	220.4	20.2012	3.641	4.318	3.015
ENSMUSG00000061759	1700052N19Rik	ENSMUST00000095893; ENSMUST00000118544; ENSMUST00000117489; ENSMUST00000131636; ENSMUST00000152294; ENSMUST00000134484; ENSMUST00000143037	protein_coding	RIKEN cDNA 1700052N19 gene [Source:MGI Symbol;Acc:MGI:1920669]		1840	0.455				TRUE	-0.1314	0.912945	1.09536	0	0.4903	0.9001	0.1074	1.07729	0.928259	0	0.5537	0.7967	0.1364	0.3188	-0.03886	0.973424	1.0273	0	0.8322	0.9646	667.9	773.3	926.7	789.3	130.14	820.6	723.8	995.7	846.7	137.816	752.1	892.3	949.3	864.567	101.483	11.78	13.58	16.1
ENSMUSG00000037263	1700055N04Rik	ENSMUST00000179433; ENSMUST00000189124; ENSMUST00000025794	protein_coding	RIKEN cDNA 1700055N04 gene [Source:MGI Symbol;Acc:MGI:1920708]		2910	0.527				FALSE	5.573	47.6036	0.0210068	0	0.04853	NA	-5.504	0.0220359	45.3805	-0.07862	0.04579	NA	0.04612	NA	5.125e-15	1	1	0	1	NA	0	5.239	10.51	5.24967	5.25501	0	0	0	0	0	0	0	0	0	0	0	0.05816	0.1155
ENSMUSG00000044854	1700056E22Rik	ENSMUST00000050306; ENSMUST00000193919	protein_coding	RIKEN cDNA 1700056E22 gene [Source:MGI Symbol;Acc:MGI:1920613]		1120	0.635	GO:0008150	GO:0005575	GO:0003674	TRUE	2.442	5.43395	0.184028	0.4377	0.1036	0.5357	-0.03087	0.97883	1.02163	0	0.9745	0.9922	0.5837	0.7693	2.396	5.26342	0.189991	0.2427	0.1287	0.5621	35.43	8.382	20.28	21.364	13.5565	13.7	36.24	12.17	20.7033	13.4769	0	4.808	6.522	3.77667	3.3811	1.026	0.2418	0.5785
ENSMUSG00000074139	1700057G04Rik	ENSMUST00000134712; ENSMUST00000126606; ENSMUST00000150594; ENSMUST00000185580; ENSMUST00000098477; ENSMUST00000135182	protein_coding	RIKEN cDNA 1700057G04 gene [Source:MGI Symbol;Acc:MGI:1925709]		713	0.447	GO:0015914; GO:0017121	GO:0005575; GO:0005886	GO:0003674; GO:0017128	FALSE	0	1	1	0	1	NA	0	1	1	0	1	NA	1	NA	5.125e-15	1	1	0	1	NA	0	0	0	0	0	0	0	0	0	0	0	0	0	0	0	0	0	0
ENSMUSG00000024209	1700061G19Rik	ENSMUST00000125425; ENSMUST00000025048	protein_coding	RIKEN cDNA 1700061G19 gene [Source:MGI Symbol;Acc:MGI:1925875]		1810	0.538	GO:0008150	GO:0005575	GO:0003674	FALSE	-0.8974	0.536853	1.86271	0	0.7348	NA	-0.488	0.713013	1.4025	0	0.8806	NA	0.8596	NA	-1.388	0.382094	2.61716	0	0.6103	NA	0	6.287	0	2.09567	3.6298	4.283	0	0	1.42767	2.47279	0	3.846	7.971	3.939	3.98631	0	0.1122	0
ENSMUSG00000040657	1700063H04Rik	ENSMUST00000043553	protein_coding	RIKEN cDNA 1700063H04 gene [Source:MGI Symbol;Acc:MGI:1921519]		817	0.502	GO:0008150	GO:0005575	GO:0003674	FALSE	0	1	1	0	1	NA	0	1	1	0	1	NA	1	NA	5.125e-15	1	1	0	1	NA	0	0	0	0	0	0	0	0	0	0	0	0	0	0	0	0	0	0
ENSMUSG00000082766	1700064H15Rik	ENSMUST00000119133	protein_coding	RIKEN cDNA 1700064H15 gene [Source:MGI Symbol;Acc:MGI:1920674]		394	0.457	GO:0008150	GO:0005575	GO:0003674	FALSE	-5.907	0.0166654	60.0046	-0.04275	0.08014	NA	0	1	1	0	1	NA	0.183	NA	-5.874	0.017051	58.6476	0	0.0901	NA	0	0	0	0	0	0	0	0	0	0	20.13	0	0	6.71	11.6221	0	0	0
ENSMUSG00000073598	1700066B19Rik	ENSMUST00000143778; ENSMUST00000097617	protein_coding	RIKEN cDNA 1700066B19 gene [Source:MGI Symbol;Acc:MGI:1920699]		2070	0.536	GO:0008150	GO:0005575	GO:0003674	FALSE	0	1	1	0	1	NA	5.908	60.0462	0.0166539	0.176	0.02927	NA	0.01423	NA	5.924	60.7158	0.0164702	0.09848	0.03925	NA	0	0	0	0	0	12.85	8.054	0	6.968	6.49347	0	0	0	0	0	0	0	0
ENSMUSG00000038323	1700066M21Rik	ENSMUST00000042734; ENSMUST00000187255; ENSMUST00000185952	protein_coding	RIKEN cDNA 1700066M21 gene [Source:MGI Symbol;Acc:MGI:1920717]	C2orf69	1300	0.578	GO:0008150	GO:0005575; GO:0005576	GO:0003674	TRUE	0.1435	1.10458	0.90532	0	0.581	0.9266	-0.2748	0.826565	1.20983	0	0.1392	0.3966	0.9128	0.9602	-0.1475	0.902814	1.10765	0	0.5487	0.8818	795.1	1089	720.9	868.333	194.671	723.8	775.2	636.1	711.7	70.335	460.8	928.8	963.1	784.233	280.626	19.85	27.05	17.72
ENSMUSG00000046408	1700067K01Rik	ENSMUST00000140120; ENSMUST00000060357; ENSMUST00000174570; ENSMUST00000172548	protein_coding	RIKEN cDNA 1700067K01 gene [Source:MGI Symbol;Acc:MGI:1920703]	C19orf67	1040	0.583	GO:0008150	GO:0005575	GO:0003674	FALSE	-1.548	0.341984	2.92411	0	0.6439	NA	-2.751	0.148548	6.73184	0	0.2291	NA	0.2503	NA	-4.332	0.0496522	20.1401	0	0.1916	NA	0	2.096	0	0.698667	1.21013	0	0	0	0	0	0	6.731	0	2.24367	3.88614	0	0.06509	0
ENSMUSG00000021545	1700067P10Rik	ENSMUST00000022028	protein_coding	RIKEN cDNA 1700067P10 gene [Source:MGI Symbol;Acc:MGI:1915474]		794	0.5	GO:0008150	GO:0005575	GO:0003674	FALSE	0	1	1	0	1	NA	0	1	1	0	1	NA	1	NA	5.125e-15	1	1	0	1	NA	0	0	0	0	0	0	0	0	0	0	0	0	0	0	0	0	0	0
ENSMUSG00000042184	1700069L16Rik	ENSMUST00000162388; ENSMUST00000047891; ENSMUST00000159233	protein_coding	RIKEN cDNA 1700069L16 gene [Source:MGI Symbol;Acc:MGI:1920726]		619	0.539	GO:0008150	GO:0005575	GO:0003674	FALSE	-3.91	0.0665231	15.0324	0	0.2104	NA	0	1	1	0	1	NA	1	NA	-3.875	0.0681567	14.6721	0	0.2249	NA	0	0	0	0	0	0	0	0	0	0	0	4.808	0	1.60267	2.7759	0	0	0
ENSMUSG00000029883	1700074P13Rik	ENSMUST00000122181; ENSMUST00000031935; ENSMUST00000136499	protein_coding	RIKEN cDNA 1700074P13 gene [Source:MGI Symbol;Acc:MGI:1920731]		1330	0.396	GO:0008150	GO:0005794	GO:0003674	FALSE	0	1	1	0	1	NA	0	1	1	0	1	NA	1	NA	5.125e-15	1	1	0	1	NA	0	0	0	0	0	0	0	0	0	0	0	0	0	0	0	0	0	0
ENSMUSG00000032566	1700080E11Rik	ENSMUST00000035180; ENSMUST00000190661	protein_coding	RIKEN cDNA 1700080E11 gene [Source:MGI Symbol;Acc:MGI:1920782]		782	0.548	GO:0008150	GO:0005575	GO:0003674	FALSE	0	1	1	0	1	NA	0	1	1	0	1	NA	1	NA	5.125e-15	1	1	0	1	NA	0	0	0	0	0	0	0	0	0	0	0	0	0	0	0	0	0	0
ENSMUSG00000031118	1700080O16Rik	ENSMUST00000114866; ENSMUST00000033449	protein_coding	RIKEN cDNA 1700080O16 gene [Source:MGI Symbol;Acc:MGI:1921529]		1340	0.479	GO:0008150	GO:0005575	GO:0003674	FALSE	0	1	1	0	1	NA	0	1	1	0	1	NA	1	NA	5.125e-15	1	1	0	1	NA	0	0	0	0	0	0	0	0	0	0	0	0	0	0	0	0	0	0
ENSMUSG00000070532	1700084C01Rik	ENSMUST00000094348; ENSMUST00000175731	protein_coding	RIKEN cDNA 1700084C01 gene [Source:MGI Symbol;Acc:MGI:1925715]	C1orf110	1430	0.501	GO:0008150	GO:0005575	GO:0003674	TRUE	-0.9422	0.520439	1.92146	0	0.4107	0.8678	-0.1898	0.876727	1.14061	0	0.8798	0.9567	0.6843	0.8323	-1.145	0.45219	2.21146	0	0.2088	0.6651	29.18	31.43	0	20.2033	17.5327	17.13	12.08	23.23	17.48	5.58323	49.79	35.58	30.44	38.6033	10.023	0.6621	0.7101	0
ENSMUSG00000057805	1700084M14Rik	ENSMUST00000078832	protein_coding	RIKEN cDNA 1700084M14 gene [Source:MGI Symbol;Acc:MGI:1920737]		559	0.429	GO:0008150	GO:0005575	GO:0003674	FALSE	0	1	1	0	1	NA	0	1	1	0	1	NA	1	NA	5.125e-15	1	1	0	1	NA	0	0	0	0	0	0	0	0	0	0	0	0	0	0	0	0	0	0
ENSMUSG00000020548	1700086D15Rik	ENSMUST00000108696; ENSMUST00000020855	protein_coding	RIKEN cDNA 1700086D15 gene [Source:MGI Symbol;Acc:MGI:1921532]		1090	0.504	GO:0008150	GO:0005575	GO:0003674	FALSE	0	1	1	0	1	NA	0	1	1	0	1	NA	0.1246	NA	5.125e-15	1	1	0	1	NA	0	0	0	0	0	0	0	0	0	0	0	0	0	0	0	0	0	0
ENSMUSG00000033029	1700088E04Rik	ENSMUST00000186053; ENSMUST00000188562; ENSMUST00000169604; ENSMUST00000190509; ENSMUST00000190959; ENSMUST00000190730; ENSMUST00000191006; ENSMUST00000186559; ENSMUST00000187550; ENSMUST00000186459; ENSMUST00000189761; ENSMUST00000185944; ENSMUST00000190400	protein_coding	RIKEN cDNA 1700088E04 gene [Source:MGI Symbol;Acc:MGI:1920774]	C22orf23	965	0.549	GO:0008150	GO:0005575	GO:0003674	TRUE	-0.1645	0.892238	1.12078	0	0.744	0.9636	0.5398	1.45377	0.687866	0	0.189	0.4724	0.1882	0.3953	0.3609	1.28423	0.778679	0	0.42	0.8262	50.02	68.11	86.36	68.1633	18.1701	113.1	92.62	90.72	98.8133	12.409	60.38	86.54	82.61	76.51	14.1065	1.682	2.28	2.86
ENSMUSG00000090840	1700092M07Rik	ENSMUST00000163172; ENSMUST00000187020	protein_coding	RIKEN cDNA 1700092M07 gene [Source:MGI Symbol;Acc:MGI:1921557]		422	0.54	GO:0008150	GO:0005575	GO:0003674	FALSE	0	1	1	0	1	NA	0	1	1	0	1	NA	1	NA	5.125e-15	1	1	0	1	NA	0	0	0	0	0	0	0	0	0	0	0	0	0	0	0	0	0	0
ENSMUSG00000020286	1700093K21Rik	ENSMUST00000156629; ENSMUST00000140122; ENSMUST00000020527; ENSMUST00000169264	protein_coding	RIKEN cDNA 1700093K21 gene [Source:MGI Symbol;Acc:MGI:1914608]	C2orf74	949	0.468	GO:0008150	GO:0005575; GO:0016020; GO:0016021	GO:0003674	FALSE	0	1	1	0	1	NA	0	1	1	0	1	NA	1	NA	5.125e-15	1	1	0	1	NA	0	0	0	0	0	0	0	0	0	0	0	0	0	0	0	0	0	0
ENSMUSG00000079502	1700101E01Rik	ENSMUST00000189711; ENSMUST00000189027; ENSMUST00000113843; ENSMUST00000157048; ENSMUST00000190049	protein_coding	RIKEN cDNA 1700101E01 gene [Source:MGI Symbol;Acc:MGI:2685669]	C9orf171	1210	0.526	GO:0008150	GO:0005575	GO:0003674	TRUE	6.67	101.829	0.00982042	0.7395	0.005976	0.08849	-2.583	0.166894	5.99184	-0.1947	0.1975	0.4846	0.004546	0.02605	4.057	16.6448	0.0600788	0	0.2075	NA	2.084	20.96	11.26	11.4347	9.43921	0	0	5.531	1.84367	3.19332	0	0	0	0	0	0.05589	0.5595	0.2975
ENSMUSG00000032611	1700102P08Rik	ENSMUST00000192995; ENSMUST00000035234	protein_coding	RIKEN cDNA 1700102P08 gene [Source:MGI Symbol;Acc:MGI:2148248]	C3orf62	880	0.488	GO:0008150	GO:0005575	GO:0003674	TRUE	-0.08056	0.94569	1.05743	0	0.9664	0.9961	0.0121	1.00842	0.991648	0	0.994	NA	0.3646	0.5912	-0.08703	0.941459	1.06218	0	0.9594	0.9946	18.76	7.335	0	8.69833	9.45402	15.42	7.047	3.319	8.59533	6.1973	0	10.58	16.67	9.08333	8.43518	0.6916	0.2692	0
ENSMUSG00000034031	1700106J16Rik	ENSMUST00000037268	protein_coding	RIKEN cDNA 1700106J16 gene [Source:MGI Symbol;Acc:MGI:1921547]	CCDC182	1200	0.528	GO:0008150	GO:0005575	GO:0003674	FALSE	-0.6952	0.617624	1.61911	0	0.8287	NA	-3.789	0.0723431	13.823	0	0.2098	NA	0.8028	NA	-4.516	0.0437068	22.8798	0	0.1798	NA	0	0	4.506	1.502	2.60154	0	0	0	0	0	0	7.692	0	2.564	4.44098	0	0	0.12
ENSMUSG00000008307	1700109H08Rik	ENSMUST00000125740; ENSMUST00000147801; ENSMUST00000008451; ENSMUST00000156973; ENSMUST00000198134	protein_coding	RIKEN cDNA 1700109H08 gene [Source:MGI Symbol;Acc:MGI:1924286]		873	0.418	GO:0008150	GO:0005575	GO:0003674	TRUE	6.667	101.617	0.00984086	0.1228	0.0124	0.1515	-0.686	0.621575	1.60882	0	0.7001	0.8753	0.009711	0.04703	5.933	61.0957	0.0163678	0.1375	0.04376	NA	17.71	0	16.52	11.41	9.89925	0	10.07	11.06	7.04333	6.11976	0	0	0	0	0	0.6585	0	0.6048
ENSMUSG00000063458	1700112E06Rik	ENSMUST00000162337; ENSMUST00000159777; ENSMUST00000162540; ENSMUST00000161249; ENSMUST00000075639; ENSMUST00000159107	protein_coding	RIKEN cDNA 1700112E06 gene [Source:MGI Symbol;Acc:MGI:1923883]	C10orf11	813	0.516	GO:0030154; GO:0030318	GO:0005575	GO:0003674	TRUE	0.3039	1.23448	0.81006	0	0.7879	0.9707	-0.9241	0.527009	1.8975	0	0.3976	0.6908	0.5665	0.7584	-0.6359	0.643539	1.55391	0	0.5969	0.8995	45.85	23.05	3.755	24.2183	21.0718	14.56	14.09	8.85	12.5	3.16972	6.356	25	26.81	19.3887	11.3228	1.83	0.9159	0.1476
ENSMUSG00000047129	1700113H08Rik	ENSMUST00000169849; ENSMUST00000189456; ENSMUST00000189775	protein_coding	RIKEN cDNA 1700113H08 gene [Source:MGI Symbol;Acc:MGI:1923890]	C12orf42	1030	0.492	GO:0008150	GO:0005575	GO:0003674	FALSE	-3.294	0.101955	9.80828	0	0.1644	NA	0	1	1	0	1	NA	1	NA	-3.26	0.104386	9.57983	0	0.1704	NA	0	0	0	0	0	0	0	0	0	0	0	0	2.899	0.966333	1.67374	0	0	0
ENSMUSG00000094928	1700122O11Rik	ENSMUST00000178823	protein_coding	RIKEN cDNA 1700122O11 gene [Source:MGI Symbol;Acc:MGI:1923901]		771	0.516	GO:0008150	GO:0005575	GO:0003674	FALSE	0	1	1	0	1	NA	0	1	1	0	1	NA	1	NA	5.125e-15	1	1	0	1	NA	0	0	0	0	0	0	0	0	0	0	0	0	0	0	0	0	0	0
ENSMUSG00000024786	1700123I01Rik	ENSMUST00000113528; ENSMUST00000025699	protein_coding	RIKEN cDNA 1700123I01 gene [Source:MGI Symbol;Acc:MGI:1923913]	C11orf85	1400	0.506	GO:0008150	GO:0005575	GO:0003674	FALSE	0	1	1	0	1	NA	0	1	1	0	1	NA	1	NA	5.125e-15	1	1	0	1	NA	0	0	0	0	0	0	0	0	0	0	0	0	0	0	0	0	0	0
ENSMUSG00000029526	1700123K08Rik	ENSMUST00000031501; ENSMUST00000199968; ENSMUST00000198778	protein_coding	RIKEN cDNA 1700123K08 gene [Source:MGI Symbol;Acc:MGI:1923908]		1050	0.504	GO:0008150	GO:0005575	GO:0003674	FALSE	0	1	1	0	1	NA	0	1	1	0	1	NA	1	NA	5.125e-15	1	1	0	1	NA	0	0	0	0	0	0	0	0	0	0	0	0	0	0	0	0	0	0
ENSMUSG00000072878	1700123L14Rik	ENSMUST00000090061	protein_coding	RIKEN cDNA 1700123L14 gene [Source:MGI Symbol;Acc:MGI:1925732]		1750	0.503	GO:0008150	GO:0005575	GO:0003674	FALSE	6.067	67.0423	0.014916	0.3247	0.02888	NA	-4.172	0.0554757	18.0259	-0.4055	0.09615	NA	0.02542	NA	1.827	3.54799	0.28185	0	0.3387	NA	10.42	0	12.02	7.48	6.52708	0.8565	0	0	0.2855	0.494501	0	0	0	0	0	0.1932	0	0.2194
ENSMUSG00000040822	1700123O20Rik	ENSMUST00000038539	protein_coding	RIKEN cDNA 1700123O20 gene [Source:MGI Symbol;Acc:MGI:1920893]	C14orf119	1890	0.544	GO:0008150	GO:0005575; GO:0005739	GO:0003674	TRUE	0.1701	1.12514	0.888781	0	0.416	0.8702	-0.1891	0.877153	1.14005	0	0.3285	0.6299	0.3621	0.5896	-0.03501	0.976025	1.02456	0	0.8763	0.9752	586.7	686.3	620.3	631.1	50.6707	633.8	581.9	431.4	549.033	105.127	519	470.2	689.1	559.433	114.915	10.07	11.73	10.49
ENSMUSG00000018479	1700125H20Rik	ENSMUST00000018623; ENSMUST00000100681	protein_coding	RIKEN cDNA 1700125H20 gene [Source:MGI Symbol;Acc:MGI:1920884]	C17orf64	826	0.499	GO:0008150	GO:0005575	GO:0003674	FALSE	3.629	12.3719	0.0808281	0	0.137	NA	1.107	2.15397	0.464258	0	0.6418	NA	0.5883	NA	4.689	25.7947	0.0387677	0	0.1037	NA	0	3.143	0.751	1.298	1.64135	4.283	0	4.425	2.90267	2.51479	0	0	0	0	0	0	0.1229	0.02905
ENSMUSG00000031998	1700128F08Rik	ENSMUST00000034483	protein_coding	RIKEN cDNA 1700128F08 gene [Source:MGI Symbol;Acc:MGI:1923919]		1110	0.478	GO:0008150	GO:0005575	GO:0003674	FALSE	0	1	1	0	1	NA	0	1	1	0	1	NA	1	NA	5.125e-15	1	1	0	1	NA	0	0	0	0	0	0	0	0	0	0	0	0	0	0	0	0	0	0
ENSMUSG00000021977	1700129C05Rik	ENSMUST00000162271; ENSMUST00000022548; ENSMUST00000162674; ENSMUST00000159858	protein_coding	RIKEN cDNA 1700129C05 gene [Source:MGI Symbol;Acc:MGI:1915182]		686	0.438	GO:0008150	GO:0005575	GO:0003674	FALSE	0	1	1	0	1	NA	0	1	1	0	1	NA	1	NA	5.125e-15	1	1	0	1	NA	0	0	0	0	0	0	0	0	0	0	0	0	0	0	0	0	0	0
ENSMUSG00000071653	1810009A15Rik	ENSMUST00000096251; ENSMUST00000187037; ENSMUST00000186647; ENSMUST00000185488; ENSMUST00000190843	protein_coding	RIKEN cDNA 1810009A15 gene [Source:MGI Symbol;Acc:MGI:1913526]	C11orf98	743	0.52	GO:0008150	GO:0005575	GO:0003674	TRUE	-0.02763	0.981031	1.01934	0	0.8909	0.9858	0.01297	1.00903	0.99105	0	0.9388	0.98	0.8627	0.9348	-0.03034	0.97919	1.02125	0	0.8781	0.9757	611.7	735.6	648.8	665.367	63.5896	704.9	615.1	680.4	666.8	46.4191	754.2	533.6	743.5	677.1	124.39	26.71	31.98	27.91
ENSMUSG00000094808	1810009J06Rik	ENSMUST00000076638	protein_coding	RIKEN cDNA 1810009J06 gene [Source:MGI Symbol;Acc:MGI:1920876]		882	0.457	GO:0006508	GO:0005615	GO:0004252	FALSE	0	1	1	0	1	NA	0	1	1	0	1	NA	1	NA	5.125e-15	1	1	0	1	NA	0	0	0	0	0	0	0	0	0	0	0	0	0	0	0	0	0	0
ENSMUSG00000041707	1810011H11Rik	ENSMUST00000039191	protein_coding	RIKEN cDNA 1810011H11 gene [Source:MGI Symbol;Acc:MGI:1916319]	C10orf128	1470	0.496	GO:0008150	GO:0005575	GO:0003674	FALSE	0	1	1	0	1	NA	0	1	1	0	1	NA	1	NA	5.125e-15	1	1	0	1	NA	0	0	0	0	0	0	0	0	0	0	0	0	0	0	0	0	0	0
ENSMUSG00000056313	1810011O10Rik	ENSMUST00000052622	protein_coding	RIKEN cDNA 1810011O10 gene [Source:MGI Symbol;Acc:MGI:1916318]	C8orf4	1800	0.433	GO:0006915; GO:1903706	GO:0005634; GO:0005737	GO:0003674	TRUE	1.029	2.04061	0.49005	0	0.5861	0.9279	-0.1164	0.922487	1.08403	0	0.9447	0.9828	0.9265	0.9655	0.8981	1.86361	0.536593	0	0.644	0.9144	15.63	24.1	0	13.2433	12.226	23.98	0	12.17	12.05	11.9905	0	6.731	12.32	6.35033	6.16882	0.2818	0.4325	0
ENSMUSG00000022507	1810013L24Rik	ENSMUST00000023150	protein_coding	RIKEN cDNA 1810013L24 gene [Source:MGI Symbol;Acc:MGI:1916303]	C16orf72	4070	0.449	GO:0008150	GO:0005575	GO:0003674	TRUE	0.1822	1.13461	0.881358	0	0.2323	0.745	-0.05925	0.959763	1.04192	0	0.6506	0.8504	0.9699	0.9857	0.1076	1.07743	0.928131	0	0.4396	0.8356	2252	2381	2637	2423.33	195.96	2337	2165	2433	2311.67	135.784	2110	1942	2349	2133.67	204.53	17.95	18.89	20.7
ENSMUSG00000078784	1810022K09Rik	ENSMUST00000185423; ENSMUST00000190064; ENSMUST00000186870; ENSMUST00000185384; ENSMUST00000108365	protein_coding	RIKEN cDNA 1810022K09 gene [Source:MGI Symbol;Acc:MGI:1916376]	C8orf59	591	0.394	GO:0002230; GO:0098779	GO:0005575	GO:0003674	TRUE	-0.003644	0.997477	1.00253	0	0.9854	0.9985	-0.2854	0.820514	1.21875	0	0.07714	0.2808	0.2634	0.487	-0.3049	0.809498	1.23533	0	0.1196	0.5457	1147	996.5	889.9	1011.13	129.173	731.5	869.8	869.5	823.6	79.7611	1240	769.2	1025	1011.4	235.694	62.99	54.46	48.12
ENSMUSG00000044145	1810024B03Rik	ENSMUST00000056146; ENSMUST00000150956	protein_coding	RIKEN cDNA 1810024B03 gene [Source:MGI Symbol;Acc:MGI:1925560]		1820	0.43	GO:0008150	GO:0005575	GO:0003674	TRUE	0.72	1.64718	0.607097	0	0.484	0.8984	-0.6788	0.624685	1.60081	0	0.4806	0.75	0.9649	0.9835	0.02957	1.02071	0.979712	0	0.9811	0.9975	17.71	23.05	27.79	22.85	5.04298	9.422	10.07	23.23	14.2407	7.79173	13.77	12.5	15.22	13.83	1.36099	0.3158	0.4091	0.4879
ENSMUSG00000048429	1810026J23Rik	ENSMUST00000062125	protein_coding	RIKEN cDNA 1810026J23 gene [Source:MGI Symbol;Acc:MGI:1917023]	C19orf52	3170	0.512	GO:0008150	GO:0005575	GO:0003674	TRUE	-0.08535	0.942556	1.06095	0	0.5619	0.9215	0.3694	1.29182	0.774104	0	0.005251	0.0432	0.5932	0.7758	0.2686	1.20464	0.830125	0	0.05593	0.4014	1879	1878	1741	1832.67	79.3872	2587	2184	2280	2350.33	210.505	1874	2134	1819	1942.33	168.251	19.23	19.13	17.55
ENSMUSG00000044148	1810030O07Rik	ENSMUST00000060108	protein_coding	RIKEN cDNA 1810030O07 gene [Source:MGI Symbol;Acc:MGI:1916405]	CXorf38	2700	0.465	GO:0008150	GO:0005575	GO:0003674	TRUE	0.1195	1.08636	0.920507	0	0.5293	0.9099	-0.1672	0.890569	1.12288	0	0.374	0.6717	0.3995	0.6258	-0.06363	0.956854	1.04509	0	0.7528	0.9438	620	629.7	550.5	600.067	43.1991	468.5	631.2	491.2	530.3	88.116	578.4	548.1	528.3	551.6	25.2327	7.452	7.534	6.515
ENSMUSG00000020812	1810032O08Rik	ENSMUST00000153405; ENSMUST00000131260; ENSMUST00000106378; ENSMUST00000142834; ENSMUST00000134818; ENSMUST00000144049; ENSMUST00000139934	protein_coding	RIKEN cDNA 1810032O08 gene [Source:MGI Symbol;Acc:MGI:1913543]		879	0.54	GO:0008150	GO:0005575	GO:0003674	TRUE	-0.6657	0.630383	1.58634	0	0.4703	0.8929	0.07328	1.05211	0.950475	0	0.9369	0.9794	0.6883	0.834	-0.6081	0.65606	1.52425	0	0.5197	0.8691	35.43	18.86	11.26	21.85	12.3593	10.28	28.19	29.87	22.78	10.8579	50.84	35.58	17.39	34.6033	16.7464	1.308	0.6931	0.4095
ENSMUSG00000054091	1810037I17Rik	ENSMUST00000106429	protein_coding	RIKEN cDNA 1810037I17 gene [Source:MGI Symbol;Acc:MGI:1914954]		1160	0.47	GO:0008150	GO:0005575; GO:0016020; GO:0016021	GO:0003674	TRUE	0.2394	1.1805	0.847098	0	0.1508	0.634	0.1051	1.07557	0.92974	0	0.5	0.7636	0.003137	0.01933	0.3292	1.25632	0.795978	0	0.02893	0.298	1750	1262	1434	1482	247.516	1619	1439	1690	1582.67	129.384	1176	1282	1301	1253	67.3573	48.94	35.13	39.5
ENSMUSG00000062760	1810041L15Rik	ENSMUST00000189248; ENSMUST00000080751; ENSMUST00000189994; ENSMUST00000186527	protein_coding	RIKEN cDNA 1810041L15 gene [Source:MGI Symbol;Acc:MGI:1919551]	KIAA1644	3090	0.581	GO:0008150	GO:0005575; GO:0016020; GO:0016021	GO:0003674	TRUE	-0.06041	0.958992	1.04276	0	0.7588	0.9671	0.6366	1.55466	0.643227	0	0.002159	0.02164	0.001731	0.01215	0.5597	1.47396	0.678443	0	0.00919	0.1647	507.5	573.1	611.3	563.967	52.4993	690.4	1158	765.5	871.3	251.113	630.3	613.4	521.8	588.5	58.3787	5.329	5.992	6.322
ENSMUSG00000020284	1810043G02Rik	ENSMUST00000129277; ENSMUST00000130949; ENSMUST00000149074; ENSMUST00000105397; ENSMUST00000123999; ENSMUST00000116237; ENSMUST00000136275; ENSMUST00000105398	protein_coding	RIKEN cDNA 1810043G02 gene [Source:MGI Symbol;Acc:MGI:1915134]	C21orf2	2130	0.569	GO:0007010; GO:0007224; GO:0008360; GO:0030030; GO:0060271	GO:0005737; GO:0005886	GO:0003674	TRUE	0.2298	1.17267	0.852753	0	0.2203	0.7296	-0.1381	0.908715	1.10045	0	0.3573	0.6555	0.1441	0.3314	0.07646	1.05443	0.948382	0	0.6783	0.9241	1034	894.8	1009	979.267	74.2106	937.9	847.7	866.2	883.933	47.6431	662	858.6	979.7	833.433	160.338	15.75	13.57	15.14
ENSMUSG00000078572	1810043H04Rik	ENSMUST00000106223; ENSMUST00000186913; ENSMUST00000185558	protein_coding	RIKEN cDNA 1810043H04 gene [Source:MGI Symbol;Acc:MGI:1913676]	C17orf89	536	0.587	GO:0008150	GO:0005739	GO:0003674	TRUE	-0.05815	0.960495	1.04113	0	0.7899	0.9708	0.09451	1.0677	0.93659	0	0.6598	0.8542	0.006283	0.0337	0.02061	1.01439	0.985816	0	0.9145	0.9853	803.4	507.1	504.6	605.033	171.795	532.8	685.6	704.7	641.033	94.2181	629.2	606.7	648.6	628.167	20.9691	48.64	30.56	30.09
ENSMUSG00000036027	1810046K07Rik	ENSMUST00000039959; ENSMUST00000181366	protein_coding	RIKEN cDNA 1810046K07 gene [Source:MGI Symbol;Acc:MGI:1917059]	C11orf53	892	0.539	GO:0008150	GO:0005575	GO:0003674	FALSE	0	1	1	0	1	NA	0	1	1	0	1	NA	0.1537	NA	5.125e-15	1	1	0	1	NA	0	0	0	0	0	0	0	0	0	0	0	0	0	0	0	0	0	0
ENSMUSG00000097221	1810049J17Rik	ENSMUST00000180521	protein_coding	RIKEN cDNA 1810049J17 gene [Source:MGI Symbol;Acc:MGI:3704453]		462	0.747				FALSE	-0.5381	0.688677	1.45206	0	0.8278	NA	-0.3648	0.776577	1.2877	0	0.8993	NA	0.8992	NA	-0.9122	0.531374	1.88191	0	0.7234	NA	0	14.67	0	4.89	8.46973	11.13	0	0	3.71	6.42591	0	19.23	2.174	7.13467	10.5311	0	1.026	0
ENSMUSG00000035372	1810055G02Rik	ENSMUST00000039048	protein_coding	RIKEN cDNA 1810055G02 gene [Source:MGI Symbol;Acc:MGI:1919306]	C11orf24	1880	0.556	GO:0008150	GO:0005575; GO:0005794; GO:0005886; GO:0016020; GO:0016021	GO:0003674	TRUE	0.3133	1.24255	0.804799	0	0.1922	0.6963	-0.09099	0.938878	1.0651	0	0.674	0.8622	0.7205	0.8532	0.2056	1.15317	0.867178	0	0.3961	0.8118	729.4	522.9	499.4	583.9	126.553	585	627.2	417.1	543.1	111.14	599.5	438.4	370.3	469.4	117.703	12.59	8.984	8.489
ENSMUSG00000027713	1810062G17Rik	ENSMUST00000029268	protein_coding	RIKEN cDNA 1810062G17 gene [Source:MGI Symbol;Acc:MGI:1919532]		911	0.513	GO:0008150	GO:0005575	GO:0003674	FALSE	5.768	54.493	0.018351	0	0.07057	NA	-5.699	0.01925	51.9481	0	0.06572	NA	0.06477	NA	5.125e-15	1	1	0	1	NA	0	0	18.02	6.00667	10.4039	0	0	0	0	0	0	0	0	0	0	0	0	0.6322
ENSMUSG00000013653	1810065E05Rik	ENSMUST00000013797	protein_coding	RIKEN cDNA 1810065E05 gene [Source:MGI Symbol;Acc:MGI:1917114]		926	0.481	GO:0008150	GO:0005575	GO:0003674	FALSE	0	1	1	0	1	NA	0	1	1	0	1	NA	1	NA	5.125e-15	1	1	0	1	NA	0	0	0	0	0	0	0	0	0	0	0	0	0	0	0	0	0	0
ENSMUSG00000039339	2010001E11Rik	ENSMUST00000045526	protein_coding	RIKEN cDNA 2010001E11 gene [Source:MGI Symbol;Acc:MGI:1919295]		2280	0.481	GO:0006810; GO:0006811; GO:0006814; GO:0008150; GO:0008643; GO:0055085	GO:0005575; GO:0005886; GO:0016020; GO:0016021	GO:0003674; GO:0015293	FALSE	4.48	22.3159	0.0448111	0	0.1121	NA	-4.412	0.0469738	21.2885	0	0.1188	NA	0.1239	NA	5.125e-15	1	1	0	1	NA	2.084	5.239	0	2.441	2.63768	0	0	0	0	0	0	0	0	0	0	0.02966	0.07423	0
ENSMUSG00000067297	2010002M12Rik	ENSMUST00000112463; ENSMUST00000087357	protein_coding	RIKEN cDNA 2010002M12 gene [Source:MGI Symbol;Acc:MGI:2148249]		3290	0.415				TRUE	-0.5619	0.677409	1.47621	0	0.5131	0.9057	0.08742	1.06247	0.941204	0	0.9186	0.9719	0.3415	0.5693	-0.4914	0.711334	1.40581	0	0.5421	0.8794	59.39	12.57	15.02	28.9933	26.3528	29.12	44.3	17.7	30.3733	13.3442	58.26	25.96	43.48	42.5667	16.1694	0.5858	0.1235	0.1459
ENSMUSG00000042041	2010003K11Rik	ENSMUST00000048482	protein_coding	RIKEN cDNA 2010003K11 gene [Source:MGI Symbol;Acc:MGI:1917111]	C11orf86	1160	0.551	GO:0008150	GO:0005575	GO:0003674	FALSE	0	1	1	0	1	NA	0	1	1	0	1	NA	1	NA	5.125e-15	1	1	0	1	NA	0	0	0	0	0	0	0	0	0	0	0	0	0	0	0	0	0	0
ENSMUSG00000095620	2010005H15Rik	ENSMUST00000063539; ENSMUST00000187742; ENSMUST00000187183	protein_coding	RIKEN cDNA 2010005H15 gene [Source:MGI Symbol;Acc:MGI:1924020]	CSTA	466	0.432	GO:0010951	GO:0001533; GO:0005615; GO:0005634; GO:0005654; GO:0005737; GO:0070062	GO:0002020; GO:0004869; GO:0005198; GO:0030674	FALSE	1.027	2.03778	0.49073	0	0.7592	NA	1.968	3.91225	0.255607	0	0.411	0.701	0.4871	NA	2.98	7.88986	0.126745	0	0.2646	0.7238	6.252	0	0	2.084	3.60959	12.85	0	12.17	8.34	7.23065	0	2.885	0	0.961667	1.66566	0.4354	0	0
ENSMUSG00000062376	2010012O05Rik	ENSMUST00000074912	protein_coding	RIKEN cDNA 2010012O05 gene [Source:MGI Symbol;Acc:MGI:1913689]	C10orf32	2180	0.437	GO:0008150	GO:0005575	GO:0003674	TRUE	-0.1168	0.922231	1.08433	0	0.4454	0.8822	-0.24	0.846745	1.18099	0	0.07093	0.2663	0.1081	0.2737	-0.3723	0.77255	1.29441	0	0.007858	0.1517	2228	1933	2136	2099	150.94	1801	1747	1748	1765.33	30.8923	2051	2239	2528	2272.67	240.276	33.16	28.65	31.31
ENSMUSG00000025528	2010106E10Rik	ENSMUST00000026602; ENSMUST00000113412	protein_coding	RIKEN cDNA 2010106E10 gene [Source:MGI Symbol;Acc:MGI:1914965]		1270	0.378	GO:0008150	GO:0005575	GO:0003674	FALSE	-4.625	0.0405262	24.6754	0	0.1446	NA	0	1	1	0	1	NA	1	NA	-4.588	0.041579	24.0506	0	0.1602	NA	0	0	0	0	0	0	0	0	0	0	0	0	7.971	2.657	4.60206	0	0	0
ENSMUSG00000021290	2010107E04Rik	ENSMUST00000021719	protein_coding	RIKEN cDNA 2010107E04 gene [Source:MGI Symbol;Acc:MGI:1917507]	C14orf2	365	0.43	GO:0008150	GO:0005739; GO:0016020; GO:0016021	GO:0003674	TRUE	0.1746	1.12865	0.886013	0	0.3459	0.8316	-0.2924	0.816543	1.22468	0	0.04846	0.2082	4.83e-05	0.0006413	-0.133	0.911933	1.09657	0	0.4014	0.8166	15010	13090	13480	13860	1014.84	10890	10410	12430	11243.3	1055.34	12000	12140	12660	12266.7	347.755	1335	1158	1181
ENSMUSG00000029847	2010107G12Rik	ENSMUST00000134874; ENSMUST00000044387; ENSMUST00000147169; ENSMUST00000144079	protein_coding	RIKEN cDNA 2010107G12 gene [Source:MGI Symbol;Acc:MGI:1917272]		1240	0.555	GO:0008150	GO:0005575	GO:0003674	FALSE	0.03312	1.02322	0.977304	0	0.9904	NA	1.145	2.21146	0.45219	0	0.641	NA	0.9834	NA	1.162	2.23767	0.446893	0	0.7012	NA	0	7.335	1.502	2.94567	3.87475	19.7	0	0	6.56667	11.3738	0	8.654	0	2.88467	4.99639	0	0.1911	0.03871
ENSMUSG00000020083	2010107G23Rik	ENSMUST00000141724; ENSMUST00000141144; ENSMUST00000138450; ENSMUST00000150057; ENSMUST00000027719; ENSMUST00000125704; ENSMUST00000064050; ENSMUST00000124615; ENSMUST00000156798; ENSMUST00000142796; ENSMUST00000142821	protein_coding	RIKEN cDNA 2010107G23 gene [Source:MGI Symbol;Acc:MGI:1917144]	C10orf35	937	0.546	GO:0008150	GO:0005575; GO:0016020; GO:0016021	GO:0005515	TRUE	-0.009839	0.993203	1.00684	0	0.954	0.9957	0.2621	1.19922	0.833873	0	0.08067	0.2877	0.09731	0.2551	0.2371	1.17862	0.848449	0	0.1351	0.5727	926.4	945.1	1107	992.833	99.3124	1221	1085	1247	1184.33	87.0019	1086	923	989.9	999.633	81.9348	32.08	32.58	37.75
ENSMUSG00000029384	2010109A12Rik	ENSMUST00000031330	protein_coding	RIKEN cDNA 2010109A12 gene [Source:MGI Symbol;Acc:MGI:1922860]		549	0.443	GO:0008150	GO:0005575	GO:0003674	FALSE	0.07059	1.05015	0.952248	0	0.9789	NA	-0.4978	0.708186	1.41206	0	0.8675	NA	0.8633	NA	-0.4384	0.737953	1.3551	0	0.8729	NA	12.5	0	0	4.16667	7.21688	8.565	0	0	2.855	4.94501	3.178	8.654	0	3.944	4.37756	0.7391	0	0
ENSMUSG00000063522	2010109I03Rik	ENSMUST00000190826; ENSMUST00000077004	protein_coding	RIKEN cDNA 2010109I03 gene [Source:MGI Symbol;Acc:MGI:1914288]		2550	0.504	GO:0008150	GO:0005575	GO:0003674	FALSE	0	1	1	0	1	NA	0	1	1	0	1	NA	1	NA	5.125e-15	1	1	0	1	NA	0	0	0	0	0	0	0	0	0	0	0	0	0	0	0	0	0	0
ENSMUSG00000021458	2010111I01Rik	ENSMUST00000159152; ENSMUST00000091560; ENSMUST00000021911	protein_coding	RIKEN cDNA 2010111I01 gene [Source:MGI Symbol;Acc:MGI:1919311]	C9orf3	3050	0.495	GO:0006508; GO:0019370	GO:0005730; GO:0005737	GO:0004177; GO:0008233; GO:0008237; GO:0008270; GO:0016787; GO:0046872	TRUE	0.01318	1.00918	0.990906	0	0.9587	0.9957	-0.0452	0.969155	1.03183	0	0.8423	0.9409	0.2021	0.4135	-0.04758	0.967558	1.03353	0	0.8528	0.9707	232.4	247.3	232	237.233	8.72028	206.4	247.7	231.2	228.433	20.7885	240.5	203.8	259.4	234.567	28.2709	2.472	2.619	2.431
ENSMUSG00000026090	2010300C02Rik	ENSMUST00000160589; ENSMUST00000162875; ENSMUST00000160023	protein_coding	RIKEN cDNA 2010300C02 gene [Source:MGI Symbol;Acc:MGI:1919347]	KIAA1211L	2650	0.588	GO:0008150	GO:0005575	GO:0003674	TRUE	-0.1493	0.901688	1.10903	0	0.3716	0.8481	-0.01565	0.989211	1.01091	0	0.9181	0.9719	3.899e-05	0.0005313	-0.1806	0.882336	1.13336	0	0.2545	0.7126	862.8	1014	862.9	913.233	87.2665	879.7	924.2	887.2	897.033	23.824	1053	1008	974.7	1011.9	39.2954	10.57	12.36	10.41
ENSMUSG00000074829	2010315B03Rik	ENSMUST00000185949; ENSMUST00000071300; ENSMUST00000189915; ENSMUST00000177714; ENSMUST00000186041	protein_coding	RIKEN cDNA 2010315B03 gene [Source:MGI Symbol;Acc:MGI:1919321]		1180	0.413				TRUE	-0.05338	0.963676	1.03769	0	0.8153	0.9756	0.193	1.14314	0.874785	0	0.3506	0.6487	0.002526	0.01631	0.1238	1.0896	0.917767	0	0.5858	0.895	325.1	340.5	297.4	321	21.8406	409.4	350.3	331.9	363.867	40.492	301.9	338.5	356.5	332.3	27.823	8.941	9.322	8.054
ENSMUSG00000030587	2200002D01Rik	ENSMUST00000151339; ENSMUST00000032808	protein_coding	RIKEN cDNA 2200002D01 gene [Source:MGI Symbol;Acc:MGI:1919525]		938	0.576	GO:0008150	GO:0005730	GO:0003674	FALSE	5.196	36.6566	0.0272802	0	0.06858	NA	-5.127	0.0286167	34.9447	0	0.06857	NA	0.2486	NA	5.125e-15	1	1	0	1	NA	0	8.382	3.755	4.04567	4.19855	0	0	0	0	0	0	0	0	0	0	0	0.2887	0.1279
ENSMUSG00000013083	2200002J24Rik	ENSMUST00000013227	protein_coding	RIKEN cDNA 2200002J24 gene [Source:MGI Symbol;Acc:MGI:1916397]		333	0.54	GO:0008150	GO:0005575	GO:0003674	FALSE	0	1	1	0	1	NA	0	1	1	0	1	NA	1	NA	5.125e-15	1	1	0	1	NA	0	0	0	0	0	0	0	0	0	0	0	0	0	0	0	0	0	0
ENSMUSG00000029882	2210010C04Rik	ENSMUST00000031931	protein_coding	RIKEN cDNA 2210010C04 gene [Source:MGI Symbol;Acc:MGI:1914623]		2140	0.436	GO:0006508	GO:0005615	GO:0004252	FALSE	0	1	1	0	1	NA	0	1	1	0	1	NA	1	NA	5.125e-15	1	1	0	1	NA	0	0	0	0	0	0	0	0	0	0	0	0	0	0	0	0	0	0
ENSMUSG00000074217	2210011C24Rik	ENSMUST00000190457; ENSMUST00000191523; ENSMUST00000185457; ENSMUST00000056686; ENSMUST00000188195	protein_coding	RIKEN cDNA 2210011C24 gene [Source:MGI Symbol;Acc:MGI:1917384]		585	0.659	GO:0008150	GO:0005575	GO:0003674	TRUE	0.3067	1.23688	0.808489	0	0.3838	0.8534	-0.9819	0.506312	1.97506	-0.03816	0.03589	0.1698	1.744e-07	4.49e-06	-0.6863	0.621446	1.60915	0	0.2104	0.6673	132.3	143.5	129.9	135.233	7.25902	63.38	24.16	117.3	68.28	46.7629	110.2	85.57	131.2	108.99	22.8391	7.341	7.927	7.097
ENSMUSG00000021550	2210016F16Rik	ENSMUST00000022032	protein_coding	RIKEN cDNA 2210016F16 gene [Source:MGI Symbol;Acc:MGI:1917403]	C9orf64	2820	0.51	GO:0008150	GO:0005575	GO:0003674	TRUE	-0.4615	0.726231	1.37697	0	0.009154	0.1202	0.1177	1.085	0.921656	0	0.532	0.784	0.09651	0.2536	-0.3583	0.780083	1.28191	0	0.07	0.4388	669	712.5	748	709.833	39.5675	782	581.9	934.8	766.233	176.978	845.3	1028	1057	976.767	114.773	7.698	8.162	8.476
ENSMUSG00000029559	2210016L21Rik	ENSMUST00000147743; ENSMUST00000131427; ENSMUST00000031538; ENSMUST00000131771; ENSMUST00000140090	protein_coding	RIKEN cDNA 2210016L21 gene [Source:MGI Symbol;Acc:MGI:1919607]	C12orf43	1050	0.584	GO:0008150	GO:0005575	GO:0003674	TRUE	-0.1583	0.89608	1.11597	0	0.2757	0.7844	0.08146	1.05809	0.945101	0	0.4905	0.7569	0.7269	0.8568	-0.0921	0.938156	1.06592	0	0.4679	0.8474	5321	5460	6043	5608	383.078	5943	5509	6241	5897.67	368.1	6203	5854	6702	6253	426.205	164.4	168	183.9
ENSMUSG00000103523	2210017I01Rik	ENSMUST00000195278	protein_coding	RIKEN cDNA 2210017I01 gene [Source:MGI Symbol;Acc:MGI:3588251]		822	0.474	GO:0008150	GO:0005575	GO:0003674	FALSE	0	1	1	0	1	NA	0	1	1	0	1	NA	1	NA	5.125e-15	1	1	0	1	NA	0	0	0	0	0	0	0	0	0	0	0	0	0	0	0	0	0	0
ENSMUSG00000035401	2210018M11Rik	ENSMUST00000038359	protein_coding	RIKEN cDNA 2210018M11 gene [Source:MGI Symbol;Acc:MGI:1924203]	C11orf30	4000	0.488	GO:0006281; GO:0006351; GO:0006355; GO:0006974; GO:0016568	GO:0005634; GO:0005654	GO:0005515; GO:0042803	TRUE	0.106	1.07624	0.929161	0	0.5133	0.9057	-0.04836	0.967035	1.03409	0	0.7465	0.896	0.0004317	0.004065	0.0423	1.02975	0.971106	0	0.7881	0.9537	1301	1357	1566	1408	139.667	1203	1446	1414	1354.33	132.032	1149	1390	1383	1307.33	137.165	10.56	10.96	12.51
ENSMUSG00000078546	2210404O09Rik	ENSMUST00000186313; ENSMUST00000190066; ENSMUST00000185948; ENSMUST00000106026; ENSMUST00000189719	protein_coding	RIKEN cDNA 2210404O09 gene [Source:MGI Symbol;Acc:MGI:1917331]		1180	0.434	GO:0008150	GO:0005575		TRUE	-0.1837	0.880442	1.13579	0	0.6433	0.9414	0.2501	1.18929	0.840838	0	0.5108	0.7716	0.002038	0.01378	0.05064	1.03572	0.965508	0	0.8945	0.9816	71.9	140.4	98.38	103.56	34.5425	166.2	114.8	85.18	122.06	40.995	100.6	130.8	121	117.467	15.4069	1.977	3.844	2.664
ENSMUSG00000037145	2210407C18Rik	ENSMUST00000108821; ENSMUST00000048801; ENSMUST00000126695	protein_coding	RIKEN cDNA 2210407C18 gene [Source:MGI Symbol;Acc:MGI:1925604]		842	0.456	GO:0008150	GO:0005575	GO:0003674	FALSE	0	1	1	0	1	NA	0	1	1	0	1	NA	0.1556	NA	5.125e-15	1	1	0	1	NA	0	0	0	0	0	0	0	0	0	0	0	0	0	0	0	0	0	0
ENSMUSG00000071252	2210408I21Rik	ENSMUST00000168779	protein_coding	RIKEN cDNA 2210408I21 gene [Source:MGI Symbol;Acc:MGI:1919621]	KIAA0825	4560	0.422	GO:0008150	GO:0005575	GO:0003674	TRUE	0.01472	1.01026	0.989849	0	0.9509	0.9957	-0.05283	0.964043	1.0373	0	0.8127	0.9275	0.7923	0.8978	-0.05316	0.963823	1.03753	0	0.8205	0.9629	283.4	386.6	388.2	352.733	60.0498	286.9	348.3	380.6	338.6	47.5972	304	378.8	364.5	349.1	39.7068	2.017	2.739	2.721
ENSMUSG00000078894	2210418O10Rik	ENSMUST00000136719; ENSMUST00000099009; ENSMUST00000166464; ENSMUST00000135430	protein_coding	RIKEN cDNA 2210418O10 gene [Source:MGI Symbol;Acc:MGI:1924208]		1770	0.394	GO:0008150	GO:0005575	GO:0003674	FALSE	1.068	2.09652	0.47698	0	0.7376	NA	-0.09878	0.933822	1.07087	0	0.9734	NA	0.8206	NA	0.9535	1.93657	0.516378	0	0.7761	NA	0	0	8.261	2.75367	4.76949	7.709	0	0	2.56967	4.45079	0	3.846	0	1.282	2.22049	0	0	0.1491
ENSMUSG00000039269	2300002M23Rik	ENSMUST00000174246; ENSMUST00000044326	protein_coding	RIKEN cDNA 2300002M23 gene [Source:MGI Symbol;Acc:MGI:1916792]	C6orf15	1370	0.577	GO:0030198	GO:0005576; GO:0005578; GO:0005614	GO:0001968; GO:0005518; GO:0005539; GO:0005540; GO:0008201; GO:0043236; GO:0070052	FALSE	0	1	1	0	1	NA	0	1	1	0	1	NA	1	NA	5.125e-15	1	1	0	1	NA	0	0	0	0	0	0	0	0	0	0	0	0	0	0	0	0	0	0
ENSMUSG00000078257	2300003K06Rik	ENSMUST00000105054	protein_coding	RIKEN cDNA 2300003K06 gene [Source:MGI Symbol;Acc:MGI:1916701]		1260	0.511	GO:0008150	GO:0005575	GO:0003674	FALSE	0	1	1	0	1	NA	0	1	1	0	1	NA	1	NA	5.125e-15	1	1	0	1	NA	0	0	0	0	0	0	0	0	0	0	0	0	0	0	0	0	0	0
ENSMUSG00000075605	2300005B03Rik	ENSMUST00000057932	protein_coding	RIKEN cDNA 2300005B03 gene [Source:MGI Symbol;Acc:MGI:1916712]		545	0.541	GO:0008150	GO:0005575	GO:0003674	FALSE	6.351	81.6284	0.0122506	0.5592	0.008054	NA	-3.483	0.089436	11.1812	-0.6672	0.08712	NA	0.6728	NA	2.838	7.15028	0.139855	0	0.2093	NA	8.336	6.287	12.77	9.131	3.31381	0	0	2.213	0.737667	1.27768	0	0	0	0	0	0.4963	0.3726	0.7486
ENSMUSG00000032403	2300009A05Rik	ENSMUST00000187234; ENSMUST00000186165; ENSMUST00000168665; ENSMUST00000185528	protein_coding	RIKEN cDNA 2300009A05 gene [Source:MGI Symbol;Acc:MGI:1916728]	C15orf61	856	0.501	GO:0008150	GO:0005575; GO:0005576	GO:0003674	TRUE	-0.1488	0.902	1.10865	0	0.4846	0.8988	-0.08959	0.93979	1.06407	0	0.6546	0.8523	0.0008581	0.006967	-0.2547	0.838161	1.19309	0	0.2503	0.7089	492.9	411.8	467.1	457.267	41.4346	430.8	491.3	357.3	426.467	67.105	582.6	500	438.4	507	72.3544	18.68	15.54	17.44
ENSMUSG00000028396	2310002L09Rik	ENSMUST00000095023; ENSMUST00000030101; ENSMUST00000149981	protein_coding	RIKEN cDNA 2310002L09 gene [Source:MGI Symbol;Acc:MGI:1916780]		1100	0.428	GO:0008150	GO:0005739	GO:0003674	FALSE	0	1	1	0	1	NA	0	1	1	0	1	NA	0.2059	NA	5.125e-15	1	1	0	1	NA	0	0	0	0	0	0	0	0	0	0	0	0	0	0	0	0	0	0
ENSMUSG00000025384	2310003H01Rik	ENSMUST00000148520; ENSMUST00000135635; ENSMUST00000026448; ENSMUST00000129203; ENSMUST00000153015; ENSMUST00000154826; ENSMUST00000152346; ENSMUST00000134771	protein_coding	RIKEN cDNA 2310003H01 gene [Source:MGI Symbol;Acc:MGI:1919135]		1780	0.612				TRUE	0.1581	1.11582	0.896205	0	0.6357	0.9401	-0.03872	0.973518	1.0272	0	0.913	0.9699	0.1777	0.3816	0.1045	1.07512	0.930127	0	0.7846	0.9529	183.4	138.3	117.9	146.533	33.5172	220.1	95.64	107.3	141.013	68.7387	113.3	127.9	150.7	130.633	18.8492	3.343	2.51	2.117
ENSMUSG00000007457	2310003L06Rik	ENSMUST00000007601	protein_coding	RIKEN cDNA 2310003L06 gene [Source:MGI Symbol;Acc:MGI:1921498]		1600	0.386	GO:0008150	GO:0005575	GO:0003674	FALSE	0	1	1	0	1	NA	0	1	1	0	1	NA	1	NA	5.125e-15	1	1	0	1	NA	0	0	0	0	0	0	0	0	0	0	0	0	0	0	0	0	0	0
ENSMUSG00000034159	2310007B03Rik	ENSMUST00000143419; ENSMUST00000043718	protein_coding	RIKEN cDNA 2310007B03 gene [Source:MGI Symbol;Acc:MGI:1919124]	C2orf54	2190	0.561	GO:0008150	GO:0005575	GO:0003674	FALSE	0	1	1	0	1	NA	0	1	1	0	1	NA	1	NA	5.125e-15	1	1	0	1	NA	0	0	0	0	0	0	0	0	0	0	0	0	0	0	0	0	0	0
ENSMUSG00000009210	2310007L24Rik	ENSMUST00000190795; ENSMUST00000188561; ENSMUST00000009354; ENSMUST00000190268; ENSMUST00000106816; ENSMUST00000185986	protein_coding	RIKEN cDNA 2310007L24 gene [Source:MGI Symbol;Acc:MGI:1922823]		904	0.581				FALSE	0	1	1	0	1	NA	0	1	1	0	1	NA	1	NA	5.125e-15	1	1	0	1	NA	0	0	0	0	0	0	0	0	0	0	0	0	0	0	0	0	0	0
ENSMUSG00000079283	2310009B15Rik	ENSMUST00000112025; ENSMUST00000193374; ENSMUST00000195075	protein_coding	RIKEN cDNA 2310009B15 gene [Source:MGI Symbol;Acc:MGI:1916799]	C1orf53	851	0.512	GO:0008150	GO:0005575	GO:0003674	TRUE	0.286	1.21926	0.820173	0	0.2635	0.773	-0.6024	0.658657	1.51824	0	0.006379	0.05035	0.2846	0.509	-0.332	0.794434	1.25876	0	0.1651	0.6111	871.1	536.5	534.7	647.433	193.703	411.1	382.6	475.7	423.133	47.7022	433.2	450.9	702.2	528.767	150.458	33.22	20.36	20.08
ENSMUSG00000020133	2310011J03Rik	ENSMUST00000020341	protein_coding	RIKEN cDNA 2310011J03 gene [Source:MGI Symbol;Acc:MGI:1913624]	C19orf25	1650	0.588	GO:0008150	GO:0005575	GO:0003674	TRUE	0.1073	1.07721	0.928324	0	0.6146	0.9338	-0.1025	0.931418	1.07363	0	0.5921	0.818	0.412	0.6347	-0.009719	0.993286	1.00676	0	0.9661	0.9963	553.3	536.5	563.2	551	13.4978	520.8	411.7	598.5	510.333	93.8388	440.7	456.7	633.3	510.233	106.879	10.88	10.5	10.91
ENSMUSG00000033967	2310014L17Rik	ENSMUST00000045870	protein_coding	RIKEN cDNA 2310014L17 gene [Source:MGI Symbol;Acc:MGI:1924198]		3240	0.53				TRUE	-0.6872	0.621058	1.61016	0	0.354	0.8382	0.1755	1.12936	0.885461	0	0.8313	0.936	0.951	0.9761	-0.5251	0.694911	1.43903	0	0.5112	0.8665	47.93	17.81	24.03	29.9233	15.9013	58.24	10.07	32.08	33.4633	24.1148	46.61	49.04	48.55	48.0667	1.28508	0.4801	0.1776	0.237
ENSMUSG00000070574	2310016G11Rik	ENSMUST00000094460	protein_coding	RIKEN cDNA 2310016G11 gene [Source:MGI Symbol;Acc:MGI:1916828]		881	0.524	GO:0008150	GO:0005575	GO:0003674	FALSE	0	1	1	0	1	NA	0	1	1	0	1	NA	0.3098	NA	5.125e-15	1	1	0	1	NA	0	0	0	0	0	0	0	0	0	0	0	0	0	0	0	0	0	0
ENSMUSG00000049643	2310022A10Rik	ENSMUST00000067386; ENSMUST00000191126; ENSMUST00000190903; ENSMUST00000186826; ENSMUST00000190656; ENSMUST00000187032; ENSMUST00000187960; ENSMUST00000186501	protein_coding	RIKEN cDNA 2310022A10 gene [Source:MGI Symbol;Acc:MGI:1913617]	C19orf47	1370	0.556	GO:0008150	GO:0005654	GO:0003674	TRUE	0.09875	1.07085	0.933842	0	0.5235	0.9079	-0.2431	0.844928	1.18353	0	0.1198	0.3638	0.6138	0.7887	-0.1597	0.895211	1.11705	0	0.3192	0.7625	1383	1339	1585	1435.67	131.184	1020	1237	1362	1206.33	173.05	1282	1388	1350	1340	53.7029	32.75	31.57	36.96
ENSMUSG00000031983	2310022B05Rik	ENSMUST00000034464	protein_coding	RIKEN cDNA 2310022B05 gene [Source:MGI Symbol;Acc:MGI:1916801]	C1orf198	3300	0.572	GO:0008150	GO:0005737	GO:0003674	TRUE	0.2305	1.17324	0.852339	0	0.411	0.8678	-0.2403	0.846569	1.18124	0	0.3527	0.6507	0.002647	0.01691	-0.02554	0.982453	1.01786	0	0.9143	0.9852	708.6	491.4	325.2	508.4	192.265	359.7	494.3	424.8	426.267	67.312	515.9	445.2	335.5	432.2	90.8999	6.968	4.81	3.149
ENSMUSG00000032062	2310030G06Rik	ENSMUST00000034564	protein_coding	RIKEN cDNA 2310030G06 gene [Source:MGI Symbol;Acc:MGI:1914202]	C11orf52	1240	0.46	GO:0008150	GO:0070062	GO:0003674	TRUE	-0.3497	0.784747	1.2743	0	0.4857	0.8995	-0.2747	0.826622	1.20974	0	0.5703	0.8057	0.2415	0.4627	-0.6393	0.642024	1.55757	0	0.1724	0.6196	37.51	92.21	121.7	83.8067	42.7194	69.38	70.47	67.48	69.11	1.51318	66.73	146.1	108.7	107.177	39.7069	0.9817	2.402	3.135
ENSMUSG00000020441	2310033P09Rik	ENSMUST00000020719	protein_coding	RIKEN cDNA 2310033P09 gene [Source:MGI Symbol;Acc:MGI:1915112]	C1orf35	1280	0.578	GO:0008150	GO:0005575	GO:0044822	TRUE	0.4669	1.38214	0.723518	0	0.05222	0.3735	-0.04676	0.968108	1.03294	0	0.8308	0.9357	0.3079	0.5347	0.4051	1.32418	0.755184	0	0.04893	0.3813	523.1	411.8	724.7	553.2	158.607	565.3	478.2	556.5	533.333	47.9492	386.6	386.5	428.3	400.467	24.1044	13.26	10.39	18.09
ENSMUSG00000068078	2310034C09Rik	ENSMUST00000089111	protein_coding	RIKEN cDNA 2310034C09 gene [Source:MGI Symbol;Acc:MGI:2152338]	KRTAP13-2	946	0.504	GO:0008150	GO:0005575	GO:0003674	FALSE	0	1	1	0	1	NA	0	1	1	0	1	NA	1	NA	5.125e-15	1	1	0	1	NA	0	0	0	0	0	0	0	0	0	0	0	0	0	0	0	0	0	0
ENSMUSG00000026319	2310035C23Rik	ENSMUST00000185750; ENSMUST00000188588; ENSMUST00000190459; ENSMUST00000188969; ENSMUST00000186807; ENSMUST00000189091; ENSMUST00000039173; ENSMUST00000190501; ENSMUST00000185692; ENSMUST00000086721; ENSMUST00000191150; ENSMUST00000191293	protein_coding	RIKEN cDNA 2310035C23 gene [Source:MGI Symbol;Acc:MGI:1922832]	KIAA1468	2550	0.441	GO:0008150	GO:0005575	GO:0003674	TRUE	0.04793	1.03378	0.967323	0	0.8154	0.9757	0.1576	1.11543	0.896515	0	0.3343	0.6351	0.2782	0.5027	0.1905	1.14116	0.876302	0	0.2713	0.7298	1832	2864	2549	2415	528.888	2827	2387	2819	2677.67	251.756	1704	2783	2518	2335	562.296	23.31	36.28	31.94
ENSMUSG00000041203	2310036O22Rik	ENSMUST00000047281	protein_coding	RIKEN cDNA 2310036O22 gene [Source:MGI Symbol;Acc:MGI:1922833]	C19orf43	891	0.599	GO:0008150	GO:0005575	GO:0003674	TRUE	-0.07955	0.946353	1.05669	0	0.6139	0.9335	0.07787	1.05546	0.947455	0	0.5469	0.7935	0.9474	0.9746	-0.0171	0.988217	1.01192	0	0.9014	0.983	3177	2503	2626	2768.67	358.935	2926	2756	3023	2901.67	135.153	3384	2784	2599	2922.33	410.376	115.7	90.75	94.19
ENSMUSG00000062619	2310039H08Rik	ENSMUST00000071430	protein_coding	RIKEN cDNA 2310039H08 gene [Source:MGI Symbol;Acc:MGI:1914351]		773	0.58	GO:0008150	GO:0005575	GO:0003674	TRUE	0.3036	1.23422	0.810228	0	0.5758	0.925	0.2715	1.20706	0.828458	0	0.4836	0.7522	0.05663	0.1739	0.5588	1.47304	0.678867	0	0.3055	0.7564	114.6	85.92	81.85	94.1233	17.8497	70.24	152	116.2	112.813	40.9851	128.2	72.11	28.99	76.4333	49.7461	4.812	3.59	3.384
ENSMUSG00000002345	2310045N01Rik	ENSMUST00000110139; ENSMUST00000123976; ENSMUST00000123760; ENSMUST00000002418; ENSMUST00000163756; ENSMUST00000129668	protein_coding	RIKEN cDNA 2310045N01 gene [Source:MGI Symbol;Acc:MGI:1919618]	MEF2BNB	856	0.563	GO:0008150	GO:0005575	GO:0003674	TRUE	-0.03064	0.978986	1.02147	0	0.8644	0.9822	-0.1215	0.919231	1.08787	0	0.4456	0.7248	0.07191	0.2062	-0.1676	0.890323	1.12319	0	0.3365	0.7729	818	708.3	792.3	772.867	57.3739	705.8	691.6	720.2	705.867	14.3001	798.7	703.8	862.3	788.267	79.7634	31.01	26.73	29.58
ENSMUSG00000102308	2310046K23Rik	ENSMUST00000193521	protein_coding	RIKEN cDNA 2310046K23 gene [Source:MGI Symbol;Acc:MGI:1924218]		677	0.536				FALSE	0	1	1	0	1	NA	0	1	1	0	1	NA	1	NA	5.125e-15	1	1	0	1	NA	0	0	0	0	0	0	0	0	0	0	0	0	0	0	0	0	0	0
ENSMUSG00000045176	2310047M10Rik	ENSMUST00000051888	protein_coding	RIKEN cDNA 2310047M10 gene [Source:MGI Symbol;Acc:MGI:1919173]	C17orf59	1860	0.631	GO:0008150	GO:0005575	GO:0005515	TRUE	-0.1318	0.912692	1.09566	0	0.3623	0.8426	-0.1306	0.913451	1.09475	0	0.3432	0.6426	0.003286	0.02006	-0.2778	0.824848	1.21234	0	0.04802	0.3798	1879	1667	1749	1765	106.902	1475	1633	1697	1601.67	114.269	1940	1936	1920	1932	10.583	32.78	28.95	30.05
ENSMUSG00000090314	2310050C09Rik	ENSMUST00000163439	protein_coding	RIKEN cDNA 2310050C09 gene [Source:MGI Symbol;Acc:MGI:1913783]	C1orf68	1080	0.532	GO:0008150	GO:0070062	GO:0003674	FALSE	0	1	1	0	1	NA	0	1	1	0	1	NA	1	NA	5.125e-15	1	1	0	1	NA	0	0	0	0	0	0	0	0	0	0	0	0	0	0	0	0	0	0
ENSMUSG00000015519	2310057J18Rik	ENSMUST00000140558; ENSMUST00000152363; ENSMUST00000141350; ENSMUST00000015663	protein_coding	RIKEN cDNA 2310057J18 gene [Source:MGI Symbol;Acc:MGI:1914969]		1100	0.388	GO:0007275; GO:0008150	GO:0005576	GO:0003674	FALSE	0	1	1	0	1	NA	0	1	1	0	1	NA	1	NA	5.125e-15	1	1	0	1	NA	0	0	0	0	0	0	0	0	0	0	0	0	0	0	0	0	0	0
ENSMUSG00000040177	2310057M21Rik	ENSMUST00000059438	protein_coding	RIKEN cDNA 2310057M21 gene [Source:MGI Symbol;Acc:MGI:1915527]	C10orf88	2210	0.47	GO:0008150	GO:0005575	GO:0042802	TRUE	-0.2462	0.843114	1.18608	0	0.1395	0.6141	0.1128	1.08132	0.924791	0	0.4542	0.731	0.01916	0.0782	-0.1487	0.902063	1.10857	0	0.3488	0.7811	978.5	1181	1071	1076.83	101.376	1197	1067	1206	1156.67	77.7839	1129	1432	1267	1276	151.7	14.37	17.26	15.49
ENSMUSG00000048830	2310057N15Rik	ENSMUST00000054223	protein_coding	RIKEN cDNA 2310057N15 gene [Source:MGI Symbol;Acc:MGI:1916946]	KRTAP13-2	1030	0.449	GO:0008150	GO:0005575	GO:0003674	FALSE	0	1	1	0	1	NA	0	1	1	0	1	NA	1	NA	5.125e-15	1	1	0	1	NA	0	0	0	0	0	0	0	0	0	0	0	0	0	0	0	0	0	0
ENSMUSG00000050705	2310061I04Rik	ENSMUST00000059740; ENSMUST00000154670; ENSMUST00000148482; ENSMUST00000148721; ENSMUST00000156817; ENSMUST00000154272; ENSMUST00000150056; ENSMUST00000151274; ENSMUST00000146451	protein_coding	RIKEN cDNA 2310061I04 gene [Source:MGI Symbol;Acc:MGI:1916912]	C6orf136	882	0.55	GO:0008150	GO:0005739	GO:0003674	TRUE	-0.1972	0.872242	1.14647	0	0.1492	0.631	-0.1385	0.908463	1.10076	0	0.2443	0.5442	0.002052	0.01386	-0.351	0.78404	1.27544	0	0.006696	0.1384	3420	3038	3177	3211.67	193.345	2865	2731	3099	2898.33	186.251	3680	3394	3955	3676.33	280.518	125.8	111.2	115.1
ENSMUSG00000050704	2310061N02Rik	ENSMUST00000050882	protein_coding	RIKEN cDNA 2310061N02 gene [Source:MGI Symbol;Acc:MGI:1916911]		794	0.464	GO:0008150	GO:0005575	GO:0005515	FALSE	0	1	1	0	1	NA	0	1	1	0	1	NA	1	NA	5.125e-15	1	1	0	1	NA	0	0	0	0	0	0	0	0	0	0	0	0	0	0	0	0	0	0
ENSMUSG00000020747	2310067B10Rik	ENSMUST00000093912; ENSMUST00000134948; ENSMUST00000103034; ENSMUST00000136720; ENSMUST00000141871; ENSMUST00000103033; ENSMUST00000125918	protein_coding	RIKEN cDNA 2310067B10 gene [Source:MGI Symbol;Acc:MGI:1919197]	KIAA0195	1850	0.593	GO:0008150	GO:0005654; GO:0016020; GO:0016021	GO:0003674	TRUE	0.1907	1.14132	0.87618	0	0.2796	0.7863	-0.1482	0.902376	1.10819	0	0.3854	0.683	0.0007041	0.006011	0.02668	1.01867	0.981677	0	0.8703	0.9744	1398	965	1184	1182.33	216.505	1018	1194	964.7	1058.9	119.997	1096	1050	958.7	1034.9	69.8844	24.53	16.85	20.44
ENSMUSG00000045331	2310079G19Rik	ENSMUST00000052337	protein_coding	RIKEN cDNA 2310079G19 gene [Source:MGI Symbol;Acc:MGI:1916949]		881	0.488	GO:0008150	GO:0005575	GO:0003674	FALSE	0	1	1	0	1	NA	0	1	1	0	1	NA	1	NA	5.125e-15	1	1	0	1	NA	0	0	0	0	0	0	0	0	0	0	0	0	0	0	0	0	0	0
ENSMUSG00000045411	2410002F23Rik	ENSMUST00000084937; ENSMUST00000185481; ENSMUST00000145653; ENSMUST00000188111; ENSMUST00000071296; ENSMUST00000187524; ENSMUST00000138978; ENSMUST00000107950; ENSMUST00000187581; ENSMUST00000136210; ENSMUST00000137702; ENSMUST00000191537; ENSMUST00000144905; ENSMUST00000188476; ENSMUST00000107948; ENSMUST00000186606; ENSMUST00000188382; ENSMUST00000055858; ENSMUST00000107949; ENSMUST00000146155	protein_coding	RIKEN cDNA 2410002F23 gene [Source:MGI Symbol;Acc:MGI:1914226]		1650	0.532	GO:0008150; GO:0032197	GO:0005575; GO:0005634	GO:0003674; GO:0003677	TRUE	-0.04052	0.972304	1.02848	0	0.7845	0.9704	0.4488	1.3649	0.732652	0	0.001215	0.01387	0.8717	0.9395	0.3931	1.31321	0.761492	0	0.004657	0.1151	1673	1586	1832	1697	124.744	2530	2077	2300	2302.33	226.509	1729	1790	1715	1744.67	39.879	32.91	31.06	35.48
ENSMUSG00000036873	2410004B18Rik	ENSMUST00000188034; ENSMUST00000134575; ENSMUST00000189656; ENSMUST00000039571; ENSMUST00000190472; ENSMUST00000152783; ENSMUST00000138876	protein_coding	RIKEN cDNA 2410004B18 gene [Source:MGI Symbol;Acc:MGI:1913671]	C1orf52	836	0.488	GO:0008150	GO:0005634; GO:0005654	GO:0044822	TRUE	0.137	1.09962	0.909408	0	0.3611	0.842	-0.1578	0.896391	1.11558	0	0.2407	0.5396	2.568e-08	7.672e-07	-0.03619	0.975227	1.0254	0	0.8027	0.9574	1720	1621	1664	1668.33	49.6421	1453	1491	1513	1485.67	30.3535	1432	1628	1488	1516	100.955	66.78	62.63	63.61
ENSMUSG00000071398	2410004P03Rik	ENSMUST00000189479; ENSMUST00000190691; ENSMUST00000095823	protein_coding	RIKEN cDNA 2410004P03 gene [Source:MGI Symbol;Acc:MGI:1920917]	C2orf50	1630	0.576	GO:0008150	GO:0005575	GO:0003674	TRUE	1.131	2.1901	0.456599	0	0.3351	0.8246	-0.7095	0.611532	1.63524	0	0.4722	0.7444	0.4347	0.6547	0.4033	1.32253	0.756127	0	0.7655	0.9474	14.59	33.53	16.52	21.5467	10.4226	13.7	12.08	13.28	13.02	0.840714	13.77	10.58	5.073	9.80767	4.39964	0.2904	0.6645	0.3239
ENSMUSG00000090470	2410012M07Rik	ENSMUST00000167951	protein_coding	RIKEN cDNA 2410012M07 gene [Source:MGI Symbol;Acc:MGI:1919229]		1820	0.525				FALSE	0	1	1	0	1	NA	3.342	10.1401	0.0986184	0	0.1633	NA	1	NA	3.362	10.2817	0.0972606	0	0.1586	NA	0	0	0	0	0	0	0	3.319	1.10633	1.91623	0	0	0	0	0	0	0	0
ENSMUSG00000049760	2410015M20Rik	ENSMUST00000052832	protein_coding	RIKEN cDNA 2410015M20 gene [Source:MGI Symbol;Acc:MGI:2442174]	C19orf70	755	0.527	GO:0042407	GO:0005739; GO:0005743; GO:0044284; GO:0061617	GO:0003674	TRUE	-0.04076	0.972143	1.02866	0	0.7887	0.9707	0.105	1.07549	0.929805	0	0.4288	0.7128	0.0005825	0.005174	0.04874	1.03436	0.96678	0	0.723	0.9366	2155	1899	1867	1973.67	157.852	2003	2079	2241	2107.67	121.562	2164	1886	2030	2026.67	139.03	92.62	81.23	79.02
ENSMUSG00000046791	2410016O06Rik	ENSMUST00000053744	protein_coding	RIKEN cDNA 2410016O06 gene [Source:MGI Symbol;Acc:MGI:1919202]	C14orf169	2350	0.614	GO:0006338; GO:0006351; GO:0006355; GO:0016568; GO:0034720; GO:0042254; GO:0045668; GO:0045892; GO:0055114; GO:0070544	GO:0005634; GO:0005730; GO:0030685	GO:0000907; GO:0003723; GO:0005506; GO:0005515; GO:0016491; GO:0016706; GO:0018602; GO:0019798; GO:0032453; GO:0034792; GO:0043734; GO:0046872; GO:0051213; GO:0051864; GO:0052634; GO:0052635	TRUE	-0.5531	0.681554	1.46724	0	0.01676	0.1872	0.1689	1.1242	0.889521	0	0.4259	0.7104	0.6971	0.84	-0.3995	0.758121	1.31905	0	0.07242	0.443	280.3	368.8	371.7	340.267	51.9529	343.5	378.5	420.4	380.8	38.5016	574.1	408.6	515.2	499.3	83.8878	3.871	5.07	5.055
ENSMUSG00000039801	2410089E03Rik	ENSMUST00000154291; ENSMUST00000128772; ENSMUST00000150869; ENSMUST00000130748; ENSMUST00000110617	protein_coding	RIKEN cDNA 2410089E03 gene [Source:MGI Symbol;Acc:MGI:1920942]	C5orf42	3030	0.43	GO:0008150	GO:0005575; GO:0016020; GO:0016021	GO:0003674	TRUE	-0.2895	0.818186	1.22222	0	0.2605	0.7719	0.3591	1.28263	0.779651	0	0.1084	0.3433	0.6101	0.7867	0.05322	1.03758	0.963783	0	0.8224	0.9631	329.3	530.2	411.5	423.667	101.001	487.4	652.3	479	539.567	97.7202	519	381.7	649.3	516.667	133.815	3.526	5.652	4.34
ENSMUSG00000024726	2410127L17Rik	ENSMUST00000025632	protein_coding	RIKEN cDNA 2410127L17 gene [Source:MGI Symbol;Acc:MGI:1914633]	C9orf41	2090	0.444	GO:0032259; GO:0035498	GO:0005634; GO:0005829	GO:0030735	TRUE	-0.3582	0.780137	1.28183	0	0.4278	0.8756	0.4503	1.36632	0.731891	0	0.2879	0.5908	0.6295	0.7992	0.07621	1.05424	0.948546	0	0.8443	0.9683	120.9	120.5	45.06	95.4867	43.6712	155	150	80.76	128.587	41.4945	151.5	125	89.13	121.877	31.3021	1.877	1.862	0.689
ENSMUSG00000032840	2410131K14Rik	ENSMUST00000049138	protein_coding	RIKEN cDNA 2410131K14 gene [Source:MGI Symbol;Acc:MGI:1924042]	C12orf49	5650	0.512	GO:0008150	GO:0005575; GO:0005576	GO:0003674	TRUE	-0.1896	0.876849	1.14045	0	0.2751	0.7837	0.3297	1.25675	0.795702	0	0.03287	0.1598	8.512e-07	1.902e-05	0.1249	1.09043	0.917068	0	0.463	0.8458	816.9	765.9	860.6	814.467	47.3969	943	970.5	1141	1018.17	107.262	941.7	823.1	1019	927.933	98.6729	4.692	4.379	4.868
ENSMUSG00000064308	2410137M14Rik	ENSMUST00000173707; ENSMUST00000039846	protein_coding	RIKEN cDNA 2410137M14 gene [Source:MGI Symbol;Acc:MGI:1924047]		794	0.504	GO:0008150	GO:0005575	GO:0003674	FALSE	0	1	1	0	1	NA	0	1	1	0	1	NA	1	NA	5.125e-15	1	1	0	1	NA	0	0	0	0	0	0	0	0	0	0	0	0	0	0	0	0	0	0
ENSMUSG00000074832	2410141K09Rik	ENSMUST00000172579; ENSMUST00000172688; ENSMUST00000091541; ENSMUST00000173583	protein_coding	RIKEN cDNA 2410141K09 gene [Source:MGI Symbol;Acc:MGI:1924053]		1020	0.445	GO:0008150	GO:0005575	GO:0003674	FALSE	0	1	1	0	1	NA	0	1	1	0	1	NA	1	NA	5.125e-15	1	1	0	1	NA	0	0	0	0	0	0	0	0	0	0	0	0	0	0	0	0	0	0
ENSMUSG00000071632	2510002D24Rik	ENSMUST00000191388; ENSMUST00000123146; ENSMUST00000055413; ENSMUST00000190776	protein_coding	RIKEN cDNA 2510002D24 gene [Source:MGI Symbol;Acc:MGI:1919557]		892	0.553	GO:0008150	GO:0005575	GO:0003674	TRUE	-0.2361	0.849037	1.1778	0	0.2702	0.7815	-0.1022	0.931611	1.07341	0	0.6297	0.8382	0.2516	0.4742	-0.3534	0.782737	1.27757	0	0.09625	0.4997	517.9	380.4	530.9	476.4	83.3921	407.7	386.6	531	441.767	77.9951	619.7	546.1	518.1	561.3	52.4778	18.84	13.77	19.02
ENSMUSG00000036955	2510003E04Rik	ENSMUST00000162263; ENSMUST00000162759; ENSMUST00000159704; ENSMUST00000162648; ENSMUST00000160228; ENSMUST00000159722; ENSMUST00000065887; ENSMUST00000162525	protein_coding	RIKEN cDNA 2510003E04 gene [Source:MGI Symbol;Acc:MGI:1919570]		1490	0.504				TRUE	-0.05651	0.961587	1.03995	0	0.6986	0.9549	0.137	1.09962	0.909408	0	0.2521	0.5526	0.06178	0.1853	0.06528	1.04629	0.95576	0	0.6041	0.9027	4480	4969	5331	4926.67	427.076	5148	5315	5691	5384.67	278.123	4649	5558	5156	5121	455.51	97.56	107.7	114.3
ENSMUSG00000043391	2510009E07Rik	ENSMUST00000053336	protein_coding	RIKEN cDNA 2510009E07 gene [Source:MGI Symbol;Acc:MGI:1919440]	C3orf70	5160	0.471	GO:0008150	GO:0005575	GO:0003674	TRUE	-0.2409	0.846217	1.18173	0	0.1483	0.6285	0.3059	1.23619	0.808937	0	0.04116	0.1872	0.0001006	0.001196	0.04967	1.03503	0.966157	0	0.7321	0.9384	1492	1136	1404	1344	185.429	1561	1694	1697	1650.67	77.6681	1622	1686	1454	1587.33	119.822	9.384	7.11	8.697
ENSMUSG00000044496	2510039O18Rik	ENSMUST00000103232	protein_coding	RIKEN cDNA 2510039O18 gene [Source:MGI Symbol;Acc:MGI:1924284]	KIAA2013	2730	0.614	GO:0008150	GO:0016020; GO:0016021	GO:0003674	TRUE	0.1125	1.0811	0.924984	0	0.6272	0.9372	-0.001194	0.999173	1.00083	0	0.9949	0.9984	0.8572	0.9318	0.09558	1.06849	0.935896	0	0.6799	0.9248	518.9	448.5	454.3	473.9	39.0789	450.5	524.5	434.8	469.933	47.9037	328.4	453.8	529	437.067	101.341	6.168	5.306	5.318
ENSMUSG00000052419	2610001J05Rik	ENSMUST00000139231; ENSMUST00000155856; ENSMUST00000185219; ENSMUST00000185361	protein_coding	RIKEN cDNA 2610001J05 gene [Source:MGI Symbol;Acc:MGI:1913770]		1660	0.416	GO:0008150	GO:0005575	GO:0003674	TRUE	-0.01018	0.992969	1.00708	0	0.9562	0.9957	0.4992	1.41343	0.707499	0	0.00253	0.0245	0.4709	0.6863	0.4732	1.38819	0.720365	0	0.003354	0.09586	932.6	701	691.6	775.067	136.509	1143	1113	1003	1086.33	73.7111	773.3	787.5	776.1	778.967	7.52152	18.23	13.64	13.32
ENSMUSG00000073684	2610002J02Rik	ENSMUST00000143709; ENSMUST00000126713; ENSMUST00000122957; ENSMUST00000149468; ENSMUST00000148406; ENSMUST00000105627; ENSMUST00000097747; ENSMUST00000126803; ENSMUST00000156404; ENSMUST00000178473	protein_coding	RIKEN cDNA 2610002J02 gene [Source:MGI Symbol;Acc:MGI:1914763]		809	0.592				TRUE	0.1844	1.13634	0.880015	0	0.3016	0.8019	-0.2702	0.829205	1.20597	0	0.1037	0.3357	0.3468	0.5739	-0.1014	0.932128	1.07281	0	0.5724	0.8895	855.5	718.8	725.4	766.567	77.0892	597	664.4	631.7	631.033	33.7049	673.7	662.5	684.1	673.433	10.8025	34.32	28.7	28.66
ENSMUSG00000031242	2610002M06Rik	ENSMUST00000120722; ENSMUST00000191183	protein_coding	RIKEN cDNA 2610002M06 gene [Source:MGI Symbol;Acc:MGI:1914278]		3400	0.371	GO:0006810; GO:0007034; GO:0007049; GO:0008150; GO:0015031; GO:0051301	GO:0005575; GO:0005737; GO:0005768; GO:0016020	GO:0003674	TRUE	0.08671	1.06195	0.941668	0	0.5929	0.9284	0.2946	1.22654	0.815298	0	0.01548	0.09578	0.06595	0.1945	0.3662	1.28895	0.775823	0	0.01121	0.1828	4770	5774	5390	5311.33	506.602	6373	6175	6874	6474	360.279	4395	6075	4530	5000	933.421	45.53	54.86	50.66
ENSMUSG00000060301	2610008E11Rik	ENSMUST00000039271	protein_coding	RIKEN cDNA 2610008E11 gene [Source:MGI Symbol;Acc:MGI:1919378]		4230	0.411	GO:0008150	GO:0005575	GO:0003674	TRUE	-0.06102	0.958586	1.0432	0	0.7946	0.9723	0.09039	1.06466	0.939269	0	0.6854	0.8677	0.2925	0.5174	0.01447	1.01008	0.99002	0	0.9502	0.9939	402.2	290.2	391.3	361.233	61.7576	359.7	326.2	462.4	382.767	70.9695	409.9	337.5	382.6	376.667	36.5629	3.086	2.216	2.956
ENSMUSG00000022701	2610015P09Rik	ENSMUST00000145999; ENSMUST00000132859; ENSMUST00000122440; ENSMUST00000178400; ENSMUST00000122014; ENSMUST00000151183	protein_coding	RIKEN cDNA 2610015P09 gene [Source:MGI Symbol;Acc:MGI:1922661]	KIAA1407	2040	0.493	GO:0008150	GO:0005575	GO:0003674	TRUE	-0.1047	0.929998	1.07527	0	0.8796	0.9846	-0.1516	0.900251	1.1108	0	0.7884	0.9157	0.474	0.6882	-0.2739	0.827081	1.20907	0	0.7043	0.9313	72.94	34.58	57.07	54.8633	19.275	67.67	38.26	40.93	48.9533	16.264	115.5	24.04	37.68	59.0733	49.3405	1.16	0.5475	0.8941
ENSMUSG00000030924	2610020H08Rik	ENSMUST00000084644; ENSMUST00000033218; ENSMUST00000137015; ENSMUST00000138689; ENSMUST00000151248; ENSMUST00000149132; ENSMUST00000133758; ENSMUST00000155938; ENSMUST00000106520	protein_coding	RIKEN cDNA 2610020H08 gene [Source:MGI Symbol;Acc:MGI:1919402]	LOC81691	1350	0.454	GO:0008150	GO:0005730; GO:0070062	GO:0003674	TRUE	-1.891	0.26962	3.70892	0	0.3785	0.8516	-5.04	0.0303955	32.8996	0	0.1085	NA	0.9956	NA	-6.972	0.00796561	125.54	-0.8098	0.009854	0.1706	0	0	11.26	3.75333	6.50096	0	0	0	0	0	0	29.81	13.77	14.5267	14.9194	0	0	0.2667
ENSMUSG00000091474	2610021A01Rik	ENSMUST00000163475	protein_coding	RIKEN cDNA 2610021A01 gene [Source:MGI Symbol;Acc:MGI:1922662]		4000	0.397	GO:0006355	GO:0005575	GO:0003700	TRUE	0.02214	1.01546	0.984771	0	0.9133	0.9898	-0.2488	0.841596	1.18822	0	0.161	0.4309	0.08831	0.2385	-0.2426	0.845221	1.18312	0	0.182	0.6291	885.7	1230	826.1	980.6	218.033	757.2	862.8	837.5	819.167	55.1355	781.7	974	1134	963.233	176.397	7.185	9.934	6.6
ENSMUSG00000009114	2610028H24Rik	ENSMUST00000092406; ENSMUST00000105415	protein_coding	RIKEN cDNA 2610028H24 gene [Source:MGI Symbol;Acc:MGI:1924214]		1550	0.563	GO:0008150	GO:0005575	GO:0003674	FALSE	0	1	1	0	1	NA	0	1	1	0	1	NA	1	NA	5.125e-15	1	1	0	1	NA	0	0	0	0	0	0	0	0	0	0	0	0	0	0	0	0	0	0
ENSMUSG00000039043	2610034B18Rik	ENSMUST00000048731	protein_coding	RIKEN cDNA 2610034B18 gene [Source:MGI Symbol;Acc:MGI:1917670]		2280	0.515				TRUE	-0.2462	0.843114	1.18608	0	0.2548	0.7669	0.232	1.17446	0.851454	0	0.2494	0.5497	0.3977	0.6242	-0.02937	0.979848	1.02057	0	0.8747	0.9752	428.3	566.9	687.1	560.767	129.509	656.1	596	715.8	655.967	59.9001	676.9	597.1	722.5	665.5	63.4725	6.095	8.031	9.631
ENSMUSG00000079388	2610042L04Rik	ENSMUST00000112778; ENSMUST00000165466	protein_coding	RIKEN cDNA 2610042L04 gene [Source:MGI Symbol;Acc:MGI:1914305]		1240	0.414	GO:0001933; GO:0007416; GO:0010821; GO:0060025	GO:0005575	GO:0005515	TRUE	0.1976	1.14679	0.872	0	0.8209	0.9772	0.1642	1.12054	0.892423	0	0.8735	0.9542	0.3021	0.5281	0.3433	1.26866	0.788236	0	0.771	0.9487	26.05	26.19	34.54	28.9267	4.86179	41.97	54.36	0	32.11	28.4898	27.54	15.38	32.61	25.1767	8.85479	0.6817	0.6824	0.8903
ENSMUSG00000071302	2610044O15Rik8	ENSMUST00000079272; ENSMUST00000188757; ENSMUST00000190157; ENSMUST00000186619; ENSMUST00000189965; ENSMUST00000191043	protein_coding	RIKEN cDNA 2610044O15 gene [Source:MGI Symbol;Acc:MGI:1919389]		939	0.401	GO:0008150	GO:0005575	GO:0003674	TRUE	0.006913	1.0048	0.99522	0	0.9773	0.9979	-0.1988	0.871275	1.14774	0	0.3073	0.609	0.9837	0.9917	-0.2081	0.865677	1.15517	0	0.3818	0.8039	610.6	506.1	443.1	519.933	84.6025	464.2	470.1	412.6	448.967	31.6323	404.6	452.9	688.4	515.3	151.842	21.1	17.41	15.08
ENSMUSG00000059482	2610301B20Rik	ENSMUST00000131437; ENSMUST00000142026; ENSMUST00000101504; ENSMUST00000080517; ENSMUST00000156124	protein_coding	RIKEN cDNA 2610301B20 gene [Source:MGI Symbol;Acc:MGI:1914407]	C8orf37	1170	0.428	GO:0008150	GO:0005737; GO:0005886; GO:0030054	GO:0003674	TRUE	0.2122	1.15845	0.86322	0	0.1993	0.7042	-0.01809	0.987539	1.01262	0	0.9008	0.9658	0.01075	0.05088	0.179	1.1321	0.883315	0	0.2564	0.7135	1492	1758	1515	1588.33	147.385	1564	1405	1706	1558.33	150.58	1187	1520	1401	1369.33	168.743	41.39	48.54	41.37
ENSMUSG00000066000	2610305D13Rik	ENSMUST00000105720; ENSMUST00000133006; ENSMUST00000037565; ENSMUST00000127826	protein_coding	RIKEN cDNA 2610305D13 gene [Source:MGI Symbol;Acc:MGI:2148252]	ZNF616	1870	0.381	GO:0008150	GO:0005575	GO:0003674	TRUE	-0.6379	0.642648	1.55606	0	0.4301	0.8756	0.05446	1.03847	0.962955	0	0.9481	0.9836	0.8477	0.9264	-0.6004	0.659571	1.51614	0	0.4317	0.8318	32.3	7.335	57.07	32.235	24.8676	29.12	53.36	17.7	33.3933	18.21	32.84	70.19	48.55	50.5267	18.7533	0.5606	0.1267	0.9754
ENSMUSG00000049916	2610318N02Rik	ENSMUST00000093336	protein_coding	RIKEN cDNA 2610318N02 gene [Source:MGI Symbol;Acc:MGI:1917708]		1260	0.542	GO:0008150	GO:0005575	GO:0003674	FALSE	-0.9608	0.513772	1.94639	0	0.5976	NA	-0.4332	0.740617	1.35023	0	0.85	NA	0.8596	NA	-1.402	0.378404	2.64268	0	0.4729	NA	7.294	4.191	0	3.82833	3.6605	1.713	0	6.638	2.78367	3.44609	4.237	8.654	9.42	7.437	2.79762	0.1879	0.1075	0
ENSMUSG00000010277	2610507B11Rik	ENSMUST00000125459; ENSMUST00000141331; ENSMUST00000136184; ENSMUST00000132756; ENSMUST00000147432; ENSMUST00000010421; ENSMUST00000145145; ENSMUST00000126928	protein_coding	RIKEN cDNA 2610507B11 gene [Source:MGI Symbol;Acc:MGI:1919753]	KIAA0100	1610	0.503	GO:0008150	GO:0005575; GO:0005576	GO:0003674	TRUE	-0.2102	0.864417	1.15685	0	0.1811	0.6804	0.122	1.08824	0.918913	0	0.4451	0.7245	0.00195	0.01333	-0.1043	0.930256	1.07497	0	0.51	0.8659	4854	5521	4105	4826.67	708.396	4545	6526	4562	5211	1138.86	4933	5618	6171	5574	620.172	97.83	110.8	81.48
ENSMUSG00000092486	2610524H06Rik	ENSMUST00000100850	protein_coding	RIKEN cDNA 2610524H06 gene [Source:MGI Symbol;Acc:MGI:2447819]		947	0.488	GO:0008150	GO:0005575	GO:0003674	TRUE	-0.3222	0.799849	1.25024	0	0.1668	0.6562	0.1887	1.13974	0.877396	0	0.3674	0.6655	0.6337	0.8013	-0.1498	0.901375	1.10942	0	0.5067	0.8652	487.7	375.1	356.7	406.5	70.9205	478.8	512.4	386.1	459.1	65.414	597.4	522.1	403.6	507.7	97.6992	16.71	12.8	12.04
ENSMUSG00000096001	2610528A11Rik	ENSMUST00000191317; ENSMUST00000179488	protein_coding	RIKEN cDNA 2610528A11 gene [Source:MGI Symbol;Acc:MGI:1917295]		730	0.504	GO:0008150	GO:0005575	GO:0003674	FALSE	5.826	56.7284	0.0176278	0	0.06701	NA	-0.7439	0.597123	1.6747	0	0.7835	NA	0.06159	NA	5.027	32.6045	0.0306706	0	0.1364	NA	0	0	18.77	6.25667	10.8369	0	11.07	0	3.69	6.39127	0	0	0	0	0	0	0	0.8219
ENSMUSG00000028536	2610528J11Rik	ENSMUST00000106367; ENSMUST00000030261	protein_coding	RIKEN cDNA 2610528J11 gene [Source:MGI Symbol;Acc:MGI:1913701]	C1orf210	847	0.566	GO:0002230	GO:0005768; GO:0005886; GO:0016020; GO:0016021	GO:0003674	FALSE	0	1	1	0	1	NA	0	1	1	0	1	NA	1	NA	5.125e-15	1	1	0	1	NA	0	0	0	0	0	0	0	0	0	0	0	0	0	0	0	0	0	0
ENSMUSG00000038005	2700029M09Rik	ENSMUST00000037190; ENSMUST00000136098; ENSMUST00000146863; ENSMUST00000134886; ENSMUST00000149267	protein_coding	RIKEN cDNA 2700029M09 gene [Source:MGI Symbol;Acc:MGI:1919862]	C4orf27	860	0.452	GO:0008150	GO:0005634	GO:0003674	TRUE	0.0128	1.00891	0.991167	0	0.9323	0.9921	-0.1253	0.916813	1.09073	0	0.3891	0.6855	0.3807	0.6071	-0.1277	0.915289	1.09255	0	0.4088	0.8211	1679	1868	1706	1751	102.22	1591	1388	1808	1595.67	210.039	1896	1644	1662	1734	140.584	63.34	70.17	63.4
ENSMUSG00000034601	2700049A03Rik	ENSMUST00000045907; ENSMUST00000129376; ENSMUST00000149564; ENSMUST00000134748	protein_coding	RIKEN cDNA 2700049A03 gene [Source:MGI Symbol;Acc:MGI:1924217]	KIAA0586	3460	0.468	GO:0007224; GO:0030030; GO:0042384; GO:0060271; GO:0070201	GO:0005737; GO:0005813; GO:0005856; GO:0036064	GO:0005515	TRUE	-0.2563	0.837232	1.19441	0	0.4177	0.8704	-0.3519	0.783551	1.27624	0	0.3001	0.6029	0.826	0.9154	-0.6239	0.648914	1.54104	0	0.05216	0.3905	109.4	221.1	190	173.5	57.649	89.08	145	172.6	135.56	42.5527	184.3	197.1	239.9	207.1	29.1177	1.026	2.064	1.755
ENSMUSG00000021807	2700060E02Rik	ENSMUST00000022341	protein_coding	RIKEN cDNA 2700060E02 gene [Source:MGI Symbol;Acc:MGI:1915295]	C14orf166	1510	0.434	GO:0006351; GO:0006355; GO:0006388; GO:0045944	GO:0005634; GO:0005654; GO:0005737; GO:0005856; GO:0072669	GO:0000993; GO:0003723; GO:0042802; GO:0044822	TRUE	-0.08496	0.942811	1.06066	0	0.5269	0.909	-0.1106	0.926203	1.07968	0	0.3653	0.6634	0.03015	0.1102	-0.2108	0.864058	1.15733	0	0.1062	0.5215	4859	4830	4818	4835.67	21.0792	4706	3849	4797	4450.67	523.041	5322	4966	5083	5123.67	181.451	104.4	103.3	102
ENSMUSG00000024273	2700062C07Rik	ENSMUST00000097646	protein_coding	RIKEN cDNA 2700062C07 gene [Source:MGI Symbol;Acc:MGI:1915296]	C18orf21	1040	0.486	GO:0008150	GO:0005575	GO:0003674	TRUE	0.05511	1.03894	0.962521	0	0.7899	0.9708	0.09843	1.07061	0.934049	0	0.6261	0.8363	0.7023	0.8428	0.1383	1.10061	0.908589	0	0.5307	0.8736	450.2	407.6	410.8	422.867	23.7254	359.7	478.2	512.2	450.033	80.0568	414.2	403.8	401.5	406.5	6.76683	14.05	12.66	12.62
ENSMUSG00000053080	2700081O15Rik	ENSMUST00000159348; ENSMUST00000191580; ENSMUST00000189779; ENSMUST00000159346; ENSMUST00000160561; ENSMUST00000161907	protein_coding	RIKEN cDNA 2700081O15 gene [Source:MGI Symbol;Acc:MGI:1919667]	C11orf95	2290	0.629	GO:0008150	GO:0005575	GO:0003674	TRUE	-0.4217	0.746544	1.33951	0	0.07009	0.4393	-0.09705	0.934943	1.06958	0	0.6188	0.8318	0.7985	0.902	-0.533	0.691116	1.44693	0	0.02954	0.3016	495	555.3	539.2	529.833	31.2222	423.1	457	598.5	492.867	93.0382	566.7	581.7	975.4	707.933	231.754	7.014	7.834	7.525
ENSMUSG00000072704	2700089E24Rik	ENSMUST00000100864; ENSMUST00000191462; ENSMUST00000187237; ENSMUST00000186945	protein_coding	RIKEN cDNA 2700089E24 gene [Source:MGI Symbol;Acc:MGI:1914379]		1070	0.496				TRUE	-0.107	0.928517	1.07699	0	0.5215	0.9073	0.006098	1.00424	0.995782	0	0.9644	0.9894	0.2938	0.5189	-0.1165	0.922423	1.0841	0	0.4106	0.8213	10160	9058	7991	9069.67	1084.55	8498	9305	9323	9042	471.204	10220	9728	9313	9753.67	454.044	308.1	273.5	238.7
ENSMUSG00000076437	2700094K13Rik	ENSMUST00000154179; ENSMUST00000117299; ENSMUST00000102646; ENSMUST00000189636; ENSMUST00000189988; ENSMUST00000102647	protein_coding	RIKEN cDNA 2700094K13 gene [Source:MGI Symbol;Acc:MGI:1919907]	C11orf31	612	0.556	GO:0045454		GO:0008430; GO:0044822	TRUE	0.1061	1.07631	0.929096	0	0.5157	0.9062	0.0874	1.06245	0.941217	0	0.5986	0.8221	0.6484	0.8106	0.1784	1.13163	0.883682	0	0.3055	0.7564	1534	1237	1401	1390.67	148.769	1533	1171	1701	1468.33	270.853	1450	1204	1219	1291	137.902	81.33	65.32	73.13
ENSMUSG00000062198	2700097O09Rik	ENSMUST00000156852; ENSMUST00000021406; ENSMUST00000136281	protein_coding	RIKEN cDNA 2700097O09 gene [Source:MGI Symbol;Acc:MGI:1919908]		2120	0.416	GO:0008150; GO:0032259	GO:0005575	GO:0003674; GO:0008757	TRUE	0.06955	1.04939	0.952935	0	0.9379	0.9935	0.005328	1.0037	0.996314	0	0.9931	0.9981	0.6638	0.8205	0.05941	1.04204	0.959656	0	0.9441	0.993	111.5	41.91	22.53	58.6467	46.7868	53.96	44.3	76.33	58.1967	16.4299	3.178	114.4	49.28	55.6193	55.8813	1.707	0.6386	0.3396
ENSMUSG00000031984	2810004N23Rik	ENSMUST00000034465	protein_coding	RIKEN cDNA 2810004N23 gene [Source:MGI Symbol;Acc:MGI:1913773]	C1orf131	1380	0.514	GO:0008150	GO:0005575	GO:0044822	TRUE	-0.252	0.839731	1.19086	0	0.2768	0.7856	-0.1023	0.931547	1.07348	0	0.6544	0.8523	0.2746	0.4989	-0.3693	0.774158	1.29173	0	0.1358	0.5739	356.4	293.4	348.4	332.733	34.2977	316.9	238.6	369.5	308.333	65.8691	447	333.6	407.3	395.967	57.5432	8.38	6.867	8.069
ENSMUSG00000047635	2810006K23Rik	ENSMUST00000077376; ENSMUST00000111477	protein_coding	RIKEN cDNA 2810006K23 gene [Source:MGI Symbol;Acc:MGI:1919900]	C12orf65	1660	0.519	GO:0006412; GO:0006415; GO:0008150	GO:0005575; GO:0005739	GO:0003674; GO:0003747	TRUE	-0.01128	0.992212	1.00785	0	0.9689	0.9963	0.336	1.26225	0.792235	0	0.1217	0.367	0.01633	0.0694	0.3083	1.23825	0.807593	0	0.2692	0.7288	263.6	273.5	226	254.367	25.06	348.6	301	305.3	318.3	26.3285	161	288.5	316.7	255.4	82.9598	5.154	5.322	4.352
ENSMUSG00000030378	2810007J24Rik	ENSMUST00000063509; ENSMUST00000125941; ENSMUST00000168252	protein_coding	RIKEN cDNA 2810007J24 gene [Source:MGI Symbol;Acc:MGI:1924221]		1700	0.375				FALSE	0	1	1	0	1	NA	0	1	1	0	1	NA	1	NA	5.125e-15	1	1	0	1	NA	0	0	0	0	0	0	0	0	0	0	0	0	0	0	0	0	0	0
ENSMUSG00000020491	2810021J22Rik	ENSMUST00000132570; ENSMUST00000073924	protein_coding	RIKEN cDNA 2810021J22 gene [Source:MGI Symbol;Acc:MGI:1917194]		2140	0.497	GO:0008150	GO:0005575	GO:0003674	TRUE	-0.07766	0.947593	1.0553	0	0.763	0.9675	-0.1499	0.901313	1.10949	0	0.5179	0.7754	0.5391	0.7387	-0.2426	0.845221	1.18312	0	0.3543	0.7861	390.8	333.2	277.9	333.967	56.4539	291.2	246.6	358.4	298.733	56.2794	352.7	437.5	265.9	352.033	85.8019	5.925	5.03	4.149
ENSMUSG00000028060	2810403A07Rik	ENSMUST00000200364; ENSMUST00000198078; ENSMUST00000198042; ENSMUST00000199684; ENSMUST00000200438; ENSMUST00000197300; ENSMUST00000029696; ENSMUST00000198721; ENSMUST00000200622; ENSMUST00000200588	protein_coding	RIKEN cDNA 2810403A07 gene [Source:MGI Symbol;Acc:MGI:1921450]	KIAA0907	1800	0.475	GO:0008150	GO:0005575	GO:0003723	TRUE	0.5294	1.44333	0.692843	0	0.002321	0.0427	-0.1227	0.918467	1.08877	0	0.4372	0.7192	1.349e-09	5.137e-08	0.3915	1.31176	0.762337	0	0.02626	0.2862	968	1152	1139	1086.33	102.686	848	1053	1075	992	125.192	701.2	842.3	713.8	752.433	78.0814	17.45	20.67	20.23
ENSMUSG00000018570	2810408A11Rik	ENSMUST00000108621; ENSMUST00000129234; ENSMUST00000128046; ENSMUST00000018714; ENSMUST00000102580; ENSMUST00000137122; ENSMUST00000142121; ENSMUST00000144431; ENSMUST00000100969	protein_coding	RIKEN cDNA 2810408A11 gene [Source:MGI Symbol;Acc:MGI:1917669]		1430	0.549	GO:0008150	GO:0005575	GO:0003674	FALSE	-1.311	0.403041	2.48113	0	0.6199	NA	0.1227	1.08877	0.918467	0	0.9643	NA	0.8693	NA	-1.197	0.436181	2.29262	0	0.6117	NA	0	5.239	0	1.74633	3.02474	3.426	0	2.213	1.87967	1.73715	0	3.846	9.42	4.422	4.73634	0	0.1183	0
ENSMUSG00000039725	2810408M09Rik	ENSMUST00000039007; ENSMUST00000125497	protein_coding	RIKEN cDNA 2810408M09 gene [Source:MGI Symbol;Acc:MGI:1918294]		1360	0.563				TRUE	-0.01263	0.991284	1.00879	0	0.9645	0.996	0.1211	1.08756	0.919486	0	0.6315	0.8387	0.4524	0.6705	0.09324	1.06676	0.937415	0	0.7312	0.9377	170.9	259.9	213.3	214.7	44.5165	239.8	193.3	263.3	232.133	35.6242	247.9	172.1	229	216.333	39.4556	4.078	6.172	5.012
ENSMUSG00000040204	2810417H13Rik	ENSMUST00000130308; ENSMUST00000153841; ENSMUST00000045802	protein_coding	RIKEN cDNA 2810417H13 gene [Source:MGI Symbol;Acc:MGI:1915276]	KIAA0101	1800	0.414	GO:0006260; GO:0006281; GO:0006974; GO:0009411; GO:0019985; GO:0051297; GO:0051726	GO:0005634; GO:0005737; GO:0048471	GO:0003682	FALSE	4.678	25.5987	0.0390644	0	0.1397	NA	-4.61	0.0409498	24.4201	0	0.1442	NA	0.5762	NA	5.125e-15	1	1	0	1	NA	0	0	8.261	2.75367	4.76949	0	0	0	0	0	0	0	0	0	0	0	0	0.1467
ENSMUSG00000058833	2810428I15Rik	ENSMUST00000132107; ENSMUST00000143598; ENSMUST00000133683; ENSMUST00000075175; ENSMUST00000136913; ENSMUST00000138196; ENSMUST00000128620; ENSMUST00000135773	protein_coding	RIKEN cDNA 2810428I15 gene [Source:MGI Symbol;Acc:MGI:1913712]	C19orf60	679	0.607	GO:0008150	GO:0005575	GO:0003674	TRUE	0.342	1.26751	0.788947	0	0.03293	0.2844	-0.4804	0.716779	1.39513	0	0.0009112	0.01093	0.1112	0.2786	-0.154	0.898755	1.11265	0	0.3315	0.7696	1552	1417	1320	1429.67	116.518	972.2	1031	1049	1017.4	40.1657	1123	1022	1231	1125.33	104.52	74.15	67.39	62.14
ENSMUSG00000026227	2810459M11Rik	ENSMUST00000165824; ENSMUST00000027429	protein_coding	RIKEN cDNA 2810459M11 gene [Source:MGI Symbol;Acc:MGI:1920042]	C2orf72	2280	0.62	GO:0008150	GO:0005575	GO:0005515	TRUE	0.3806	1.30188	0.768118	0	0.3538	0.8382	0.03538	1.02483	0.975775	0	0.9321	0.9774	0.629	0.7988	0.3995	1.31905	0.758121	0	0.3978	0.8134	118.8	84.87	140.4	114.69	27.9922	192.7	62.42	95.14	116.753	67.7759	105.9	83.65	75.36	88.3033	15.7928	1.691	1.202	1.968
ENSMUSG00000032712	2810474O19Rik	ENSMUST00000185930; ENSMUST00000046689; ENSMUST00000100765; ENSMUST00000137983; ENSMUST00000130664; ENSMUST00000127680; ENSMUST00000189932; ENSMUST00000190785; ENSMUST00000187881; ENSMUST00000189837	protein_coding	RIKEN cDNA 2810474O19 gene [Source:MGI Symbol;Acc:MGI:1914496]	KIAA1551	3070	0.428	GO:0008150	GO:0005575	GO:0003674	TRUE	-0.3717	0.772871	1.29388	0	0.1043	0.5381	0.1088	1.07833	0.927359	0	0.613	0.8286	0.2343	0.4535	-0.2787	0.824333	1.2131	0	0.2142	0.6713	368.9	287.1	374	343.333	48.7662	342.6	423.8	337.4	367.933	48.4518	435.4	385.6	510.2	443.733	62.7166	3.899	3.021	3.893
ENSMUSG00000044117	2900011O08Rik	ENSMUST00000056521; ENSMUST00000131608; ENSMUST00000118412	protein_coding	RIKEN cDNA 2900011O08 gene [Source:MGI Symbol;Acc:MGI:1914504]	C16orf45	1280	0.516	GO:0007026; GO:0021822	GO:0015630	GO:0005515	TRUE	-0.06723	0.954469	1.0477	0	0.7222	0.9587	-0.00811	0.994394	1.00564	0	0.9553	0.9868	0.6136	0.7887	-0.09075	0.939034	1.06492	0	0.5856	0.8949	13870	13380	12870	13373.3	500.033	13250	12520	13850	13206.7	666.058	14750	13030	14190	13990	877.268	351.5	337.6	321.4
ENSMUSG00000051339	2900026A02Rik	ENSMUST00000050125	protein_coding	RIKEN cDNA 2900026A02 gene [Source:MGI Symbol;Acc:MGI:1920194]		5880	0.54	GO:0008150	GO:0005575	GO:0003674	TRUE	0.3393	1.26514	0.790425	0	0.13	0.5955	0.2866	1.21976	0.819832	0	0.1301	0.3823	0.007684	0.03925	0.6108	1.52711	0.654833	0	0.00581	0.1281	413.7	491.4	505.4	470.167	49.4	492.5	615.1	604	570.533	67.8064	339	328.8	444.9	370.9	64.2885	2.283	2.7	2.747
ENSMUSG00000071860	2900055J20Rik	ENSMUST00000096572	protein_coding	RIKEN cDNA 2900055J20 gene [Source:MGI Symbol;Acc:MGI:1920251]		723	0.499	GO:0008150	GO:0005575	GO:0003674	TRUE	0.6059	1.52193	0.657061	0	0.1331	0.6002	-0.5827	0.667713	1.49765	0	0.07971	0.2859	0.061	0.1836	0.008615	1.00599	0.994046	0	0.9842	0.9982	198	107.9	202.8	169.567	53.4588	87.37	137.9	112.8	112.69	25.2652	137.7	56.73	139.1	111.177	47.1574	8.886	4.822	8.962
ENSMUSG00000030385	2900092C05Rik	ENSMUST00000032541	protein_coding	RIKEN cDNA 2900092C05 gene [Source:MGI Symbol;Acc:MGI:1920340]	C19orf18	887	0.371	GO:0008150	GO:0070062	GO:0003674	FALSE	0	1	1	0	1	NA	0	1	1	0	1	NA	1	NA	5.125e-15	1	1	0	1	NA	0	0	0	0	0	0	0	0	0	0	0	0	0	0	0	0	0	0
ENSMUSG00000020381	3010026O09Rik	ENSMUST00000020647; ENSMUST00000143480; ENSMUST00000123164	protein_coding	RIKEN cDNA 3010026O09 gene [Source:MGI Symbol;Acc:MGI:1915317]	C5orf45	817	0.515	GO:0008150	GO:0005575	GO:0003674	TRUE	-0.1577	0.896453	1.11551	0	0.4556	0.8859	0.1328	1.09642	0.91206	0	0.4977	0.7617	0.07735	0.2166	-0.04053	0.972298	1.02849	0	0.8392	0.9668	604.4	431.7	487.4	507.833	88.1446	627.8	520.5	508.9	552.4	65.5554	608	493.3	594.9	565.4	62.783	24	17.07	19.06
ENSMUSG00000051219	3100002H09Rik	ENSMUST00000053604	protein_coding	RIKEN cDNA 3100002H09 gene [Source:MGI Symbol;Acc:MGI:1917499]		873	0.494	GO:0008150	GO:0005575	GO:0003674	FALSE	0	1	1	0	1	NA	0	1	1	0	1	NA	1	NA	5.125e-15	1	1	0	1	NA	0	0	0	0	0	0	0	0	0	0	0	0	0	0	0	0	0	0
ENSMUSG00000079737	3110001I22Rik	ENSMUST00000035426	protein_coding	RIKEN cDNA 3110001I22 gene [Source:MGI Symbol;Acc:MGI:1913848]		1720	0.441	GO:0008150	GO:0005575	GO:0003674	TRUE	0.3916	1.31185	0.762284	0	0.1882	0.6926	-0.1369	0.909471	1.09954	0	0.631	0.8387	0.811	0.9078	0.24	1.18099	0.846745	0	0.461	0.845	209.4	181.3	155.4	182.033	27.0075	183.3	113.8	195.8	164.3	44.1786	132.4	137.5	144.9	138.267	6.28517	3.951	3.404	2.888
ENSMUSG00000024410	3110002H16Rik	ENSMUST00000126523; ENSMUST00000025276; ENSMUST00000127123; ENSMUST00000138866; ENSMUST00000153233; ENSMUST00000139151; ENSMUST00000134756; ENSMUST00000155431; ENSMUST00000134046	protein_coding	RIKEN cDNA 3110002H16 gene [Source:MGI Symbol;Acc:MGI:1916528]	C18orf8	1420	0.497		GO:0005765		TRUE	0.1724	1.12693	0.887365	0	0.4216	0.8722	-0.216	0.860949	1.16151	0	0.3058	0.6077	0.9718	0.9867	-0.05864	0.960169	1.04148	0	0.7604	0.9467	633.5	798.4	1082	837.967	226.853	786.3	573.8	795.4	718.5	125.396	653.6	770.2	808.7	744.167	80.7608	14.48	18.16	24.35
ENSMUSG00000079450	3110007F17Rik	ENSMUST00000113343; ENSMUST00000153946; ENSMUST00000149445; ENSMUST00000139733; ENSMUST00000113348; ENSMUST00000169445	protein_coding	RIKEN cDNA 3110007F17 gene [Source:MGI Symbol;Acc:MGI:1920311]		1790	0.404				TRUE	-0.3033	0.810397	1.23396	0	0.4986	0.9029	-0.03095	0.978776	1.02168	0	0.9421	0.9819	0.868	0.9377	-0.3497	0.784747	1.2743	0	0.4529	0.8408	85.45	69.15	72.09	75.5633	8.68738	77.09	61.41	81.86	73.4533	10.699	115.5	77.88	86.23	93.2033	19.7557	1.549	1.248	1.287
ENSMUSG00000026388	3110009E18Rik	ENSMUST00000027637; ENSMUST00000112644; ENSMUST00000187809; ENSMUST00000153037; ENSMUST00000056038; ENSMUST00000128578	protein_coding	RIKEN cDNA 3110009E18 gene [Source:MGI Symbol;Acc:MGI:1920353]	C2orf76	628	0.452	GO:0008150	GO:0005575	GO:0003674	TRUE	-0.4709	0.721514	1.38597	0	0.4669	0.8901	0.5224	1.43634	0.696213	0	0.4015	0.6937	0.04238	0.1422	0.03537	1.02482	0.975781	0	0.9515	0.9941	79.19	64.96	17.27	53.8067	32.4318	32.55	102.7	94.03	76.4267	38.2448	100.6	77.88	44.2	74.2267	28.3769	4.092	3.342	0.8789
ENSMUSG00000060375	3110018I06Rik	ENSMUST00000082269	protein_coding	RIKEN cDNA 3110018I06 gene [Source:MGI Symbol;Acc:MGI:1920410]		1000	0.439	GO:0008150	GO:0005575	GO:0003674	FALSE	0	1	1	0	1	NA	0	1	1	0	1	NA	1	NA	5.125e-15	1	1	0	1	NA	0	0	0	0	0	0	0	0	0	0	0	0	0	0	0	0	0	0
ENSMUSG00000050604	3110021A11Rik	ENSMUST00000062454	protein_coding	RIKEN cDNA 3110021A11 gene [Source:MGI Symbol;Acc:MGI:1914539]		821	0.608	GO:0008150	GO:0005575	GO:0003674	FALSE	-5.118	0.0287958	34.7273	0	0.1244	NA	4.497	22.5804	0.0442862	0	0.1654	NA	1	NA	-0.5623	0.677222	1.47662	0	0.8644	NA	0	0	0	0	0	0	0	7.744	2.58133	4.471	0	11.54	0	3.84667	6.66262	0	0	0
ENSMUSG00000094958	3110021N24Rik	ENSMUST00000178992	protein_coding	RIKEN cDNA 3110021N24 gene [Source:MGI Symbol;Acc:MGI:1920383]		1810	0.528	GO:0008150	GO:0005575	GO:0003674	TRUE	-0.9942	0.502014	1.99198	0	0.05898	0.4017	-0.2921	0.816712	1.22442	0	0.7175	0.8835	0.4496	0.668	-1.303	0.405283	2.46741	-0.3261	0.08424	0.4689	42.72	35.63	57.82	45.39	11.3334	4.283	37.25	69.7	37.0777	32.7088	73.09	89.42	109.4	90.6367	18.1856	0.7659	0.6358	1.021
ENSMUSG00000067879	3110035E14Rik	ENSMUST00000088666	protein_coding	RIKEN cDNA 3110035E14 gene [Source:MGI Symbol;Acc:MGI:1924232]	C8orf46	3260	0.442	GO:0008150	GO:0005575	GO:0003674	TRUE	-0.3807	0.768065	1.30197	0	0.006602	0.09498	-0.3056	0.809106	1.23593	0	0.03357	0.1621	0.006943	0.03643	-0.7015	0.614933	1.62619	0	1.028e-06	0.0004519	2107	2325	2320	2250.67	124.444	1621	1693	2119	1811	269.154	2961	2861	2962	2928	58.0259	20.97	23.04	22.75
ENSMUSG00000089922	3110039M20Rik	ENSMUST00000110746	protein_coding	RIKEN cDNA 3110039M20 gene [Source:MGI Symbol;Acc:MGI:1914543]		3900	0.466	GO:0008150	GO:0005575	GO:0003674	FALSE	0	1	1	0	1	NA	0	1	1	0	1	NA	1	NA	5.125e-15	1	1	0	1	NA	0	0	0	0	0	0	0	0	0	0	0	0	0	0	0	0	0	0
ENSMUSG00000025102	3110040N11Rik	ENSMUST00000026092; ENSMUST00000154937; ENSMUST00000142557; ENSMUST00000152620; ENSMUST00000141075	protein_coding	RIKEN cDNA 3110040N11 gene [Source:MGI Symbol;Acc:MGI:1914540]	C15orf40	549	0.523	GO:0008150	GO:0005575	GO:0003674	TRUE	-0.2106	0.864178	1.15717	0	0.4503	0.8837	0.2592	1.19681	0.835551	0	0.2573	0.5576	0.08611	0.2338	0.03161	1.02215	0.978328	0	0.9034	0.9833	262.6	268.2	193	241.267	41.8938	294.6	288.9	274.4	285.967	10.4146	234.1	234.6	364.5	277.733	75.1426	15.52	15.78	11.23
ENSMUSG00000028300	3110043O21Rik	ENSMUST00000156472; ENSMUST00000149138; ENSMUST00000142628; ENSMUST00000108127; ENSMUST00000130538; ENSMUST00000084724; ENSMUST00000108126	protein_coding	RIKEN cDNA 3110043O21 gene [Source:MGI Symbol;Acc:MGI:1920455]	C9orf72	1800	0.443	GO:0006897; GO:0006914	GO:0005576; GO:0005615; GO:0005634; GO:0005654; GO:0005737; GO:0005764; GO:0005768; GO:0005776; GO:0015629; GO:0031410; GO:0045171	GO:0005515; GO:0017137	TRUE	-0.1298	0.913958	1.09414	0	0.4478	0.8834	-0.06872	0.953484	1.04879	0	0.6224	0.8342	0.04656	0.1518	-0.2139	0.862203	1.15982	0	0.1862	0.6365	1342	1389	1520	1417	92.2442	1311	1381	1336	1342.67	35.473	1321	1489	1836	1548.67	262.633	24.2	24.93	26.99
ENSMUSG00000035868	3110052M02Rik	ENSMUST00000039726	protein_coding	RIKEN cDNA 3110052M02 gene [Source:MGI Symbol;Acc:MGI:1920479]		1380	0.389	GO:0006355	GO:0005575	GO:0003700	TRUE	0.2472	1.1869	0.84253	0	0.423	0.8732	0.06615	1.04692	0.955184	0	0.784	0.9144	0.0811	0.224	0.2993	1.23055	0.812647	0	0.3303	0.7692	186.5	204.3	210.3	200.367	12.3779	197	188.3	241.2	208.833	28.3659	112.3	175	217.4	168.233	52.8757	4.386	4.783	4.869
ENSMUSG00000037818	3110057O12Rik	ENSMUST00000159774; ENSMUST00000108078; ENSMUST00000108077	protein_coding	RIKEN cDNA 3110057O12 gene [Source:MGI Symbol;Acc:MGI:1915468]	C4orf29	3020	0.413	GO:0008150	GO:0005575; GO:0005576	GO:0003674	TRUE	-0.5121	0.701201	1.42612	0	0.2656	0.7763	0.6623	1.5826	0.63187	0	0.07696	0.2805	0.2147	0.4291	0.1345	1.09771	0.910986	0	0.7549	0.9448	66.69	93.25	84.11	81.35	13.4934	167.9	86.58	129.4	127.96	40.6791	108	63.46	175.4	115.62	56.3577	0.7166	0.9975	0.89
ENSMUSG00000046806	3110062M04Rik	ENSMUST00000140458; ENSMUST00000115007; ENSMUST00000118559; ENSMUST00000115006; ENSMUST00000055097	protein_coding	RIKEN cDNA 3110062M04 gene [Source:MGI Symbol;Acc:MGI:1925662]	C7orf49	1990	0.541	GO:0008150	GO:0005575; GO:0005737	GO:0003674	TRUE	0.08345	1.05955	0.943798	0	0.8051	0.9746	-0.4942	0.709955	1.40854	0	0.1529	0.4189	0.1692	0.3693	-0.4268	0.74391	1.34425	0	0.2987	0.7541	175.1	151.9	200.5	175.833	24.3083	106.2	191.3	74.12	123.873	60.5562	97.45	224	176.1	165.85	63.8946	2.855	2.466	3.22
ENSMUSG00000074635	3110070M22Rik	ENSMUST00000099148	protein_coding	RIKEN cDNA 3110070M22 gene [Source:MGI Symbol;Acc:MGI:1914554]		1120	0.579	GO:0008150	GO:0005575	GO:0003674	TRUE	-0.1293	0.914275	1.09376	0	0.8604	0.9817	0.2891	1.22188	0.818412	0	0.6567	0.8527	0.671	0.8248	0.1451	1.10581	0.904317	0	0.8437	0.9683	29.18	29.34	57.82	38.78	16.4893	74.52	37.25	29.87	47.2133	23.9344	22.24	53.84	51.45	42.51	17.595	0.8453	0.8462	1.65
ENSMUSG00000026258	3110079O15Rik	ENSMUST00000191095; ENSMUST00000027476	protein_coding	RIKEN cDNA 3110079O15 gene [Source:MGI Symbol;Acc:MGI:1920484]	C2orf82	518	0.616	GO:0008150	GO:0016020; GO:0016021; GO:0071944	GO:0003674	FALSE	1.803	3.48945	0.286578	0	0.3937	NA	-6.097	0.014609	68.451	-0.3835	0.009788	NA	0.009146	NA	-4.332	0.0496522	20.1401	0	0.1917	NA	8.336	5.239	10.51	8.02833	2.64893	0	0	0	0	0	0	6.731	0	2.24367	3.88614	0.5222	0.3267	0.6486
ENSMUSG00000053553	3110082I17Rik	ENSMUST00000196267; ENSMUST00000197512; ENSMUST00000066052; ENSMUST00000198474	protein_coding	RIKEN cDNA 3110082I17 gene [Source:MGI Symbol;Acc:MGI:1920462]	C7orf50	1200	0.563	GO:0008150	GO:0005575	GO:0044822	TRUE	0.5694	1.48391	0.673897	0	0.06045	0.4053	-0.2554	0.837755	1.19367	0	0.3603	0.6587	0.8162	0.9103	0.2998	1.23097	0.812365	0	0.3791	0.8023	190.7	177.1	214.8	194.2	19.0921	198.7	112.8	173.7	161.733	44.1826	108	126.9	156.5	130.467	24.4459	5.157	4.767	5.72
ENSMUSG00000086815	3110082J24Rik	ENSMUST00000199573; ENSMUST00000127749	protein_coding	RIKEN cDNA 3110082J24 gene [Source:MGI Symbol;Acc:MGI:3641994]		547	0.682	GO:0008150	GO:0005575	GO:0003674	TRUE	0.3468	1.27174	0.786326	0	0.8369	0.9799	0.1089	1.07841	0.927295	0	0.9272	0.9756	0.4971	0.7061	0.4331	1.35013	0.740669	0	0.8019	0.957	11.46	15.72	6.008	11.0627	4.86818	14.56	14.09	6.638	11.7627	4.44431	22.24	3.846	0	8.69533	11.8866	0.68	0.9282	0.351
ENSMUSG00000063364	3300002I08Rik	ENSMUST00000152036; ENSMUST00000124945; ENSMUST00000138130; ENSMUST00000051153	protein_coding	RIKEN cDNA 3300002I08 gene [Source:MGI Symbol;Acc:MGI:1916527]		840	0.459	GO:0008150	GO:0005575	GO:0003674	TRUE	-0.7513	0.594068	1.68331	0	0.5566	0.9194	1.533	2.89387	0.345558	0.03596	0.2619	0.5626	0.1881	0.3952	0.7666	1.70126	0.587801	0	0.5322	0.8747	27.09	10.48	0.751	12.7737	13.3185	0	51.34	58.63	36.6567	31.9542	28.6	14.42	21.01	21.3433	7.09587	1.047	0.4029	0.02857
ENSMUSG00000071540	3425401B19Rik	ENSMUST00000096038	protein_coding	RIKEN cDNA 3425401B19 gene [Source:MGI Symbol;Acc:MGI:3588196]	C10orf71	5550	0.54	GO:0008150	GO:0005575	GO:0003674	FALSE	0.2572	1.19516	0.83671	0	0.9168	NA	-5.37	0.0241807	41.3553	0	0.08612	NA	0.3963	NA	-5.148	0.0282031	35.457	0	0.07847	NA	0	0	14.27	4.75667	8.23879	0	0	0	0	0	0	7.692	4.348	4.01333	3.85691	0	0	0.08216
ENSMUSG00000036242	3632451O06Rik	ENSMUST00000036972; ENSMUST00000177321; ENSMUST00000118129	protein_coding	RIKEN cDNA 3632451O06 gene [Source:MGI Symbol;Acc:MGI:1914669]	C14orf37	2300	0.441	GO:0008150	GO:0005575; GO:0016020; GO:0016021	GO:0003674	TRUE	0.2469	1.18665	0.842705	0	0.2733	0.7832	0.1483	1.10826	0.902313	0	0.3452	0.6443	0.7672	0.8828	0.3787	1.30017	0.76913	0	0.1004	0.5091	1651	1457	1597	1568.33	100.127	1848	1936	1391	1725	292.58	1782	1339	843.5	1321.5	469.495	23.29	20.47	22.18
ENSMUSG00000031125	3830403N18Rik	ENSMUST00000033458	protein_coding	RIKEN cDNA 3830403N18 gene [Source:MGI Symbol;Acc:MGI:1917941]		1020	0.348	GO:0002244; GO:0007286	GO:0005575; GO:0005634	GO:0003674	FALSE	0	1	1	0	1	NA	0	1	1	0	1	NA	1	NA	5.125e-15	1	1	0	1	NA	0	0	0	0	0	0	0	0	0	0	0	0	0	0	0	0	0	0
ENSMUSG00000033111	3830406C13Rik	ENSMUST00000112669; ENSMUST00000163392	protein_coding	RIKEN cDNA 3830406C13 gene [Source:MGI Symbol;Acc:MGI:1917937]	C3orf14	2450	0.4	GO:0008150	GO:0005575	GO:0003674	TRUE	0.001686	1.00117	0.998832	0	0.9919	0.9991	0.04435	1.03122	0.969727	0	0.7784	0.9114	0.5057	0.7128	0.0307	1.02151	0.978945	0	0.8514	0.9702	1533	1317	1200	1350	168.935	1579	1192	1374	1381.67	193.614	1300	1220	1515	1345	152.561	20.3	17.37	15.65
ENSMUSG00000071181	3830408C21Rik	ENSMUST00000095459	protein_coding	RIKEN cDNA 3830408C21 gene [Source:MGI Symbol;Acc:MGI:1917940]		1710	0.403	GO:0008150	GO:0005575	GO:0003674	FALSE	0.5397	1.45367	0.687914	0	0.7943	NA	-0.1362	0.909913	1.09901	0	0.9454	NA	0.6038	NA	0.3879	1.30849	0.764241	0	0.8597	NA	13.55	8.382	0	7.31067	6.83823	0	14.09	5.531	6.54033	7.09902	0	3.846	10.87	4.90533	5.51188	0.2571	0.1583	0
ENSMUSG00000031179	3830417A13Rik	ENSMUST00000151996; ENSMUST00000033522	protein_coding	RIKEN cDNA 3830417A13 gene [Source:MGI Symbol;Acc:MGI:1917946]		1000	0.469	GO:0008150	GO:0005575	GO:0003674	FALSE	0	1	1	0	1	NA	0	1	1	0	1	NA	1	NA	5.125e-15	1	1	0	1	NA	0	0	0	0	0	0	0	0	0	0	0	0	0	0	0	0	0	0
ENSMUSG00000064202	4430402I18Rik	ENSMUST00000160542; ENSMUST00000175647; ENSMUST00000159655; ENSMUST00000179171; ENSMUST00000164777; ENSMUST00000025872; ENSMUST00000162110; ENSMUST00000161813	protein_coding	RIKEN cDNA 4430402I18 gene [Source:MGI Symbol;Acc:MGI:1918036]		1390	0.485	GO:0008150	GO:0005575	GO:0003674	TRUE	-0.6055	0.657244	1.52151	0	0.059	0.4017	0.04405	1.031	0.969928	0	0.8966	0.9633	0.02623	0.09935	-0.5765	0.670589	1.49123	0	0.07664	0.4522	162.6	102.7	109.6	124.967	32.7735	101.1	111.7	171.5	128.1	37.9573	214	157.7	197.1	189.6	28.8896	3.795	2.386	2.521
ENSMUSG00000020101	4632428N05Rik	ENSMUST00000164027; ENSMUST00000020301; ENSMUST00000169139; ENSMUST00000105460; ENSMUST00000170507; ENSMUST00000105459; ENSMUST00000169621	protein_coding	RIKEN cDNA 4632428N05 gene [Source:MGI Symbol;Acc:MGI:1921298]	C10orf54	1840	0.578	GO:0002725; GO:0030509; GO:0030513; GO:0048863; GO:2000562; GO:2000738	GO:0005886; GO:0009897; GO:0016020; GO:0016021	GO:0005515	TRUE	1.058	2.08204	0.480297	0	0.2088	0.7146	-1.141	0.453445	2.20534	0	0.1203	0.3646	0.06079	0.1831	-0.1033	0.930901	1.07423	0	0.9126	0.985	123	13.62	75.85	70.8233	54.863	39.4	41.28	14.38	31.6867	15.0175	69.91	12.5	19.57	33.9933	31.305	2.168	0.2391	1.317
ENSMUSG00000063757	4632433K11Rik	ENSMUST00000076791	protein_coding	RIKEN cDNA 4632433K11 gene [Source:MGI Symbol;Acc:MGI:1924293]		1130	0.472	GO:0008150	GO:0005575	GO:0003674	TRUE	-0.2487	0.841654	1.18814	0	0.8689	0.9825	-0.8163	0.567897	1.76088	0	0.606	0.8262	0.6941	0.8384	-1.071	0.475989	2.10089	0	0.5811	0.8923	11.46	15.72	6.008	11.0627	4.86818	4.283	0	14.38	6.221	7.38329	0	11.54	27.54	13.0267	13.8301	0.3292	0.4493	0.1699
ENSMUSG00000048699	4732456N10Rik	ENSMUST00000023714	protein_coding	RIKEN cDNA 4732456N10 gene [Source:MGI Symbol;Acc:MGI:3045312]		2530	0.55	GO:0008150	GO:0005575	GO:0003674	TRUE	-7.76	0.00461325	216.767	-1.875	0.0002442	0.006331	0	1	1	0	1	NA	0.07659	NA	-7.725	0.00472654	211.571	-1.776	0.0004202	0.02868	0	0	0	0	0	0	0	0	0	0	44.49	21.15	7.971	24.537	18.4936	0	0	0
ENSMUSG00000053714	4732471J01Rik	ENSMUST00000066316	protein_coding	RIKEN cDNA 4732471J01 gene [Source:MGI Symbol;Acc:MGI:3603586]		438	0.575	GO:0008150	GO:0005575	GO:0003674	TRUE	-0.4253	0.744684	1.34285	0	0.739	0.9625	-1.934	0.261703	3.82113	0	0.3174	NA	0.1869	0.3937	-2.38	0.192109	5.20537	-0.089	0.2355	0.6929	9.378	16.76	6.008	10.7153	5.49934	0	8.054	0	2.68467	4.64998	24.36	8.654	10.15	14.388	8.66834	0.6948	1.236	0.4383
ENSMUSG00000062822	4833420G17Rik	ENSMUST00000026519	protein_coding	RIKEN cDNA 4833420G17 gene [Source:MGI Symbol;Acc:MGI:1914642]	C5orf34	2570	0.459	GO:0008150	GO:0005575	GO:0003674	TRUE	-0.2339	0.850333	1.17601	0	0.2725	0.7825	0.02754	1.01927	0.981092	0	0.8712	0.9535	0.4525	0.6705	-0.2216	0.857614	1.16603	0	0.2848	0.7416	592.9	719.8	671.4	661.367	64.0422	635.5	650.3	724.6	670.133	47.7464	718.2	608.6	1001	775.933	202.47	7.486	9.048	8.348
ENSMUSG00000075217	4833423E24Rik	ENSMUST00000099923	protein_coding	RIKEN cDNA 4833423E24 gene [Source:MGI Symbol;Acc:MGI:2687041]		2270	0.426	GO:0006629; GO:0006631; GO:0006633; GO:0006810; GO:0008150; GO:0055114	GO:0005575; GO:0005783; GO:0016020; GO:0016021	GO:0016491; GO:0046872	TRUE	0.3025	1.23328	0.810846	0	0.7869	0.9707	-1.954	0.2581	3.87447	-0.3891	0.05276	0.22	0.1463	0.335	-1.675	0.313166	3.19319	0	0.2179	0.6756	39.6	61.82	9.012	36.8107	26.5143	10.28	13.09	4.425	9.265	4.42077	79.44	4.808	5.073	29.7737	43.0125	0.566	0.8797	0.1269
ENSMUSG00000032057	4833427G06Rik	ENSMUST00000170947	protein_coding	RIKEN cDNA 4833427G06 gene [Source:MGI Symbol;Acc:MGI:1921013]	C11orf88	775	0.47	GO:0008150	GO:0005575	GO:0003674	FALSE	5.723	52.8195	0.0189324	0	0.04825	NA	-5.653	0.0198736	50.3179	-0.1509	0.04578	NA	0.9562	NA	5.125e-15	1	1	0	1	NA	8.336	9.43	0	5.922	5.15769	0	0	0	0	0	0	0	0	0	0	0.349	0.3931	0
ENSMUSG00000025871	4833439L19Rik	ENSMUST00000143144; ENSMUST00000126295; ENSMUST00000147318; ENSMUST00000153708; ENSMUST00000026989; ENSMUST00000132136; ENSMUST00000143173; ENSMUST00000150938; ENSMUST00000153065	protein_coding	RIKEN cDNA 4833439L19 gene [Source:MGI Symbol;Acc:MGI:1921162]	KIAA1191	1130	0.557	GO:0008150; GO:0055114	GO:0005737	GO:0003674; GO:0008748; GO:0016491; GO:0043738; GO:0043826; GO:0043883; GO:0043914; GO:0052693	TRUE	-0.01999	0.98624	1.01395	0	0.8949	0.987	-0.03485	0.976133	1.02445	0	0.789	0.9161	0.03139	0.1137	-0.07033	0.95242	1.04996	0	0.5653	0.8876	5343	4288	3968	4533	719.496	4433	4224	4520	4392.33	152.133	4876	4322	4566	4588	277.654	153.4	122.6	112.2
ENSMUSG00000023350	4921501E09Rik	ENSMUST00000024121	protein_coding	RIKEN cDNA 4921501E09 gene [Source:MGI Symbol;Acc:MGI:1921292]		3920	0.413	GO:0008150	GO:0005575	GO:0003674	FALSE	0	1	1	0	1	NA	0	1	1	0	1	NA	1	NA	5.125e-15	1	1	0	1	NA	0	0	0	0	0	0	0	0	0	0	0	0	0	0	0	0	0	0
ENSMUSG00000026734	4921504E06Rik	ENSMUST00000062060; ENSMUST00000131199	protein_coding	RIKEN cDNA 4921504E06 gene [Source:MGI Symbol;Acc:MGI:1918087]		1760	0.41	GO:0008150	GO:0005575	GO:0003674	FALSE	0	1	1	0	1	NA	0	1	1	0	1	NA	1	NA	5.125e-15	1	1	0	1	NA	0	0	0	0	0	0	0	0	0	0	0	0	0	0	0	0	0	0
ENSMUSG00000046782	4921506M07Rik	ENSMUST00000172939; ENSMUST00000101398; ENSMUST00000172852	protein_coding	RIKEN cDNA 4921506M07 gene [Source:MGI Symbol;Acc:MGI:1918096]		2700	0.443	GO:0008150	GO:0005575	GO:0003674	TRUE	-3.494	0.0887567	11.2668	-0.345	0.1654	0.656	2.881	7.36661	0.135748	0	0.3435	NA	0.486	NA	-0.6044	0.657745	1.52035	0	0.7956	0.9552	2.084	0	0	0.694667	1.2032	17.13	0	0	5.71	9.89001	0	15.38	10.87	8.75	7.90613	0.02505	0	0
ENSMUSG00000029828	4921507P07Rik	ENSMUST00000031852	protein_coding	RIKEN cDNA 4921507P07 gene [Source:MGI Symbol;Acc:MGI:1918071]	C7orf31	2380	0.444	GO:0008150	GO:0005737; GO:0005813; GO:0005856	GO:0003674	TRUE	-0.2803	0.82342	1.21445	0	0.6297	0.9385	0.1779	1.13124	0.883989	0	0.7246	0.8869	0.3239	0.551	-0.1169	0.922167	1.0844	0	0.8442	0.9683	75.03	44.01	67.59	62.21	16.1947	72.8	41.28	96.25	70.11	27.5836	121.8	34.61	70.29	75.5667	43.8339	1.023	0.5973	0.9075
ENSMUSG00000052376	4921508M14Rik	ENSMUST00000061679	protein_coding	RIKEN cDNA 4921508M14 gene [Source:MGI Symbol;Acc:MGI:1918094]		1100	0.471	GO:0008150	GO:0005575	GO:0003674	FALSE	0	1	1	0	1	NA	0	1	1	0	1	NA	1	NA	5.125e-15	1	1	0	1	NA	0	0	0	0	0	0	0	0	0	0	0	0	0	0	0	0	0	0
ENSMUSG00000061525	4921509C19Rik	ENSMUST00000080132	protein_coding	RIKEN cDNA 4921509C19 gene [Source:MGI Symbol;Acc:MGI:2685851]		2680	0.478	GO:0006468; GO:0016310; GO:0035556	GO:0005575; GO:0005737	GO:0000166; GO:0004672; GO:0004674; GO:0005524; GO:0016301; GO:0016740	FALSE	0	1	1	0	1	NA	0	1	1	0	1	NA	1	NA	5.125e-15	1	1	0	1	NA	0	0	0	0	0	0	0	0	0	0	0	0	0	0	0	0	0	0
ENSMUSG00000049815	4921511C20Rik	ENSMUST00000051530	protein_coding	RIKEN cDNA 4921511C20 gene [Source:MGI Symbol;Acc:MGI:2685229]		1610	0.37	GO:0008150	GO:0005575	GO:0003674	FALSE	0	1	1	0	1	NA	0	1	1	0	1	NA	1	NA	5.125e-15	1	1	0	1	NA	0	0	0	0	0	0	0	0	0	0	0	0	0	0	0	0	0	0
ENSMUSG00000040514	4921511H03Rik	ENSMUST00000159546; ENSMUST00000160634; ENSMUST00000088796; ENSMUST00000196680	protein_coding	RIKEN cDNA 4921511H03 gene [Source:MGI Symbol;Acc:MGI:1918170]	C7orf62	1440	0.392	GO:0008150	GO:0005575	GO:0003674	FALSE	0	1	1	0	1	NA	0	1	1	0	1	NA	1	NA	5.125e-15	1	1	0	1	NA	0	0	0	0	0	0	0	0	0	0	0	0	0	0	0	0	0	0
ENSMUSG00000094577	4921511M17Rik	ENSMUST00000177994; ENSMUST00000179369	protein_coding	RIKEN cDNA 4921511M17 gene [Source:MGI Symbol;Acc:MGI:1925342]		909	0.404	GO:0008150	GO:0005575	GO:0003674	FALSE	0	1	1	0	1	NA	0	1	1	0	1	NA	1	NA	5.125e-15	1	1	0	1	NA	0	0	0	0	0	0	0	0	0	0	0	0	0	0	0	0	0	0
ENSMUSG00000066944	4921513D11Rik	ENSMUST00000086570	protein_coding	RIKEN cDNA 4921513D11 gene [Source:MGI Symbol;Acc:MGI:1918173]		1350	0.416	GO:0008150	GO:0005575	GO:0003674	TRUE	-1.924	0.263523	3.79474	0	0.2227	0.7326	0.4389	1.35557	0.737697	0	0.7922	0.9175	0.8211	0.9129	-1.497	0.354289	2.82255	0	0.3311	0.7696	20.84	12.57	0	11.1367	10.4937	20.56	0	24.34	14.9667	13.0986	101.7	25	0	42.2333	52.9949	0.5009	0.3009	0
ENSMUSG00000044544	4921513I03Rik	ENSMUST00000056994	protein_coding	RIKEN cDNA 4921513I03 gene [Source:MGI Symbol;Acc:MGI:1918124]		1530	0.491	GO:0008150	GO:0005575	GO:0003674	FALSE	0	1	1	0	1	NA	0	1	1	0	1	NA	1	NA	5.125e-15	1	1	0	1	NA	0	0	0	0	0	0	0	0	0	0	0	0	0	0	0	0	0	0
ENSMUSG00000049902	4921517D22Rik	ENSMUST00000061597	protein_coding	RIKEN cDNA 4921517D22 gene [Source:MGI Symbol;Acc:MGI:1918150]		3140	0.434	GO:0008150	GO:0005575	GO:0003674	FALSE	0	1	1	0	1	NA	0	1	1	0	1	NA	1	NA	5.125e-15	1	1	0	1	NA	0	0	0	0	0	0	0	0	0	0	0	0	0	0	0	0	0	0
ENSMUSG00000040467	4921522P10Rik	ENSMUST00000048606	protein_coding	RIKEN cDNA 4921522P10 gene [Source:MGI Symbol;Acc:MGI:1913969]		2100	0.436	GO:0008150	GO:0005575	GO:0003674	FALSE	0	1	1	0	1	NA	0	1	1	0	1	NA	0.1931	NA	5.125e-15	1	1	0	1	NA	0	0	0	0	0	0	0	0	0	0	0	0	0	0	0	0	0	0
ENSMUSG00000036934	4921524J17Rik	ENSMUST00000047749	protein_coding	RIKEN cDNA 4921524J17 gene [Source:MGI Symbol;Acc:MGI:1913964]	C16orf87	1600	0.402	GO:0008150	GO:0005575	GO:0003674	TRUE	-0.4739	0.720016	1.38886	0	0.04693	0.3532	0.6231	1.54018	0.649274	0	0.01031	0.07181	0.03911	0.1342	0.1331	1.09665	0.91187	0	0.5752	0.8899	227.2	314.3	316.2	285.9	50.8446	321.2	536.6	456.9	438.233	108.906	420.5	403.8	368.1	397.467	26.768	4.607	6.346	6.315
ENSMUSG00000039540	4921524L21Rik	ENSMUST00000044829	protein_coding	RIKEN cDNA 4921524L21 gene [Source:MGI Symbol;Acc:MGI:1918151]		1480	0.448	GO:0008150	GO:0005575	GO:0003674	FALSE	0	1	1	0	1	NA	0	1	1	0	1	NA	1	NA	5.125e-15	1	1	0	1	NA	0	0	0	0	0	0	0	0	0	0	0	0	0	0	0	0	0	0
ENSMUSG00000064299	4921528I07Rik	ENSMUST00000072612	protein_coding	RIKEN cDNA 4921528I07 gene [Source:MGI Symbol;Acc:MGI:1924299]		2700	0.436	GO:0008150	GO:0005575	GO:0003674	FALSE	-4.01	0.0620683	16.1113	0	0.1928	NA	0	1	1	0	1	NA	0.1246	NA	-3.974	0.0636366	15.7142	0	0.2086	NA	0	0	0	0	0	0	0	0	0	0	0	0	5.073	1.691	2.9289	0	0	0
ENSMUSG00000034689	4921530L21Rik	ENSMUST00000045892	protein_coding	RIKEN cDNA 4921530L21 gene [Source:MGI Symbol;Acc:MGI:1913982]		1160	0.466	GO:0008150	GO:0005575	GO:0003674	FALSE	0	1	1	0	1	NA	0	1	1	0	1	NA	1	NA	5.125e-15	1	1	0	1	NA	0	0	0	0	0	0	0	0	0	0	0	0	0	0	0	0	0	0
ENSMUSG00000020434	4921536K21Rik	ENSMUST00000020712	protein_coding	RIKEN cDNA 4921536K21 gene [Source:MGI Symbol;Acc:MGI:1914680]	C5orf52	2590	0.493	GO:0008150	GO:0005575	GO:0003674	FALSE	-3.607	0.0820701	12.1847	0	0.1414	NA	4.734	26.6119	0.0375772	0	0.146	NA	0.0242	NA	1.171	2.25168	0.444113	0	0.7303	NA	0	0	0	0	0	0	9.06	0	3.02	5.23079	0	3.846	0	1.282	2.22049	0	0	0
ENSMUSG00000028520	4921539E11Rik	ENSMUST00000097944; ENSMUST00000168664; ENSMUST00000030245	protein_coding	RIKEN cDNA 4921539E11 gene [Source:MGI Symbol;Acc:MGI:1918191]		2160	0.403	GO:0008150	GO:0005575	GO:0003674	FALSE	0	1	1	0	1	NA	0	1	1	0	1	NA	1	NA	5.125e-15	1	1	0	1	NA	0	0	0	0	0	0	0	0	0	0	0	0	0	0	0	0	0	0
ENSMUSG00000047720	4922502D21Rik	ENSMUST00000051283	protein_coding	RIKEN cDNA 4922502D21 gene [Source:MGI Symbol;Acc:MGI:2685920]		1580	0.435	GO:0008150	GO:0005575	GO:0003674	FALSE	0	1	1	0	1	NA	0	1	1	0	1	NA	1	NA	5.125e-15	1	1	0	1	NA	0	0	0	0	0	0	0	0	0	0	0	0	0	0	0	0	0	0
ENSMUSG00000079421	4930402F06Rik	ENSMUST00000113010; ENSMUST00000113009	protein_coding	RIKEN cDNA 4930402F06 gene [Source:MGI Symbol;Acc:MGI:1922104]		1260	0.431	GO:0008150	GO:0005575	GO:0003674	FALSE	0	1	1	0	1	NA	0	1	1	0	1	NA	1	NA	5.125e-15	1	1	0	1	NA	0	0	0	0	0	0	0	0	0	0	0	0	0	0	0	0	0	0
ENSMUSG00000027309	4930402H24Rik	ENSMUST00000144014; ENSMUST00000144717; ENSMUST00000044766; ENSMUST00000119422; ENSMUST00000139684; ENSMUST00000123049; ENSMUST00000138990; ENSMUST00000145851; ENSMUST00000120316; ENSMUST00000151673; ENSMUST00000110243; ENSMUST00000133132; ENSMUST00000148932; ENSMUST00000142128; ENSMUST00000138758; ENSMUST00000146975; ENSMUST00000148924	protein_coding	RIKEN cDNA 4930402H24 gene [Source:MGI Symbol;Acc:MGI:1923029]	C20orf194	1380	0.501	GO:0008150	GO:0005575	GO:0003674	TRUE	-0.1256	0.916623	1.09096	0	0.4995	0.903	0.2379	1.17927	0.847979	0	0.1565	0.4254	0.9135	0.9605	0.09697	1.06952	0.934995	0	0.5681	0.8879	923.2	1074	754	917.067	160.088	1094	940.3	1186	1073.43	124.134	864.4	1045	1084	997.8	117.162	21.71	25.14	17.46
ENSMUSG00000045797	4930402K13Rik	ENSMUST00000059967	protein_coding	RIKEN cDNA 4930402K13 gene [Source:MGI Symbol;Acc:MGI:1923025]		1780	0.423	GO:0008150	GO:0005575	GO:0003674	FALSE	0	1	1	0	1	NA	0	1	1	0	1	NA	1	NA	5.125e-15	1	1	0	1	NA	0	0	0	0	0	0	0	0	0	0	0	0	0	0	0	0	0	0
ENSMUSG00000079001	4930404H24Rik	ENSMUST00000109783	protein_coding	RIKEN cDNA 4930404H24 gene [Source:MGI Symbol;Acc:MGI:1925401]		331	0.504	GO:0008150	GO:0005575	GO:0003674	FALSE	3.703	13.0231	0.0767867	0	0.132	NA	-3.638	0.0803254	12.4494	0	0.1423	NA	0.1562	NA	5.125e-15	1	1	0	1	NA	4.168	0	0	1.38933	2.4064	0	0	0	0	0	0	0	0	0	0	0.4086	0	0
ENSMUSG00000020234	4930404N11Rik	ENSMUST00000020456; ENSMUST00000124512; ENSMUST00000130762; ENSMUST00000131736	protein_coding	RIKEN cDNA 4930404N11 gene [Source:MGI Symbol;Acc:MGI:1921072]	C19orf71	855	0.648	GO:0008150	GO:0005575	GO:0003674	FALSE	0	1	1	0	1	NA	0	1	1	0	1	NA	0.09703	NA	5.125e-15	1	1	0	1	NA	0	0	0	0	0	0	0	0	0	0	0	0	0	0	0	0	0	0
ENSMUSG00000075524	4930407I10Rik	ENSMUST00000100396	protein_coding	RIKEN cDNA 4930407I10 gene [Source:MGI Symbol;Acc:MGI:2685593]		4670	0.528	GO:0008150	GO:0005575	GO:0003674	FALSE	0	1	1	0	1	NA	0	1	1	0	1	NA	1	NA	5.125e-15	1	1	0	1	NA	0	0	0	0	0	0	0	0	0	0	0	0	0	0	0	0	0	0
ENSMUSG00000021101	4930408O17Rik	ENSMUST00000021520	protein_coding	RIKEN cDNA 4930408O17 gene [Source:MGI Symbol;Acc:MGI:1921178]		621	0.507	GO:0008150	GO:0005575	GO:0003674	FALSE	0	1	1	0	1	NA	0	1	1	0	1	NA	0.2059	NA	5.125e-15	1	1	0	1	NA	0	0	0	0	0	0	0	0	0	0	0	0	0	0	0	0	0	0
ENSMUSG00000043569	4930412D23Rik	ENSMUST00000052500	protein_coding	RIKEN cDNA 4930412D23 gene [Source:MGI Symbol;Acc:MGI:1921184]		814	0.434				FALSE	0	1	1	0	1	NA	0	1	1	0	1	NA	1	NA	5.125e-15	1	1	0	1	NA	0	0	0	0	0	0	0	0	0	0	0	0	0	0	0	0	0	0
ENSMUSG00000025783	4930412O13Rik	ENSMUST00000026889; ENSMUST00000114919	protein_coding	RIKEN cDNA 4930412O13 gene [Source:MGI Symbol;Acc:MGI:1921185]		872	0.573	GO:0008150	GO:0005575	GO:0003674	FALSE	0	1	1	0	1	NA	4.349	20.3788	0.0490705	0	0.1667	NA	0.1183	NA	4.367	20.6347	0.0484621	0	0.1784	NA	0	0	0	0	0	6.852	0	0	2.284	3.956	0	0	0	0	0	0	0	0
ENSMUSG00000020191	4930415F15Rik	ENSMUST00000109678; ENSMUST00000020410; ENSMUST00000170661	protein_coding	RIKEN cDNA 4930415F15 gene [Source:MGI Symbol;Acc:MGI:1921112]	C7orf72	614	0.523	GO:0008150	GO:0005575	GO:0003674	FALSE	-0.6562	0.634547	1.57593	0	0.7806	NA	0.9606	1.94612	0.513843	0	0.6557	0.8527	0.58	NA	0.2964	1.22808	0.814282	0	0.8841	0.978	0	0	14.27	4.75667	8.23879	16.27	0	12.17	9.48	8.46199	0	20.19	2.899	7.69633	10.9165	0	0	0.7426
ENSMUSG00000035387	4930415L06Rik	ENSMUST00000088146	protein_coding	RIKEN cDNA 4930415L06 gene [Source:MGI Symbol;Acc:MGI:3588286]		2620	0.353	GO:0008150	GO:0005575	GO:0003674	FALSE	0	1	1	0	1	NA	0	1	1	0	1	NA	1	NA	5.125e-15	1	1	0	1	NA	0	0	0	0	0	0	0	0	0	0	0	0	0	0	0	0	0	0
ENSMUSG00000022993	4930415O20Rik	ENSMUST00000023728	protein_coding	RIKEN cDNA 4930415O20 gene [Source:MGI Symbol;Acc:MGI:1921113]		566	0.466	GO:0008150	GO:0005575	GO:0003674	FALSE	6.049	66.211	0.0151032	0.3815	0.03147	NA	-5.979	0.0158541	63.0752	-0.3847	0.02891	NA	0.02798	NA	5.125e-15	1	1	0	1	NA	0	14.67	7.51	7.39333	7.3357	0	0	0	0	0	0	0	0	0	0	0	0.8372	0.424
ENSMUSG00000026736	4930426L09Rik	ENSMUST00000028069	protein_coding	RIKEN cDNA 4930426L09 gene [Source:MGI Symbol;Acc:MGI:1921879]		1460	0.496	GO:0008150	GO:0005575	GO:0003674	TRUE	0.06656	1.04722	0.954912	0	0.9112	0.9894	-0.3396	0.79026	1.26541	0	0.5507	0.7957	0.002186	0.01456	-0.2895	0.818186	1.22222	0	0.6543	0.9166	56.27	77.54	36.05	56.62	20.7472	55.67	39.26	37.61	44.18	9.98477	54.02	53.84	53.62	53.8267	0.200333	1.251	1.716	0.789
ENSMUSG00000037466	4930427A07Rik	ENSMUST00000196755; ENSMUST00000200522; ENSMUST00000196505; ENSMUST00000049271; ENSMUST00000199382; ENSMUST00000198072	protein_coding	RIKEN cDNA 4930427A07 gene [Source:MGI Symbol;Acc:MGI:2144738]	C14orf80	1680	0.588	GO:0008150	GO:0005575	GO:0003674	TRUE	1.85	3.605	0.277392	0.5018	0.00474	0.07449	-0.7214	0.606509	1.64878	0	0.2028	0.4925	0.04532	0.1493	1.115	2.16595	0.461691	0	0.2055	0.6608	88.57	69.15	70.59	76.1033	10.8204	17.13	67.45	53.1	45.8933	25.9225	18.01	26.92	18.12	21.0167	5.11273	1.711	1.33	1.343
ENSMUSG00000073085	4930428D18Rik	ENSMUST00000178974; ENSMUST00000101419	protein_coding	RIKEN cDNA 4930428D18 gene [Source:MGI Symbol;Acc:MGI:3588232]		992	0.387				FALSE	0	1	1	0	1	NA	0	1	1	0	1	NA	1	NA	5.125e-15	1	1	0	1	NA	0	0	0	0	0	0	0	0	0	0	0	0	0	0	0	0	0	0
ENSMUSG00000027157	4930430A15Rik	ENSMUST00000028577; ENSMUST00000142636	protein_coding	RIKEN cDNA 4930430A15 gene [Source:MGI Symbol;Acc:MGI:1914825]		1420	0.374	GO:0008150	GO:0005575	GO:0003674	FALSE	0	1	1	0	1	NA	0	1	1	0	1	NA	1	NA	5.125e-15	1	1	0	1	NA	0	0	0	0	0	0	0	0	0	0	0	0	0	0	0	0	0	0
ENSMUSG00000046567	4930430F08Rik	ENSMUST00000054471	protein_coding	RIKEN cDNA 4930430F08 gene [Source:MGI Symbol;Acc:MGI:1921197]	C12orf29	2420	0.374	GO:0002244	GO:0005575	GO:0003674	TRUE	-0.08796	0.940852	1.06287	0	0.6544	0.9451	0.3659	1.28869	0.775985	0	0.03284	0.1597	0.2632	0.4869	0.2627	1.19972	0.833527	0	0.1466	0.5879	517.9	650.7	614.3	594.3	68.6219	768.3	701.7	814.2	761.4	56.5665	552.9	681.7	658.7	631.1	68.6926	6.944	8.686	8.112
ENSMUSG00000008129	4930432K21Rik	ENSMUST00000118856; ENSMUST00000143833; ENSMUST00000093375	protein_coding	RIKEN cDNA 4930432K21 gene [Source:MGI Symbol;Acc:MGI:1921916]	C19orf57	1640	0.552	GO:0008150	GO:0005575	GO:0003674	TRUE	0.5007	1.4149	0.706764	0	0.4972	0.9024	0.3515	1.27589	0.783769	0	0.4961	0.7607	0.4711	0.6864	0.8409	1.79117	0.558295	0	0.1948	0.6455	25.01	72.3	115.6	70.97	45.3096	116.5	76.51	78.55	90.52	22.5224	45.55	92.3	13.77	50.54	39.5021	0.4948	1.424	2.254
ENSMUSG00000074248	4930432M17Rik	ENSMUST00000098646; ENSMUST00000196899	protein_coding	RIKEN cDNA 4930432M17 gene [Source:MGI Symbol;Acc:MGI:3588188]		826	0.489	GO:0008150	GO:0005575	GO:0003674	FALSE	0	1	1	0	1	NA	0	1	1	0	1	NA	1	NA	5.125e-15	1	1	0	1	NA	0	0	0	0	0	0	0	0	0	0	0	0	0	0	0	0	0	0
ENSMUSG00000091692	4930433I11Rik	ENSMUST00000171664	protein_coding	RIKEN cDNA 4930433I11 gene [Source:MGI Symbol;Acc:MGI:2685327]		2420	0.464	GO:0008150	GO:0005575	GO:0003674	FALSE	5.857	57.9606	0.0172531	0.09825	0.03651	NA	-5.787	0.0181109	55.2154	-0.4425	0.0339	NA	0.03294	NA	5.125e-15	1	1	0	1	NA	7.294	0	12.02	6.438	6.05555	0	0	0	0	0	0	0	0	0	0	0.09781	0	0.1587
ENSMUSG00000022798	4930435E12Rik	ENSMUST00000122078; ENSMUST00000130241	protein_coding	RIKEN cDNA 4930435E12 gene [Source:MGI Symbol;Acc:MGI:1921913]	C3orf30	1310	0.457	GO:0008150	GO:0005575	GO:0003674	FALSE	0	1	1	0	1	NA	0	1	1	0	1	NA	1	NA	5.125e-15	1	1	0	1	NA	0	0	0	0	0	0	0	0	0	0	0	0	0	0	0	0	0	0
ENSMUSG00000069873	4930438A08Rik	ENSMUST00000108834	protein_coding	RIKEN cDNA 4930438A08 gene [Source:MGI Symbol;Acc:MGI:1921238]		2060	0.526	GO:0008150	GO:0005575	GO:0003674	FALSE	0	1	1	0	1	NA	0	1	1	0	1	NA	1	NA	5.125e-15	1	1	0	1	NA	0	0	0	0	0	0	0	0	0	0	0	0	0	0	0	0	0	0
ENSMUSG00000053603	4930442H23Rik	ENSMUST00000056086	protein_coding	RIKEN cDNA 4930442H23 gene [Source:MGI Symbol;Acc:MGI:1922144]		1240	0.529	GO:0008150	GO:0005575	GO:0003674	FALSE	0	1	1	0	1	NA	0	1	1	0	1	NA	1	NA	5.125e-15	1	1	0	1	NA	0	0	0	0	0	0	0	0	0	0	0	0	0	0	0	0	0	0
ENSMUSG00000069712	4930444G20Rik	ENSMUST00000092672	protein_coding	RIKEN cDNA 4930444G20 gene [Source:MGI Symbol;Acc:MGI:2149738]		1770	0.467	GO:0008150	GO:0005575	GO:0003674	FALSE	0	1	1	0	1	NA	0	1	1	0	1	NA	1	NA	5.125e-15	1	1	0	1	NA	0	0	0	0	0	0	0	0	0	0	0	0	0	0	0	0	0	0
ENSMUSG00000067795	4930444P10Rik	ENSMUST00000151004; ENSMUST00000145070; ENSMUST00000115367	protein_coding	RIKEN cDNA 4930444P10 gene [Source:MGI Symbol;Acc:MGI:1923049]	C8orf89	1240	0.487	GO:0008150	GO:0005575	GO:0003674	FALSE	-0.8536	0.553402	1.807	0	0.6808	NA	-1.646	0.319525	3.12965	0	0.5319	NA	0.9202	NA	-2.512	0.175312	5.7041	0	0.3464	NA	4.168	0	6.759	3.64233	3.41002	0	0	3.319	1.10633	1.91623	0	4.808	15.22	6.676	7.78005	0.1091	0	0.1742
ENSMUSG00000022288	4930447A16Rik	ENSMUST00000022897	protein_coding	RIKEN cDNA 4930447A16 gene [Source:MGI Symbol;Acc:MGI:1922142]		587	0.446	GO:0008150	GO:0005575	GO:0003674	FALSE	0	1	1	0	1	NA	0	1	1	0	1	NA	1	NA	5.125e-15	1	1	0	1	NA	0	0	0	0	0	0	0	0	0	0	0	0	0	0	0	0	0	0
ENSMUSG00000021098	4930447C04Rik	ENSMUST00000110489; ENSMUST00000044000; ENSMUST00000130635; ENSMUST00000132067; ENSMUST00000132016; ENSMUST00000131033; ENSMUST00000143960; ENSMUST00000136075; ENSMUST00000132901	protein_coding	RIKEN cDNA 4930447C04 gene [Source:MGI Symbol;Acc:MGI:1923051]	C14orf39	1240	0.364	GO:0007275; GO:0051090	GO:0005575	GO:0003674	TRUE	-1.076	0.474342	2.10818	0	0.02813	0.2596	0.4652	1.38051	0.724371	0	0.3972	0.6906	8.308e-05	0.001026	-0.6244	0.64869	1.54157	0	0.193	0.6431	35.43	73.35	43.56	50.78	19.9644	105.4	42.28	60.85	69.51	32.4389	103.8	106.7	110.1	106.867	3.15331	0.9272	1.911	1.123
ENSMUSG00000031182	4930447F04Rik	ENSMUST00000033525	protein_coding	RIKEN cDNA 4930447F04 gene [Source:MGI Symbol;Acc:MGI:1922112]		703	0.351	GO:0008150	GO:0005575	GO:0003674	FALSE	0	1	1	0	1	NA	0	1	1	0	1	NA	1	NA	5.125e-15	1	1	0	1	NA	0	0	0	0	0	0	0	0	0	0	0	0	0	0	0	0	0	0
ENSMUSG00000079093	4930449I24Rik	ENSMUST00000110598	protein_coding	RIKEN cDNA 4930449I24 gene [Source:MGI Symbol;Acc:MGI:1914660]		1170	0.474	GO:0008150	GO:0005575	GO:0003674	FALSE	-4.553	0.0426001	23.4741	0	0.1611	NA	0	1	1	0	1	NA	1	NA	-4.516	0.0437068	22.8798	0	0.1794	NA	0	0	0	0	0	0	0	0	0	0	0	7.692	0	2.564	4.44098	0	0	0
ENSMUSG00000022543	4930451G09Rik	ENSMUST00000090457	protein_coding	RIKEN cDNA 4930451G09 gene [Source:MGI Symbol;Acc:MGI:1921934]		2210	0.529	GO:0008150	GO:0005575	GO:0003674	TRUE	0.2659	1.20239	0.83168	0	0.4954	0.9019	0.01067	1.00742	0.992631	0	0.977	0.9934	0.9533	0.9774	0.263	1.19997	0.833353	0	0.5428	0.8795	153.2	96.4	140.4	130	29.794	67.67	160.1	163.7	130.49	54.4335	86.86	84.61	151.5	107.657	37.9861	2.249	1.409	2.031
ENSMUSG00000045989	4930451I11Rik	ENSMUST00000061695	protein_coding	RIKEN cDNA 4930451I11 gene [Source:MGI Symbol;Acc:MGI:1925368]	C16orf92	475	0.537	GO:0008150	GO:0005575	GO:0003674	FALSE	0	1	1	0	1	NA	0	1	1	0	1	NA	1	NA	5.125e-15	1	1	0	1	NA	0	0	0	0	0	0	0	0	0	0	0	0	0	0	0	0	0	0
ENSMUSG00000021747	4930452B06Rik	ENSMUST00000102996	protein_coding	RIKEN cDNA 4930452B06 gene [Source:MGI Symbol;Acc:MGI:1926154]	C3orf67	2680	0.497	GO:0008150	GO:0005575	GO:0003674	TRUE	-0.06197	0.957955	1.04389	0	0.7826	0.9704	-0.4885	0.712766	1.40299	0	0.02834	0.1451	0.4757	0.6891	-0.5655	0.675721	1.4799	0	0.02057	0.2557	401.2	330.1	374	368.433	35.8754	245	224.5	314.2	261.233	47.0017	419.5	404.8	329.7	384.667	48.1666	4.858	3.978	4.46
ENSMUSG00000059920	4930453N24Rik	ENSMUST00000162732; ENSMUST00000076991	protein_coding	RIKEN cDNA 4930453N24 gene [Source:MGI Symbol;Acc:MGI:1914859]	C3orf38	3260	0.389	GO:0006915; GO:0008150	GO:0005575	GO:0003674	TRUE	-0.05486	0.962688	1.03876	0	0.7449	0.9636	0.04231	1.02976	0.971099	0	0.7786	0.9115	0.5064	0.7129	-0.02784	0.980888	1.01948	0	0.8673	0.9742	925.3	972.4	1036	977.9	55.5546	895.1	1085	1023	1001.03	96.837	898.3	1095	1052	1015.1	103.411	9.211	9.635	10.16
ENSMUSG00000080907	4930455H04Rik	ENSMUST00000117592	protein_coding	RIKEN cDNA 4930455H04 gene [Source:MGI Symbol;Acc:MGI:1921904]		1340	0.44	GO:0008150	GO:0005575	GO:0003674	FALSE	0	1	1	0	1	NA	0	1	1	0	1	NA	1	NA	5.125e-15	1	1	0	1	NA	0	0	0	0	0	0	0	0	0	0	0	0	0	0	0	0	0	0
ENSMUSG00000096265	4930467E23Rik	ENSMUST00000098909	protein_coding	RIKEN cDNA 4930467E23 gene [Source:MGI Symbol;Acc:MGI:1923056]		1050	0.444	GO:0008150	GO:0005575	GO:0003674	FALSE	0	1	1	0	1	NA	0	1	1	0	1	NA	1	NA	5.125e-15	1	1	0	1	NA	0	0	0	0	0	0	0	0	0	0	0	0	0	0	0	0	0	0
ENSMUSG00000079525	4930468A15Rik	ENSMUST00000114054	protein_coding	RIKEN cDNA 4930468A15 gene [Source:MGI Symbol;Acc:MGI:1922237]		1000	0.429				FALSE	0	1	1	0	1	NA	0	1	1	0	1	NA	1	NA	5.125e-15	1	1	0	1	NA	0	0	0	0	0	0	0	0	0	0	0	0	0	0	0	0	0	0
ENSMUSG00000043583	4930470P17Rik	ENSMUST00000062355	protein_coding	RIKEN cDNA 4930470P17 gene [Source:MGI Symbol;Acc:MGI:1914887]		1400	0.488	GO:0008150	GO:0005575	GO:0003674	FALSE	0	1	1	0	1	NA	5.135	35.139	0.0284584	0	0.1147	NA	1	NA	5.148	35.457	0.0282031	0	0.1285	NA	0	0	0	0	0	0	12.08	0	4.02667	6.97439	0	0	0	0	0	0	0	0
ENSMUSG00000096405	4930474N05Rik	ENSMUST00000177985; ENSMUST00000186722	protein_coding	RIKEN cDNA 4930474N05 gene [Source:MGI Symbol;Acc:MGI:3586330]		1250	0.457	GO:0002244	GO:0005575	GO:0003674	FALSE	0	1	1	0	1	NA	0	1	1	0	1	NA	1	NA	5.125e-15	1	1	0	1	NA	0	0	0	0	0	0	0	0	0	0	0	0	0	0	0	0	0	0
ENSMUSG00000035651	4930480E11Rik	ENSMUST00000035626	protein_coding	RIKEN cDNA 4930480E11 gene [Source:MGI Symbol;Acc:MGI:1922160]		1490	0.376	GO:0008150	GO:0005575	GO:0003674	FALSE	0	1	1	0	1	NA	0	1	1	0	1	NA	1	NA	5.125e-15	1	1	0	1	NA	0	0	0	0	0	0	0	0	0	0	0	0	0	0	0	0	0	0
ENSMUSG00000050345	4930486L24Rik	ENSMUST00000091569	protein_coding	RIKEN cDNA 4930486L24 gene [Source:MGI Symbol;Acc:MGI:1922258]		1360	0.454	GO:0006508; GO:0051603	GO:0005576; GO:0005615; GO:0005764; GO:0030054	GO:0004197; GO:0008234	FALSE	0	1	1	0	1	NA	0	1	1	0	1	NA	1	NA	5.125e-15	1	1	0	1	NA	0	0	0	0	0	0	0	0	0	0	0	0	0	0	0	0	0	0
ENSMUSG00000055555	4930502E18Rik	ENSMUST00000069209	protein_coding	RIKEN cDNA 4930502E18 gene [Source:MGI Symbol;Acc:MGI:1922263]		1430	0.43	GO:0008150	GO:0005575	GO:0003674	TRUE	1.008	2.01112	0.497235	0	0.4904	0.9001	-2.534	0.172659	5.79175	-0.7513	0.01335	0.08646	0.2841	0.5085	-1.536	0.34484	2.89989	0	0.4516	NA	25.01	34.58	50.31	36.6333	12.7744	7.709	1.007	9.957	6.22433	4.65605	0	54.81	0	18.27	31.6446	0.5675	0.7811	1.124
ENSMUSG00000090202	4930503B20Rik	ENSMUST00000049703; ENSMUST00000149825; ENSMUST00000126930	protein_coding	RIKEN cDNA 4930503B20 gene [Source:MGI Symbol;Acc:MGI:1922264]		1140	0.457	GO:0008150	GO:0005739	GO:0003674	FALSE	0	1	1	0	1	NA	4.994	31.8672	0.0313802	0	0.1297	NA	0.1556	NA	5.016	32.3569	0.0309053	0	0.1415	NA	0	0	0	0	0	0	0	11.06	3.68667	6.38549	0	0	0	0	0	0	0	0
ENSMUSG00000072595	4930503E14Rik	ENSMUST00000100688	protein_coding	RIKEN cDNA 4930503E14 gene [Source:MGI Symbol;Acc:MGI:1922204]		1290	0.372	GO:0008150	GO:0005575	GO:0003674	FALSE	5.349	40.7577	0.0245353	0	0.05795	NA	-5.28	0.0257372	38.8542	0	0.05657	NA	0.6709	NA	5.125e-15	1	1	0	1	NA	5.21	0	8.261	4.49033	4.17726	0	0	0	0	0	0	0	0	0	0	0.1311	0	0.2046
ENSMUSG00000044906	4930503L19Rik	ENSMUST00000067556	protein_coding	RIKEN cDNA 4930503L19 gene [Source:MGI Symbol;Acc:MGI:1922045]	C18orf54	2290	0.453		GO:0005576		TRUE	0.8006	1.74183	0.57411	0	0.1156	0.565	-0.2994	0.81259	1.23063	0	0.4931	0.7584	0.9441	0.9732	0.4838	1.39842	0.715092	0	0.3845	0.8054	138.6	124.7	63.08	108.793	40.1943	101.1	111.7	48.68	87.16	33.7435	46.61	46.15	92.76	61.84	26.7785	1.964	1.759	0.8803
ENSMUSG00000052642	4930504O13Rik	ENSMUST00000064614	protein_coding	RIKEN cDNA 4930504O13 gene [Source:MGI Symbol;Acc:MGI:2685370]		549	0.508	GO:0008150	GO:0005575	GO:0003674	FALSE	0	1	1	0	1	NA	0	1	1	0	1	NA	1	NA	5.125e-15	1	1	0	1	NA	0	0	0	0	0	0	0	0	0	0	0	0	0	0	0	0	0	0
ENSMUSG00000040919	4930505A04Rik	ENSMUST00000152718; ENSMUST00000041763	protein_coding	RIKEN cDNA 4930505A04 gene [Source:MGI Symbol;Acc:MGI:1922337]	C2orf73	947	0.454	GO:0008150	GO:0005575	GO:0003674	TRUE	5.024	32.5368	0.0307344	0.969	0.04125	0.3281	-6.692	0.0096718	103.393	-0.6538	0.009432	0.06749	0.3987	0.6252	-1.689	0.310142	3.22433	0	0.3701	NA	0	23.05	13.52	12.19	11.5824	0	0	0	0	0	0	0	0.7247	0.241567	0.418406	0	0.7863	0.4562
ENSMUSG00000041362	4930506M07Rik	ENSMUST00000163821; ENSMUST00000047511	protein_coding	RIKEN cDNA 4930506M07 gene [Source:MGI Symbol;Acc:MGI:1918903]		3920	0.482				TRUE	-0.9852	0.505156	1.97959	0	8.296e-08	4.56e-06	1.398	2.63536	0.379455	0.005903	6.451e-19	6.344e-17	0.002291	0.01507	0.3978	1.3175	0.759015	0	0.01586	0.2224	492.9	468.4	485.1	482.133	12.5165	1245	1142	1403	1263.33	131.462	907.8	1083	871.8	954.2	112.987	4.08	3.86	3.955
ENSMUSG00000097129	4930507D05Rik	ENSMUST00000181110	protein_coding	RIKEN cDNA 4930507D05 gene [Source:MGI Symbol;Acc:MGI:1921956]		1830	0.534				TRUE	-0.7974	0.575385	1.73797	0	0.5685	0.9235	0.2568	1.19483	0.836942	0	0.8758	0.9553	0.6053	NA	-0.5511	0.6825	1.4652	0	0.7346	0.9387	10.42	10.48	2.253	7.71767	4.73264	0	13.09	14.38	9.15667	7.95609	4.237	12.5	23.19	13.309	9.50236	0.1848	0.185	0.03934
ENSMUSG00000062511	4930512M02Rik	ENSMUST00000149910; ENSMUST00000081896	protein_coding	RIKEN cDNA 4930512M02 gene [Source:MGI Symbol;Acc:MGI:1922360]		724	0.394	GO:0008150	GO:0005575	GO:0003674	FALSE	0	1	1	0	1	NA	0	1	1	0	1	NA	1	NA	5.125e-15	1	1	0	1	NA	0	0	0	0	0	0	0	0	0	0	0	0	0	0	0	0	0	0
ENSMUSG00000031270	4930513O06Rik	ENSMUST00000033625	protein_coding	RIKEN cDNA 4930513O06 gene [Source:MGI Symbol;Acc:MGI:1922375]		804	0.399	GO:0008150	GO:0005575	GO:0003674	FALSE	0	1	1	0	1	NA	0	1	1	0	1	NA	1	NA	5.125e-15	1	1	0	1	NA	0	0	0	0	0	0	0	0	0	0	0	0	0	0	0	0	0	0
ENSMUSG00000090219	4930516K23Rik	ENSMUST00000138055	protein_coding	RIKEN cDNA 4930516K23 gene [Source:MGI Symbol;Acc:MGI:1924125]		1080	0.447				FALSE	0	1	1	0	1	NA	0	1	1	0	1	NA	1	NA	5.125e-15	1	1	0	1	NA	0	0	0	0	0	0	0	0	0	0	0	0	0	0	0	0	0	0
ENSMUSG00000074629	4930518I15Rik	ENSMUST00000099141	protein_coding	RIKEN cDNA 4930518I15 gene [Source:MGI Symbol;Acc:MGI:1921954]		1330	0.445	GO:0008150	GO:0005575	GO:0003674	FALSE	4.101	17.1603	0.0582742	0.3986	0.08693	NA	-5.938	0.0163111	61.3079	-0.3794	0.01818	NA	0.01757	NA	-1.886	0.270556	3.69609	0	0.3448	NA	14.59	1.048	6.008	7.21533	6.85125	0	0	0	0	0	0	0.9615	0	0.3205	0.555122	0.3559	0.02545	0.1444
ENSMUSG00000029564	4930519G04Rik	ENSMUST00000112153; ENSMUST00000031547; ENSMUST00000134389; ENSMUST00000142582	protein_coding	RIKEN cDNA 4930519G04 gene [Source:MGI Symbol;Acc:MGI:1914843]		1360	0.511	GO:0008150	GO:0005575	GO:0003674	FALSE	0	1	1	0	1	NA	0	1	1	0	1	NA	1	NA	5.125e-15	1	1	0	1	NA	0	0	0	0	0	0	0	0	0	0	0	0	0	0	0	0	0	0
ENSMUSG00000097602	4930519P11Rik	ENSMUST00000181369	protein_coding	RIKEN cDNA 4930519P11 gene [Source:MGI Symbol;Acc:MGI:1921971]		501	0.621	GO:0008150	GO:0005575	GO:0003674	FALSE	-1.285	0.410371	2.43682	0	0.5898	NA	1.583	2.99592	0.333787	0	0.5483	NA	0.9353	NA	0.2834	1.21706	0.821652	0	0.9022	NA	0	0	8.261	2.75367	4.76949	25.7	0	0	8.56667	14.8379	0	8.654	12.32	6.99133	6.32605	0	0	0.5269
ENSMUSG00000060491	4930522H14Rik	ENSMUST00000102725; ENSMUST00000082306	protein_coding	RIKEN cDNA 4930522H14 gene [Source:MGI Symbol;Acc:MGI:1914896]	C1orf185	852	0.41	GO:0008150	GO:0005575; GO:0016020; GO:0016021	GO:0003674	FALSE	0	1	1	0	1	NA	0	1	1	0	1	NA	1	NA	5.125e-15	1	1	0	1	NA	0	0	0	0	0	0	0	0	0	0	0	0	0	0	0	0	0	0
ENSMUSG00000072762	4930522L14Rik	ENSMUST00000100937; ENSMUST00000112547	protein_coding	RIKEN cDNA 4930522L14 gene [Source:MGI Symbol;Acc:MGI:1925270]		1300	0.403	GO:0008150	GO:0005575	GO:0003674	TRUE	-1.258	0.418123	2.39164	0	0.06026	0.4049	1.509	2.84613	0.351355	0.2565	0.01087	0.0746	0.05734	0.1754	0.2349	1.17683	0.849744	0	0.6376	0.9136	39.6	11.53	45.81	32.3133	18.2648	57.39	124.8	94.03	92.0733	33.7476	81.56	51.92	99.28	77.5867	23.9287	0.9884	0.2864	1.126
ENSMUSG00000090394	4930523C07Rik	ENSMUST00000191933; ENSMUST00000165923; ENSMUST00000168250; ENSMUST00000060298; ENSMUST00000097513; ENSMUST00000163892	protein_coding	RIKEN cDNA 4930523C07 gene [Source:MGI Symbol;Acc:MGI:1914897]	KIAA0040	2080	0.502	GO:0008150	GO:0005575	GO:0003674	FALSE	3.332	10.0701	0.0993043	0	0.1626	NA	0.7571	1.69009	0.591684	0	0.8219	NA	0.4775	NA	4.057	16.6448	0.0600788	0	0.2072	NA	0	3.143	0	1.04767	1.81461	0	0	5.531	1.84367	3.19332	0	0	0	0	0	0	0.04882	0
ENSMUSG00000020299	4930524B15Rik	ENSMUST00000102829	protein_coding	RIKEN cDNA 4930524B15 gene [Source:MGI Symbol;Acc:MGI:1914842]	C5orf47	2000	0.457	GO:0008150	GO:0005575	GO:0003674	FALSE	1.154	2.2253	0.449378	0	0.6449	NA	-0.773	0.585199	1.70882	0	0.7387	NA	0.03398	NA	0.3598	1.28325	0.779273	0	0.9099	NA	0	10.48	9.012	6.49733	5.67453	11.13	0	0	3.71	6.42591	0	8.654	0	2.88467	4.99639	0	0.1692	0.144
ENSMUSG00000035364	4930524J08Rik	ENSMUST00000046721	protein_coding	RIKEN cDNA 4930524J08 gene [Source:MGI Symbol;Acc:MGI:1922379]		603	0.624	GO:0008150	GO:0005575	GO:0003674	TRUE	0.5078	1.42188	0.703294	0	0.6753	0.9504	-0.809	0.570777	1.752	0	0.3886	0.6854	0.3692	0.5955	-0.3089	0.807257	1.23876	0	0.8308	0.9643	23.97	23.05	31.54	26.1867	4.65889	11.13	7.047	26.55	14.909	10.286	0	35.58	19.57	18.3833	17.8197	1.29	1.235	1.672
ENSMUSG00000059663	4930524N10Rik	ENSMUST00000082357	protein_coding	RIKEN cDNA 4930524N10 gene [Source:MGI Symbol;Acc:MGI:1922321]		919	0.412	GO:0008150	GO:0005575	GO:0003674	FALSE	0	1	1	0	1	NA	0	1	1	0	1	NA	1	NA	5.125e-15	1	1	0	1	NA	0	0	0	0	0	0	0	0	0	0	0	0	0	0	0	0	0	0
ENSMUSG00000047692	4930533K18Rik	ENSMUST00000058942	protein_coding	RIKEN cDNA 4930533K18 gene [Source:MGI Symbol;Acc:MGI:1922439]		1260	0.501	GO:0008150	GO:0005575	GO:0003674	FALSE	0	1	1	0	1	NA	3.725	13.2232	0.0756246	0	0.1314	NA	0.1246	NA	3.746	13.4171	0.0745318	0	0.1281	NA	0	0	0	0	0	0	0	4.425	1.475	2.55477	0	0	0	0	0	0	0	0
ENSMUSG00000096969	4930535I16Rik	ENSMUST00000181410	protein_coding	RIKEN cDNA 4930535I16 gene [Source:MGI Symbol;Acc:MGI:1922470]		519	0.74				FALSE	5.865	58.2829	0.0171577	0.1483	0.03902	NA	-5.795	0.0180107	55.5225	-0.3226	0.03627	NA	0.5228	NA	5.125e-15	1	1	0	1	NA	13.55	0	6.008	6.51933	6.78946	0	0	0	0	0	0	0	0	0	0	0.847	0	0.3699
ENSMUSG00000028642	4930538K18Rik	ENSMUST00000030394	protein_coding	RIKEN cDNA 4930538K18 gene [Source:MGI Symbol;Acc:MGI:1922430]	LOC100129924	1450	0.48	GO:0006659; GO:0008150	GO:0005575; GO:0016021	GO:0003674; GO:0003882	TRUE	-0.5001	0.707058	1.41431	0	0.3049	0.803	-0.02314	0.984089	1.01617	0	0.9646	0.9894	0.249	0.4714	-0.5404	0.68758	1.45438	0	0.2772	0.7348	40.64	64.96	98.38	67.9933	28.9893	40.26	90.6	69.7	66.8533	25.2904	113.3	84.61	92.03	96.6467	14.8918	0.9095	1.447	2.168
ENSMUSG00000048905	4930539E08Rik	ENSMUST00000062357	protein_coding	RIKEN cDNA 4930539E08 gene [Source:MGI Symbol;Acc:MGI:1925441]	C6orf222	4590	0.535	GO:0008150	GO:0005575	GO:0003674	TRUE	0.9352	1.91216	0.52297	0	0.09726	0.5207	0.2182	1.16328	0.859637	0	0.5123	0.7724	0.01087	0.05131	1.138	2.20076	0.454389	0.004545	0.04108	0.3516	107.3	103.7	156.2	122.4	29.327	157.6	171.1	96.25	141.65	39.8928	97.45	79.81	15.94	64.4	42.8844	0.7588	0.73	1.088
ENSMUSG00000087279	4930544D05Rik	ENSMUST00000180052; ENSMUST00000125387; ENSMUST00000144960; ENSMUST00000135865	protein_coding	RIKEN cDNA 4930544D05 gene [Source:MGI Symbol;Acc:MGI:2148639]	C17orf107	701	0.592	GO:0008150	GO:0005575	GO:0003674	FALSE	0	1	1	0	1	NA	0	1	1	0	1	NA	1	NA	5.125e-15	1	1	0	1	NA	0	0	0	0	0	0	0	0	0	0	0	0	0	0	0	0	0	0
ENSMUSG00000036463	4930544G11Rik	ENSMUST00000043382	protein_coding	RIKEN cDNA 4930544G11 gene [Source:MGI Symbol;Acc:MGI:1914903]		1440	0.454	GO:0008150	GO:0005575	GO:0003674	FALSE	0	1	1	0	1	NA	0	1	1	0	1	NA	1	NA	5.125e-15	1	1	0	1	NA	0	0	0	0	0	0	0	0	0	0	0	0	0	0	0	0	0	0
ENSMUSG00000073803	4930544L04Rik	ENSMUST00000097982	protein_coding	RIKEN cDNA 4930544L04 gene [Source:MGI Symbol;Acc:MGI:1926057]		3200	0.445	GO:0008150	GO:0005575	GO:0003674	FALSE	0	1	1	0	1	NA	0	1	1	0	1	NA	1	NA	5.125e-15	1	1	0	1	NA	0	0	0	0	0	0	0	0	0	0	0	0	0	0	0	0	0	0
ENSMUSG00000024546	4930546C10Rik	ENSMUST00000025428	protein_coding	RIKEN cDNA 4930546C10 gene [Source:MGI Symbol;Acc:MGI:1926181]		363	0.512	GO:0008150	GO:0005575	GO:0003674	FALSE	0	1	1	0	1	NA	0	1	1	0	1	NA	1	NA	5.125e-15	1	1	0	1	NA	0	0	0	0	0	0	0	0	0	0	0	0	0	0	0	0	0	0
ENSMUSG00000029138	4930548H24Rik	ENSMUST00000031020	protein_coding	RIKEN cDNA 4930548H24 gene [Source:MGI Symbol;Acc:MGI:1914906]		1430	0.488	GO:0008150	GO:0005575	GO:0003674	FALSE	0	1	1	0	1	NA	0	1	1	0	1	NA	1	NA	5.125e-15	1	1	0	1	NA	0	0	0	0	0	0	0	0	0	0	0	0	0	0	0	0	0	0
ENSMUSG00000036921	4930549C01Rik	ENSMUST00000046647	protein_coding	RIKEN cDNA 4930549C01 gene [Source:MGI Symbol;Acc:MGI:1914913]	C1orf234	683	0.495	GO:0008150	GO:0005575	GO:0003674	FALSE	0	1	1	0	1	NA	0	1	1	0	1	NA	1	NA	5.125e-15	1	1	0	1	NA	0	0	0	0	0	0	0	0	0	0	0	0	0	0	0	0	0	0
ENSMUSG00000005131	4930550C14Rik	ENSMUST00000005262	protein_coding	RIKEN cDNA 4930550C14 gene [Source:MGI Symbol;Acc:MGI:1922561]	C11orf65	1240	0.417	GO:0008150	GO:0005575	GO:0003674	FALSE	6.086	67.9311	0.0147208	0.1203	0.03424	NA	0.06486	1.04598	0.956038	0	0.9734	NA	0.3553	NA	6.096	68.4036	0.0146191	0.2229	0.03798	NA	15.63	7.335	0	7.655	7.81991	0	18.12	5.531	7.88367	9.28627	0	0	0	0	0	0.409	0.1911	0
ENSMUSG00000046180	4930550L24Rik	ENSMUST00000062542; ENSMUST00000118305	protein_coding	RIKEN cDNA 4930550L24 gene [Source:MGI Symbol;Acc:MGI:1922602]		1630	0.459	GO:0008150		GO:0003674	FALSE	0	1	1	0	1	NA	0	1	1	0	1	NA	1	NA	5.125e-15	1	1	0	1	NA	0	0	0	0	0	0	0	0	0	0	0	0	0	0	0	0	0	0
ENSMUSG00000054351	4930553M12Rik	ENSMUST00000057837	protein_coding	RIKEN cDNA 4930553M12 gene [Source:MGI Symbol;Acc:MGI:1922496]		498	0.512	GO:0008150	GO:0005575	GO:0003674	FALSE	0	1	1	0	1	NA	0	1	1	0	1	NA	1	NA	5.125e-15	1	1	0	1	NA	0	0	0	0	0	0	0	0	0	0	0	0	0	0	0	0	0	0
ENSMUSG00000031559	4930555F03Rik	ENSMUST00000033963; ENSMUST00000143556; ENSMUST00000126285; ENSMUST00000163925	protein_coding	RIKEN cDNA 4930555F03 gene [Source:MGI Symbol;Acc:MGI:1922609]		1270	0.448	GO:0008150	GO:0005575	GO:0003674	FALSE	-0.5422	0.686723	1.45619	0	0.8692	NA	-3.946	0.0648837	15.4122	0	0.2095	NA	0.5643	NA	-4.516	0.0437068	22.8798	0	0.1796	NA	5.21	0	0	1.73667	3.00799	0	0	0	0	0	0	7.692	0	2.564	4.44098	0.1331	0	0
ENSMUSG00000096197	4930555G01Rik	ENSMUST00000112770	protein_coding	RIKEN cDNA 4930555G01 gene [Source:MGI Symbol;Acc:MGI:1922055]		2060	0.402	GO:0008150	GO:0005575	GO:0003674	FALSE	0	1	1	0	1	NA	0	1	1	0	1	NA	1	NA	5.125e-15	1	1	0	1	NA	0	0	0	0	0	0	0	0	0	0	0	0	0	0	0	0	0	0
ENSMUSG00000034493	4930556J24Rik	ENSMUST00000042344	protein_coding	RIKEN cDNA 4930556J24 gene [Source:MGI Symbol;Acc:MGI:1922592]		1220	0.522	GO:0008150	GO:0005575	GO:0003674	FALSE	5.768	54.493	0.018351	0	0.07059	NA	0.05415	1.03825	0.963162	0	0.9806	NA	0.415	NA	5.772	54.6443	0.0183002	0.4648	0.04675	NA	0	0	18.02	6.00667	10.4039	7.709	11.07	0	6.25967	5.67553	0	0	0	0	0	0	0	0.4721
ENSMUSG00000048994	4930557A04Rik	ENSMUST00000057113	protein_coding	RIKEN cDNA 4930557A04 gene [Source:MGI Symbol;Acc:MGI:1922521]		553	0.459	GO:0008150	GO:0005575	GO:0003674	FALSE	0	1	1	0	1	NA	0	1	1	0	1	NA	1	NA	5.125e-15	1	1	0	1	NA	0	0	0	0	0	0	0	0	0	0	0	0	0	0	0	0	0	0
ENSMUSG00000086277	4930558K02Rik	ENSMUST00000162676; ENSMUST00000141397	protein_coding	RIKEN cDNA 4930558K02 gene [Source:MGI Symbol;Acc:MGI:1922618]	C1orf105	997	0.45	GO:0008150	GO:0005575	GO:0003674	FALSE	-5.907	0.0166654	60.0046	0	0.08004	NA	3.725	13.2232	0.0756246	0	0.1314	NA	0.07008	NA	-2.122	0.229728	4.35297	0	0.5165	NA	0	0	0	0	0	0	0	4.425	1.475	2.55477	20.13	0	0	6.71	11.6221	0	0	0
ENSMUSG00000022518	4930562C15Rik	ENSMUST00000180566; ENSMUST00000180939; ENSMUST00000100211; ENSMUST00000175836; ENSMUST00000176394; ENSMUST00000177042; ENSMUST00000171105; ENSMUST00000176982; ENSMUST00000175762	protein_coding	RIKEN cDNA 4930562C15 gene [Source:MGI Symbol;Acc:MGI:1926059]	C16orf96	1650	0.526	GO:0008150	GO:0005575	GO:0003674	FALSE	0	1	1	0	1	NA	0	1	1	0	1	NA	1	NA	5.125e-15	1	1	0	1	NA	0	0	0	0	0	0	0	0	0	0	0	0	0	0	0	0	0	0
ENSMUSG00000051728	4930563D23Rik	ENSMUST00000062638	protein_coding	RIKEN cDNA 4930563D23 gene [Source:MGI Symbol;Acc:MGI:1922578]	LOC102723451	2680	0.499	GO:0008150	GO:0005575	GO:0003674	FALSE	0	1	1	0	1	NA	0	1	1	0	1	NA	1	NA	5.125e-15	1	1	0	1	NA	0	0	0	0	0	0	0	0	0	0	0	0	0	0	0	0	0	0
ENSMUSG00000086112	4930563I02Rik	ENSMUST00000154835; ENSMUST00000149364	protein_coding	RIKEN cDNA 4930563I02 gene [Source:MGI Symbol;Acc:MGI:1914909]		715	0.465	GO:0008150	GO:0005575	GO:0003674	FALSE	0	1	1	0	1	NA	0	1	1	0	1	NA	1	NA	5.125e-15	1	1	0	1	NA	0	0	0	0	0	0	0	0	0	0	0	0	0	0	0	0	0	0
ENSMUSG00000022002	4930564B18Rik	ENSMUST00000022579	protein_coding	RIKEN cDNA 4930564B18 gene [Source:MGI Symbol;Acc:MGI:1922522]	ERICH6B	869	0.466	GO:0008150	GO:0005575	GO:0003674	FALSE	0	1	1	0	1	NA	0	1	1	0	1	NA	1	NA	5.125e-15	1	1	0	1	NA	0	0	0	0	0	0	0	0	0	0	0	0	0	0	0	0	0	0
ENSMUSG00000051788	4930564D02Rik	ENSMUST00000070584	protein_coding	RIKEN cDNA 4930564D02 gene [Source:MGI Symbol;Acc:MGI:1922519]		737	0.502	GO:0008150	GO:0005575	GO:0003674	FALSE	0	1	1	0	1	NA	0	1	1	0	1	NA	0.1828	NA	5.125e-15	1	1	0	1	NA	0	0	0	0	0	0	0	0	0	0	0	0	0	0	0	0	0	0
ENSMUSG00000073141	4930567H17Rik	ENSMUST00000092405; ENSMUST00000193512	protein_coding	RIKEN cDNA 4930567H17 gene [Source:MGI Symbol;Acc:MGI:3588249]		840	0.458	GO:0008150	GO:0005575	GO:0003674	FALSE	0	1	1	0	1	NA	0	1	1	0	1	NA	1	NA	5.125e-15	1	1	0	1	NA	0	0	0	0	0	0	0	0	0	0	0	0	0	0	0	0	0	0
ENSMUSG00000026882	4930568D16Rik	ENSMUST00000028243	protein_coding	RIKEN cDNA 4930568D16 gene [Source:MGI Symbol;Acc:MGI:1923109]		1230	0.39	GO:0005975; GO:0008150	GO:0005575; GO:0005794; GO:0016020; GO:0016021	GO:0003674; GO:0016740; GO:0016757; GO:0016758; GO:0046872; GO:0047276	FALSE	0	1	1	0	1	NA	0	1	1	0	1	NA	1	NA	5.125e-15	1	1	0	1	NA	0	0	0	0	0	0	0	0	0	0	0	0	0	0	0	0	0	0
ENSMUSG00000041512	4930569F06Rik	ENSMUST00000036821	protein_coding	RIKEN cDNA 4930569F06 gene [Source:MGI Symbol;Acc:MGI:1925305]		433	0.522	GO:0008150	GO:0005575	GO:0003674	FALSE	0	1	1	0	1	NA	0	1	1	0	1	NA	1	NA	5.125e-15	1	1	0	1	NA	0	0	0	0	0	0	0	0	0	0	0	0	0	0	0	0	0	0
ENSMUSG00000090861	4930570N19Rik	ENSMUST00000166902	protein_coding	RIKEN cDNA 4930570N19 gene [Source:MGI Symbol;Acc:MGI:3642411]		566	0.546				FALSE	1.382	2.60629	0.383687	0	0.5695	NA	0.3054	1.23576	0.809218	0	0.9037	NA	0.07329	NA	1.678	3.19984	0.312516	0	0.5658	NA	7.294	5.239	0	4.17767	3.76104	0	0	15.49	5.16333	8.94316	0	3.846	0.7247	1.52357	2.04367	0.4182	0.299	0
ENSMUSG00000090457	4930571K23Rik	ENSMUST00000166958	protein_coding	RIKEN cDNA 4930571K23 gene [Source:MGI Symbol;Acc:MGI:1923111]		2150	0.52	GO:0008150	GO:0005575	GO:0003674	FALSE	0	1	1	0	1	NA	0	1	1	0	1	NA	1	NA	5.125e-15	1	1	0	1	NA	0	0	0	0	0	0	0	0	0	0	0	0	0	0	0	0	0	0
ENSMUSG00000069720	4930572O03Rik	ENSMUST00000092696	protein_coding	RIKEN cDNA 4930572O03 gene [Source:MGI Symbol;Acc:MGI:2441686]		1170	0.445	GO:0008150	GO:0005575	GO:0003674	FALSE	0	1	1	0	1	NA	0	1	1	0	1	NA	1	NA	5.125e-15	1	1	0	1	NA	0	0	0	0	0	0	0	0	0	0	0	0	0	0	0	0	0	0
ENSMUSG00000037358	4930578C19Rik	ENSMUST00000147039; ENSMUST00000044188	protein_coding	RIKEN cDNA 4930578C19 gene [Source:MGI Symbol;Acc:MGI:1923155]	CXorf36	2700	0.486	GO:0008150	GO:0005575; GO:0005576	GO:0003674	FALSE	0	1	1	0	1	NA	1.936	3.82643	0.26134	0	0.3303	NA	1	NA	1.947	3.85572	0.259355	0	0.3242	NA	0	0	0	0	0	0	1.007	0	0.335667	0.581392	0	0	0	0	0	0	0	0
ENSMUSG00000054885	4930578G10Rik	ENSMUST00000068158; ENSMUST00000145453; ENSMUST00000107984	protein_coding	RIKEN cDNA 4930578G10 gene [Source:MGI Symbol;Acc:MGI:1923202]		601	0.481	GO:0008150	GO:0005575	GO:0003674	FALSE	0	1	1	0	1	NA	2.737	6.66683	0.149996	0	0.223	NA	0.2971	NA	2.749	6.72251	0.148754	0	0.2175	NA	0	0	0	0	0	0	2.013	0	0.671	1.16221	0	0	0	0	0	0	0	0
ENSMUSG00000021961	4930578I06Rik	ENSMUST00000022532	protein_coding	RIKEN cDNA 4930578I06 gene [Source:MGI Symbol;Acc:MGI:1915000]	C8orf74	1030	0.548	GO:0008150	GO:0005575	GO:0003674	FALSE	0	1	1	0	1	NA	0	1	1	0	1	NA	1	NA	5.125e-15	1	1	0	1	NA	0	0	0	0	0	0	0	0	0	0	0	0	0	0	0	0	0	0
ENSMUSG00000012042	4930579F01Rik	ENSMUST00000012186; ENSMUST00000199804; ENSMUST00000199293	protein_coding	RIKEN cDNA 4930579F01 gene [Source:MGI Symbol;Acc:MGI:1914991]	C4orf17	1240	0.481	GO:0008150	GO:0005575	GO:0003674	FALSE	0	1	1	0	1	NA	0	1	1	0	1	NA	1	NA	5.125e-15	1	1	0	1	NA	0	0	0	0	0	0	0	0	0	0	0	0	0	0	0	0	0	0
ENSMUSG00000027811	4930579G24Rik	ENSMUST00000029388	protein_coding	RIKEN cDNA 4930579G24 gene [Source:MGI Symbol;Acc:MGI:1923189]	C4orf46	1970	0.447	GO:0008150	GO:0005575; GO:0005737	GO:0003674	TRUE	0.3243	1.25206	0.798686	0	0.3287	0.8198	-0.6318	0.645371	1.5495	0	0.05169	0.2168	0.9065	0.9572	-0.3214	0.800293	1.24954	0	0.4226	0.8271	130.3	156.1	140.4	142.267	13.0009	77.09	88.59	108.4	91.36	15.8377	105.9	112.5	121.7	113.367	7.93557	2.146	2.56	2.278
ENSMUSG00000024088	4930583I09Rik	ENSMUST00000024896	protein_coding	RIKEN cDNA 4930583I09 gene [Source:MGI Symbol;Acc:MGI:1925307]		630	0.471	GO:0008150	GO:0005575	GO:0003674	FALSE	0	1	1	0	1	NA	0	1	1	0	1	NA	1	NA	5.125e-15	1	1	0	1	NA	0	0	0	0	0	0	0	0	0	0	0	0	0	0	0	0	0	0
ENSMUSG00000034063	4930590J08Rik	ENSMUST00000059318	protein_coding	RIKEN cDNA 4930590J08 gene [Source:MGI Symbol;Acc:MGI:2685917]	C3orf20	2800	0.517	GO:0008150	GO:0005737; GO:0016020; GO:0016021	GO:0003674	FALSE	4.822	28.2857	0.0353536	0	0.1441	NA	1.354	2.5562	0.391206	0	0.567	NA	0.9469	NA	6.117	69.4066	0.0144079	0.4863	0.03396	NA	9.378	0	0	3.126	5.41439	6.852	17.11	0	7.98733	8.61132	0	0	0	0	0	0.1087	0	0
ENSMUSG00000083193	4930595D18Rik	ENSMUST00000121608	protein_coding	RIKEN cDNA 4930595D18 gene [Source:MGI Symbol;Acc:MGI:1925312]		818	0.538	GO:0008150	GO:0005575	GO:0003674	FALSE	-4.35	0.0490365	20.393	0	0.1652	NA	3.342	10.1401	0.0986184	0	0.1633	NA	1	NA	-0.9432	0.520078	1.92279	0	0.7779	NA	0	0	0	0	0	0	0	3.319	1.10633	1.91623	0	0	6.522	2.174	3.76548	0	0	0
ENSMUSG00000060673	4930595M18Rik	ENSMUST00000080083	protein_coding	RIKEN cDNA 4930595M18 gene [Source:MGI Symbol;Acc:MGI:3045300]		2640	0.37	GO:0008150	GO:0005575	GO:0003674	FALSE	0	1	1	0	1	NA	0	1	1	0	1	NA	1	NA	5.125e-15	1	1	0	1	NA	0	0	0	0	0	0	0	0	0	0	0	0	0	0	0	0	0	0
ENSMUSG00000041068	4930596D02Rik	ENSMUST00000043266	protein_coding	RIKEN cDNA 4930596D02 gene [Source:MGI Symbol;Acc:MGI:3588288]		1160	0.477	GO:0008150	GO:0005575	GO:0003674	FALSE	0	1	1	0	1	NA	0	1	1	0	1	NA	1	NA	5.125e-15	1	1	0	1	NA	0	0	0	0	0	0	0	0	0	0	0	0	0	0	0	0	0	0
ENSMUSG00000053442	4930597O21Rik	ENSMUST00000065878	protein_coding	RIKEN cDNA 4930597O21 gene [Source:MGI Symbol;Acc:MGI:1922623]		984	0.518	GO:0008150	GO:0005575	GO:0003674	FALSE	2.383	5.2162	0.19171	0	0.3553	NA	-0.5712	0.673057	1.48576	0	0.7864	NA	0.9	NA	1.801	3.48462	0.286976	0	0.5418	NA	14.59	0	6.759	7.11633	7.30156	0	1.007	13.28	4.76233	7.39368	0	3.846	0	1.282	2.22049	0.4811	0	0.2195
ENSMUSG00000031194	4931400O07Rik	ENSMUST00000033537	protein_coding	RIKEN cDNA 4931400O07 gene [Source:MGI Symbol;Acc:MGI:1918186]		647	0.386	GO:0008150	GO:0005575	GO:0003674	FALSE	0	1	1	0	1	NA	0	1	1	0	1	NA	1	NA	5.125e-15	1	1	0	1	NA	0	0	0	0	0	0	0	0	0	0	0	0	0	0	0	0	0	0
ENSMUSG00000013353	4931406B18Rik	ENSMUST00000171174; ENSMUST00000163619; ENSMUST00000168636; ENSMUST00000191516; ENSMUST00000013497; ENSMUST00000163474; ENSMUST00000168213; ENSMUST00000168883	protein_coding	RIKEN cDNA 4931406B18 gene [Source:MGI Symbol;Acc:MGI:1921304]		1980	0.495	GO:0008150	GO:0005575	GO:0003674	FALSE	0	1	1	0	1	NA	0	1	1	0	1	NA	1	NA	5.125e-15	1	1	0	1	NA	0	0	0	0	0	0	0	0	0	0	0	0	0	0	0	0	0	0
ENSMUSG00000031938	4931406C07Rik	ENSMUST00000034414; ENSMUST00000178977; ENSMUST00000180339	protein_coding	RIKEN cDNA 4931406C07 gene [Source:MGI Symbol;Acc:MGI:1918234]	C11orf54	2670	0.454		GO:0005634; GO:0070062	GO:0004518; GO:0008270; GO:0016787; GO:0016788; GO:0042578; GO:0043765; GO:0044824; GO:0046872	TRUE	-0.006254	0.995674	1.00434	0	0.9835	0.998	0.09443	1.06764	0.936642	0	0.6975	0.8743	0.6892	0.8348	0.07309	1.05197	0.9506	0	0.8076	0.9587	218.8	187.6	190	198.8	17.362	180.7	215.4	236.7	210.933	28.2659	248.9	218.3	132.6	199.933	60.2862	2.66	2.269	2.274
ENSMUSG00000066571	4931406P16Rik	ENSMUST00000146025; ENSMUST00000108074; ENSMUST00000085592; ENSMUST00000132975	protein_coding	RIKEN cDNA 4931406P16 gene [Source:MGI Symbol;Acc:MGI:1924311]	KIAA0355	3290	0.45	GO:0008150	GO:0005575	GO:0003674	TRUE	-0.4128	0.751164	1.33127	0	0.04321	0.3378	0.4192	1.33719	0.747839	0	0.01641	0.09968	0.723	0.8548	-0.009914	0.993152	1.0069	0	0.9587	0.9946	657.5	796.3	591	681.6	104.75	867.7	1029	815.3	904	111.379	781.7	807.7	1125	904.8	191.141	6.485	7.819	5.741
ENSMUSG00000073722	4931408C20Rik	ENSMUST00000097801	protein_coding	RIKEN cDNA 4931408C20 gene [Source:MGI Symbol;Acc:MGI:3588222]		4320	0.46	GO:0008150	GO:0005575	GO:0003674	FALSE	0	1	1	0	1	NA	0	1	1	0	1	NA	1	NA	5.125e-15	1	1	0	1	NA	0	0	0	0	0	0	0	0	0	0	0	0	0	0	0	0	0	0
ENSMUSG00000038199	4931409K22Rik	ENSMUST00000198709; ENSMUST00000198887; ENSMUST00000200634; ENSMUST00000199185; ENSMUST00000088302	protein_coding	RIKEN cDNA 4931409K22 gene [Source:MGI Symbol;Acc:MGI:3045319]		1860	0.534	GO:0008150	GO:0005575	GO:0000166; GO:0003674; GO:0005524	FALSE	0	1	1	0	1	NA	0	1	1	0	1	NA	0.3098	NA	5.125e-15	1	1	0	1	NA	0	0	0	0	0	0	0	0	0	0	0	0	0	0	0	0	0	0
ENSMUSG00000022179	4931414P19Rik	ENSMUST00000022786	protein_coding	RIKEN cDNA 4931414P19 gene [Source:MGI Symbol;Acc:MGI:1921609]	C14orf93	2580	0.536	GO:0008150	GO:0005575; GO:0005576	GO:0044822	TRUE	0.1878	1.13903	0.877943	0	0.6494	0.9437	-0.0732	0.950527	1.05205	0	0.8502	0.944	0.7073	0.8459	0.09976	1.0716	0.933188	0	0.8107	0.9598	80.24	164.5	97.63	114.123	44.4855	114.8	72.48	136.1	107.793	32.3836	111.2	102.9	86.23	100.11	12.7167	1.009	2.06	1.209
ENSMUSG00000056197	4931417E11Rik	ENSMUST00000070163	protein_coding	RIKEN cDNA 4931417E11 gene [Source:MGI Symbol;Acc:MGI:1913990]		1100	0.454	GO:0008150	GO:0005575	GO:0003674	FALSE	0	1	1	0	1	NA	0	1	1	0	1	NA	1	NA	5.125e-15	1	1	0	1	NA	0	0	0	0	0	0	0	0	0	0	0	0	0	0	0	0	0	0
ENSMUSG00000046085	4931422A03Rik	ENSMUST00000138867; ENSMUST00000123966; ENSMUST00000056170	protein_coding	RIKEN cDNA 4931422A03 gene [Source:MGI Symbol;Acc:MGI:1918236]		759	0.565	GO:0008150	GO:0005575	GO:0003674	FALSE	4.013	16.1448	0.0619393	0	0.1422	NA	-3.947	0.0648387	15.4229	0	0.1484	NA	0.4255	NA	5.125e-15	1	1	0	1	NA	3.126	2.096	0	1.74067	1.59301	0	0	0	0	0	0	0	0	0	0	0.1337	0.08919	0
ENSMUSG00000026774	4931423N10Rik	ENSMUST00000028113; ENSMUST00000114505	protein_coding	RIKEN cDNA 4931423N10 gene [Source:MGI Symbol;Acc:MGI:1918231]		1620	0.424	GO:0008150	GO:0005575	GO:0003674	TRUE	0.7105	1.63637	0.611108	0	0.676	0.9504	-0.1089	0.927295	1.07841	0	0.936	0.9793	0.2682	0.4915	0.5875	1.50264	0.665495	0	0.7402	0.9407	15.63	13.62	2.253	10.501	7.21333	3.426	11.07	14.38	9.62533	5.61808	0	5.769	13.04	6.26967	6.5344	0.3131	0.2716	0.04444
ENSMUSG00000014837	4931428F04Rik	ENSMUST00000014981; ENSMUST00000171788	protein_coding	RIKEN cDNA 4931428F04 gene [Source:MGI Symbol;Acc:MGI:1921606]	KIAA0895L	3350	0.544	GO:0008150	GO:0005575	GO:0003674	TRUE	-0.01628	0.988779	1.01135	0	0.9309	0.9919	-0.03523	0.975876	1.02472	0	0.8235	0.9324	0.8142	0.9092	-0.06685	0.95472	1.04743	0	0.7168	0.9352	923.2	799.5	781	834.567	77.3141	741.8	817.5	867.3	808.867	63.1939	709.7	813.4	1002	841.7	148.191	8.943	7.709	7.45
ENSMUSG00000086727	4931428L18Rik	ENSMUST00000127775; ENSMUST00000135245; ENSMUST00000187892; ENSMUST00000187659	protein_coding	RIKEN cDNA 4931428L18 gene [Source:MGI Symbol;Acc:MGI:1918238]		672	0.496	GO:0008150	GO:0005575	GO:0003674	FALSE	0	1	1	0	1	NA	0	1	1	0	1	NA	1	NA	5.125e-15	1	1	0	1	NA	0	0	0	0	0	0	0	0	0	0	0	0	0	0	0	0	0	0
ENSMUSG00000032023	4931429I11Rik	ENSMUST00000160120; ENSMUST00000034521; ENSMUST00000162122	protein_coding	RIKEN cDNA 4931429I11 gene [Source:MGI Symbol;Acc:MGI:1918239]	C11orf63	1560	0.455	GO:0007420; GO:0032053; GO:0033326; GO:0035082	GO:0005575	GO:0003674	TRUE	1.635	3.10588	0.32197	0.3117	0.02803	0.259	-2.351	0.19601	5.10178	-0.9646	0.002903	0.02715	0.001829	0.01268	-0.7345	0.601026	1.66382	0	0.5543	0.8843	69.82	45.06	72.09	62.3233	14.9935	23.98	4.027	7.744	11.917	10.6109	10.59	19.23	29.71	19.8433	9.57474	1.452	0.933	1.477
ENSMUSG00000056617	4931429L15Rik	ENSMUST00000172280; ENSMUST00000159565; ENSMUST00000160795	protein_coding	RIKEN cDNA 4931429L15 gene [Source:MGI Symbol;Acc:MGI:1921611]		1160	0.51	GO:0008150	GO:0005575	GO:0003674	FALSE	0	1	1	0	1	NA	0	1	1	0	1	NA	1	NA	5.125e-15	1	1	0	1	NA	0	0	0	0	0	0	0	0	0	0	0	0	0	0	0	0	0	0
ENSMUSG00000055643	4931431F19Rik	ENSMUST00000053743	protein_coding	RIKEN cDNA 4931431F19 gene [Source:MGI Symbol;Acc:MGI:1918230]		1920	0.535	GO:0008150	GO:0005739	GO:0003674	FALSE	0	1	1	0	1	NA	0	1	1	0	1	NA	1	NA	5.125e-15	1	1	0	1	NA	0	0	0	0	0	0	0	0	0	0	0	0	0	0	0	0	0	0
ENSMUSG00000078157	4931440F15Rik	ENSMUST00000104962	protein_coding	RIKEN cDNA 4931440F15 gene [Source:MGI Symbol;Acc:MGI:2441689]		3270	0.568	GO:0008150	GO:0005575; GO:0005737	GO:0003674	FALSE	0.4444	1.36075	0.73489	0	0.8653	NA	-0.02747	0.981139	1.01922	0	0.9923	NA	0.1114	NA	0.3964	1.31622	0.759752	0	0.8873	NA	0	0	11.26	3.75333	6.50096	0	11.07	0	3.69	6.39127	0	0.9615	7.247	2.73617	3.93597	0	0	0.1101
ENSMUSG00000047490	4932411E22Rik	ENSMUST00000050983	protein_coding	RIKEN cDNA 4932411E22 gene [Source:MGI Symbol;Acc:MGI:3045332]		2660	0.518	GO:0008150	GO:0005575	GO:0003674	TRUE	0.9476	1.92866	0.518494	0	0.001119	0.02362	-0.3964	0.759752	1.31622	0	0.09192	0.3117	8.014e-07	1.802e-05	0.5365	1.45045	0.689441	0	0.04641	0.3731	333.4	439	593.3	455.233	130.708	352.9	374.5	305.3	344.233	35.4047	227.7	311.5	171	236.733	70.6843	4.068	5.332	7.128
ENSMUSG00000058670	4932411N23Rik	ENSMUST00000081074	protein_coding	RIKEN cDNA 4932411N23 gene [Source:MGI Symbol;Acc:MGI:3045322]		3410	0.378	GO:0008150	GO:0005575	GO:0003674	FALSE	0	1	1	0	1	NA	0	1	1	0	1	NA	1	NA	5.125e-15	1	1	0	1	NA	0	0	0	0	0	0	0	0	0	0	0	0	0	0	0	0	0	0
ENSMUSG00000079324	4932414N04Rik	ENSMUST00000125621; ENSMUST00000135023; ENSMUST00000128259; ENSMUST00000112332; ENSMUST00000055930	protein_coding	RIKEN cDNA 4932414N04 gene [Source:MGI Symbol;Acc:MGI:1922971]		1820	0.435	GO:0008150	GO:0005575	GO:0003674	FALSE	0	1	1	0	1	NA	0	1	1	0	1	NA	1	NA	5.125e-15	1	1	0	1	NA	0	0	0	0	0	0	0	0	0	0	0	0	0	0	0	0	0	0
ENSMUSG00000044581	4932415D10Rik	ENSMUST00000171401	protein_coding	RIKEN cDNA 4932415D10 gene [Source:MGI Symbol;Acc:MGI:3045298]	C2orf16	3160	0.458	GO:0008150	GO:0005634; GO:0070062	GO:0003674	FALSE	0	1	1	0	1	NA	0	1	1	0	1	NA	1	NA	5.125e-15	1	1	0	1	NA	0	0	0	0	0	0	0	0	0	0	0	0	0	0	0	0	0	0
ENSMUSG00000048038	4932418E24Rik	ENSMUST00000057224; ENSMUST00000155409	protein_coding	RIKEN cDNA 4932418E24 gene [Source:MGI Symbol;Acc:MGI:3045295]	MGC50722	1940	0.564	GO:0008150	GO:0005575	GO:0003674	TRUE	-0.2368	0.848626	1.17838	0	0.8443	0.9803	-7.096	0.00730956	136.807	-1.129	0.0008606	0.01046	0.1801	0.3848	-7.368	0.00605356	165.192	-1.223	0.001839	0.06944	16.67	23.05	9.012	16.244	7.02869	0	0	0	0	0	39.19	2.885	15.22	19.0983	18.4606	0.2789	0.3838	0.1484
ENSMUSG00000079513	4932429P05Rik	ENSMUST00000113958	protein_coding	RIKEN cDNA 4932429P05 gene [Source:MGI Symbol;Acc:MGI:3588287]		3090	0.342	GO:0008150	GO:0005575	GO:0003674	FALSE	0	1	1	0	1	NA	0	1	1	0	1	NA	1	NA	5.125e-15	1	1	0	1	NA	0	0	0	0	0	0	0	0	0	0	0	0	0	0	0	0	0	0
ENSMUSG00000074224	4932431P20Rik	ENSMUST00000098602; ENSMUST00000141713	protein_coding	RIKEN cDNA 4932431P20 gene [Source:MGI Symbol;Acc:MGI:2149781]		5500	0.49	GO:0008150	GO:0005575	GO:0003674	FALSE	0	1	1	0	1	NA	5.124	34.8721	0.0286762	0	0.1052	NA	1	NA	5.142	35.3099	0.0283207	0	0.1221	NA	0	0	0	0	0	11.99	0	0	3.99667	6.92243	0	0	0	0	0	0	0	0
ENSMUSG00000037270	4932438A13Rik	ENSMUST00000143675; ENSMUST00000139219; ENSMUST00000108145; ENSMUST00000195933; ENSMUST00000146948; ENSMUST00000152881; ENSMUST00000140480; ENSMUST00000136287; ENSMUST00000141740; ENSMUST00000129721; ENSMUST00000138950; ENSMUST00000200245; ENSMUST00000152564; ENSMUST00000057272; ENSMUST00000138152; ENSMUST00000196036; ENSMUST00000129787; ENSMUST00000148698; ENSMUST00000128061; ENSMUST00000198742;…	protein_coding	RIKEN cDNA 4932438A13 gene [Source:MGI Symbol;Acc:MGI:2444631]	KIAA1109	4210	0.407	GO:0001558; GO:0006629; GO:0007283; GO:0019915; GO:0045444; GO:0051647; GO:0060612	GO:0005634; GO:0016020; GO:0016021	GO:0003674	TRUE	-0.08839	0.940572	1.06318	0	0.6174	0.9347	-0.1774	0.884295	1.13084	0	0.3243	0.6262	0.6346	0.8021	-0.2819	0.822507	1.2158	0	0.0822	0.4636	2299	3376	2302	2659	620.942	2096	2869	2034	2333	465.224	2463	2865	3139	2822.33	340.014	17.72	25.9	17.47
ENSMUSG00000039851	4932438H23Rik	ENSMUST00000035689; ENSMUST00000114076; ENSMUST00000146047	protein_coding	RIKEN cDNA 4932438H23 gene [Source:MGI Symbol;Acc:MGI:1921637]	C21orf62	1910	0.466	GO:0008150	GO:0005575	GO:0003674	TRUE	2.951	7.73285	0.129318	1.039	0.05126	0.3694	-1.6	0.329877	3.03143	-0.1534	0.2328	0.529	0.1365	0.3189	1.33	2.51403	0.397768	0	0.5758	NA	21.88	23.05	24.78	23.2367	1.45898	0	3.02	19.91	7.64333	10.73	7.415	0	1.449	2.95467	3.93012	0.3718	0.3899	0.4146
ENSMUSG00000043549	4932442L08Rik	ENSMUST00000044989; ENSMUST00000113903; ENSMUST00000113902	protein_coding	RIKEN cDNA 4932442L08 gene [Source:MGI Symbol;Acc:MGI:1921682]		1750	0.458				FALSE	-2.008	0.248618	4.02224	0	0.3963	NA	0.8386	1.78831	0.559186	0	0.7359	NA	0.4077	NA	-1.179	0.441658	2.2642	0	0.5653	NA	9.378	0	0	3.126	5.41439	6.852	0	9.957	5.603	5.09465	29.66	8.654	0	12.7713	15.2526	0.1739	0	0
ENSMUSG00000090336	4932443I19Rik	ENSMUST00000166277	protein_coding	RIKEN cDNA 4932443I19 gene [Source:MGI Symbol;Acc:MGI:2685952]		781	0.533	GO:0008150	GO:0005575	GO:0003674	TRUE	1.014	2.0195	0.495171	0	0.6015	0.9295	0.06571	1.0466	0.955475	0	0.9693	0.9905	0.3017	0.5278	1.069	2.09798	0.476649	0	0.5918	0.898	22.92	13.62	0	12.18	11.5277	10.28	0	27.66	12.6467	13.981	0	3.846	13.77	5.872	7.10505	0.9525	0.5634	0
ENSMUSG00000055357	4933400A11Rik	ENSMUST00000068874; ENSMUST00000112102; ENSMUST00000068894	protein_coding	RIKEN cDNA 4933400A11 gene [Source:MGI Symbol;Acc:MGI:1913997]		1180	0.389	GO:0008150	GO:0005575	GO:0003674	FALSE	0	1	1	0	1	NA	0	1	1	0	1	NA	1	NA	5.125e-15	1	1	0	1	NA	0	0	0	0	0	0	0	0	0	0	0	0	0	0	0	0	0	0
ENSMUSG00000025961	4933402D24Rik	ENSMUST00000027102	protein_coding	RIKEN cDNA 4933402D24 gene [Source:MGI Symbol;Acc:MGI:1921676]		1760	0.456	GO:0008150	GO:0005575	GO:0003674	FALSE	4.025	16.2797	0.0614263	0	0.2016	NA	1.585	3.00008	0.333325	0	0.6035	NA	0.2152	NA	5.553	46.9483	0.0213	0	0.1036	NA	0	5.239	0	1.74633	3.02474	0	16.11	0	5.37	9.30111	0	0	0	0	0	0	0.09616	0
ENSMUSG00000045330	4933402E13Rik	ENSMUST00000178085; ENSMUST00000051414	protein_coding	RIKEN cDNA 4933402E13 gene [Source:MGI Symbol;Acc:MGI:1921687]		1950	0.422	GO:0008150	GO:0005575	GO:0003674	FALSE	0	1	1	0	1	NA	0	1	1	0	1	NA	1	NA	5.125e-15	1	1	0	1	NA	0	0	0	0	0	0	0	0	0	0	0	0	0	0	0	0	0	0
ENSMUSG00000069971	4933402J07Rik	ENSMUST00000093342	protein_coding	RIKEN cDNA 4933402J07 gene [Source:MGI Symbol;Acc:MGI:3607717]	C16orf78	1300	0.512	GO:0008150	GO:0005634	GO:0003674	FALSE	0	1	1	0	1	NA	0	1	1	0	1	NA	1	NA	5.125e-15	1	1	0	1	NA	0	0	0	0	0	0	0	0	0	0	0	0	0	0	0	0	0	0
ENSMUSG00000013668	4933402N03Rik	ENSMUST00000070980	protein_coding	RIKEN cDNA 4933402N03 gene [Source:MGI Symbol;Acc:MGI:1914681]	C10orf120	1830	0.48	GO:0008150	GO:0005575	GO:0003674	FALSE	0	1	1	0	1	NA	0	1	1	0	1	NA	1	NA	5.125e-15	1	1	0	1	NA	0	0	0	0	0	0	0	0	0	0	0	0	0	0	0	0	0	0
ENSMUSG00000067848	4933402N22Rik	ENSMUST00000170301; ENSMUST00000168329	protein_coding	RIKEN cDNA 4933402N22 gene [Source:MGI Symbol;Acc:MGI:3703021]		1110	0.438	GO:0008150	GO:0005575	GO:0003674	FALSE	0	1	1	0	1	NA	0	1	1	0	1	NA	1	NA	5.125e-15	1	1	0	1	NA	0	0	0	0	0	0	0	0	0	0	0	0	0	0	0	0	0	0
ENSMUSG00000044084	4933402P03Rik	ENSMUST00000056941	protein_coding	RIKEN cDNA 4933402P03 gene [Source:MGI Symbol;Acc:MGI:1918293]	C17orf74	1640	0.579	GO:0008150	GO:0005575; GO:0016020; GO:0016021	GO:0003674	FALSE	0	1	1	0	1	NA	0	1	1	0	1	NA	1	NA	5.125e-15	1	1	0	1	NA	0	0	0	0	0	0	0	0	0	0	0	0	0	0	0	0	0	0
ENSMUSG00000079460	4933403O08Rik	ENSMUST00000132037; ENSMUST00000152343; ENSMUST00000164272	protein_coding	RIKEN cDNA 4933403O08 gene [Source:MGI Symbol;Acc:MGI:1918280]		1350	0.421	GO:0008150	GO:0005575	GO:0003674	FALSE	-0.8557	0.552597	1.80964	0	0.7727	NA	1.298	2.45888	0.40669	0	0.5919	NA	0.8735	NA	0.4235	1.34118	0.745614	0	0.8618	NA	0	8.382	0	2.794	4.83935	11.99	0	8.85	6.94667	6.21748	0	0	15.22	5.07333	8.78727	0	0.2006	0
ENSMUSG00000013158	4933405L10Rik	ENSMUST00000013302	protein_coding	RIKEN cDNA 4933405L10 gene [Source:MGI Symbol;Acc:MGI:1918296]	C16orf86	1210	0.572	GO:0008150	GO:0005575	GO:0003674	FALSE	-0.1087	0.927423	1.07826	0	0.9736	NA	0.3034	1.23405	0.81034	0	0.9249	NA	0.5528	NA	0.1866	1.13808	0.878674	0	0.9561	NA	6.252	0	0	2.084	3.60959	0	0	7.744	2.58133	4.471	0	6.731	0	2.24367	3.88614	0.1677	0	0
ENSMUSG00000084234	4933405O20Rik	ENSMUST00000119710	protein_coding	RIKEN cDNA 4933405O20 gene [Source:MGI Symbol;Acc:MGI:2142174]		1340	0.46	GO:0006099; GO:0055114	GO:0005739	GO:0000166; GO:0000287; GO:0004449; GO:0005524; GO:0016491; GO:0016616; GO:0046872; GO:0051287	FALSE	0	1	1	0	1	NA	0	1	1	0	1	NA	1	NA	5.125e-15	1	1	0	1	NA	0	0	0	0	0	0	0	0	0	0	0	0	0	0	0	0	0	0
ENSMUSG00000027229	4933406J08Rik	ENSMUST00000149861; ENSMUST00000028661	protein_coding	RIKEN cDNA 4933406J08 gene [Source:MGI Symbol;Acc:MGI:1921651]	C15orf43	1280	0.396	GO:0008150	GO:0005575	GO:0003674	FALSE	0	1	1	0	1	NA	0	1	1	0	1	NA	1	NA	5.125e-15	1	1	0	1	NA	0	0	0	0	0	0	0	0	0	0	0	0	0	0	0	0	0	0
ENSMUSG00000050526	4933406M09Rik	ENSMUST00000162187	protein_coding	RIKEN cDNA 4933406M09 gene [Source:MGI Symbol;Acc:MGI:3045320]		1770	0.466	GO:0008150	GO:0005575	GO:0003674	FALSE	3.614	12.244	0.0816728	0	0.2211	NA	-3.549	0.0854367	11.7046	0	0.2298	NA	0.2374	NA	5.125e-15	1	1	0	1	NA	0	0	3.755	1.25167	2.16795	0	0	0	0	0	0	0	0	0	0	0	0	0.06779
ENSMUSG00000069713	4933406P04Rik	ENSMUST00000092680	protein_coding	RIKEN cDNA 4933406P04 gene [Source:MGI Symbol;Acc:MGI:1921670]		1790	0.472	GO:0008150	GO:0005575	GO:0003674	TRUE	-0.8108	0.570066	1.75418	0	0.4445	0.8821	0.3315	1.25832	0.79471	0	0.7541	0.8998	0.9577	0.9795	-0.4941	0.710004	1.40844	0	0.6152	0.9061	22.92	18.86	3.755	15.1783	10.099	16.27	17.11	23.23	18.87	3.79916	28.6	26.92	23.91	26.4767	2.37622	0.4156	0.3404	0.06704
ENSMUSG00000026224	4933407L21Rik	ENSMUST00000129392; ENSMUST00000188949; ENSMUST00000027426	protein_coding	RIKEN cDNA 4933407L21 gene [Source:MGI Symbol;Acc:MGI:1918391]		1510	0.502	GO:0008150	GO:0005575	GO:0003674	TRUE	-0.3135	0.804687	1.24272	0	0.7648	0.9678	0.5496	1.46368	0.68321	0	0.5375	0.7878	0.9165	0.9617	0.2204	1.16506	0.858327	0	0.8298	0.9642	14.59	17.81	18.02	16.8067	1.92256	25.7	32.21	15.49	24.4667	8.42796	9.533	33.65	19.57	20.9177	12.1148	0.3135	0.3811	0.3814
ENSMUSG00000049357	4933408B17Rik	ENSMUST00000056932; ENSMUST00000129566	protein_coding	RIKEN cDNA 4933408B17 gene [Source:MGI Symbol;Acc:MGI:3045347]		2290	0.423	GO:0008150	GO:0005575	GO:0003674	FALSE	0	1	1	0	1	NA	0	1	1	0	1	NA	1	NA	5.125e-15	1	1	0	1	NA	0	0	0	0	0	0	0	0	0	0	0	0	0	0	0	0	0	0
ENSMUSG00000097407	4933408J17Rik	ENSMUST00000181835	protein_coding	RIKEN cDNA 4933408J17 gene [Source:MGI Symbol;Acc:MGI:1921704]		1860	0.518	GO:0008150	GO:0005575	GO:0003674	FALSE	-4.625	0.0405262	24.6754	0	0.1445	NA	0	1	1	0	1	NA	1	NA	-4.588	0.041579	24.0506	0	0.16	NA	0	0	0	0	0	0	0	0	0	0	0	0	7.971	2.657	4.60206	0	0	0
ENSMUSG00000053896	4933409G03Rik	ENSMUST00000102713; ENSMUST00000137117	protein_coding	RIKEN cDNA 4933409G03 gene [Source:MGI Symbol;Acc:MGI:3045336]		925	0.463	GO:0008150	GO:0005575	GO:0003674	FALSE	0	1	1	0	1	NA	0	1	1	0	1	NA	1	NA	5.125e-15	1	1	0	1	NA	0	0	0	0	0	0	0	0	0	0	0	0	0	0	0	0	0	0
ENSMUSG00000062224	4933411G06Rik	ENSMUST00000075909	protein_coding	RIKEN cDNA 4933411G06 gene [Source:MGI Symbol;Acc:MGI:1918340]		1020	0.428	GO:0008150	GO:0005575	GO:0003674	FALSE	0	1	1	0	1	NA	0	1	1	0	1	NA	1	NA	5.125e-15	1	1	0	1	NA	0	0	0	0	0	0	0	0	0	0	0	0	0	0	0	0	0	0
ENSMUSG00000029586	4933411G11Rik	ENSMUST00000031574; ENSMUST00000159781; ENSMUST00000198090; ENSMUST00000197330	protein_coding	RIKEN cDNA 4933411G11Rik gene [Source:MGI Symbol;Acc:MGI:3612701]		1360	0.531				FALSE	0	1	1	0	1	NA	0	1	1	0	1	NA	1	NA	5.125e-15	1	1	0	1	NA	0	0	0	0	0	0	0	0	0	0	0	0	0	0	0	0	0	0
ENSMUSG00000090369	4933411K16Rik	ENSMUST00000164518	protein_coding	RIKEN cDNA 4933411K16 gene [Source:MGI Symbol;Acc:MGI:1914015]	C10orf62	1380	0.556	GO:0008150	GO:0005575	GO:0003674	FALSE	-4.958	0.0321731	31.0818	0	0.1207	NA	0	1	1	0	1	NA	1	NA	-4.922	0.0329861	30.3158	0	0.1353	NA	0	0	0	0	0	0	0	0	0	0	0	0	10.15	3.38333	5.86011	0	0	0
ENSMUSG00000071749	4933412E24Rik	ENSMUST00000096421	protein_coding	RIKEN cDNA 4933412E24 gene [Source:MGI Symbol;Acc:MGI:1918338]		1750	0.524	GO:0008150	GO:0005575	GO:0003674	FALSE	0	1	1	0	1	NA	0	1	1	0	1	NA	1	NA	5.125e-15	1	1	0	1	NA	0	0	0	0	0	0	0	0	0	0	0	0	0	0	0	0	0	0
ENSMUSG00000079304	4933413G19Rik	ENSMUST00000130785; ENSMUST00000100926	protein_coding	RIKEN cDNA 4933413G19 gene [Source:MGI Symbol;Acc:MGI:1918399]	LOC101929469	1280	0.52	GO:0008150	GO:0005575	GO:0003674	TRUE	0.86	1.81504	0.550953	0	0.4561	0.8859	-2.509	0.175677	5.69225	-0.7217	0.08161	0.29	0.1345	0.3159	-1.679	0.312299	3.20206	0	0.3713	0.7978	21.88	20.96	20.28	21.04	0.802994	9.422	0	1.106	3.50933	5.15029	21.19	4.808	8.696	11.5647	8.55946	0.5548	0.5289	0.5062
ENSMUSG00000072983	4933414I15Rik	ENSMUST00000156329; ENSMUST00000109123	protein_coding	RIKEN cDNA 4933414I15 gene [Source:MGI Symbol;Acc:MGI:1918374]		1770	0.512	GO:0008150	GO:0005575	GO:0003674	FALSE	4.242	18.9221	0.0528483	0	0.1708	NA	-4.175	0.0553605	18.0634	0	0.1791	NA	0.1817	NA	5.125e-15	1	1	0	1	NA	0	0	6.008	2.00267	3.46872	0	0	0	0	0	0	0	0	0	0	0	0	0.1085
ENSMUSG00000045877	4933415A04Rik	ENSMUST00000056256	protein_coding	RIKEN cDNA 4933415A04 gene [Source:MGI Symbol;Acc:MGI:1922977]		2010	0.476	GO:0008150	GO:0005575	GO:0003674	TRUE	6.577	95.4716	0.0104743	0.7103	0.01816	0.1983	-1.29	0.408951	2.44528	0	0.5159	0.7741	0.9095	0.9586	5.241	37.818	0.0264425	0	0.07803	NA	18.76	13.62	0	10.7933	9.69417	0	3.02	9.957	4.32567	5.10529	0	0	0	0	0	0.3028	0.2189	0
ENSMUSG00000073730	4933415F23Rik	ENSMUST00000073179	protein_coding	RIKEN cDNA 4933415F23 gene [Source:MGI Symbol;Acc:MGI:1914005]		1780	0.485	GO:0045087	GO:0005575	GO:0003674	FALSE	0	1	1	0	1	NA	0	1	1	0	1	NA	1	NA	5.125e-15	1	1	0	1	NA	0	0	0	0	0	0	0	0	0	0	0	0	0	0	0	0	0	0
ENSMUSG00000074734	4933416C03Rik	ENSMUST00000099261	protein_coding	RIKEN cDNA 4933416C03 gene [Source:MGI Symbol;Acc:MGI:3588269]		2250	0.453	GO:0006357; GO:0008150; GO:0051123	GO:0005575; GO:0005669	GO:0003674; GO:0003713; GO:0008134; GO:0035035; GO:0044212	FALSE	0	1	1	0	1	NA	0	1	1	0	1	NA	1	NA	5.125e-15	1	1	0	1	NA	0	0	0	0	0	0	0	0	0	0	0	0	0	0	0	0	0	0
ENSMUSG00000021415	4933417A18Rik	ENSMUST00000160279; ENSMUST00000160905	protein_coding	RIKEN cDNA 4933417A18 gene [Source:MGI Symbol;Acc:MGI:1914011]	C6orf201	1110	0.441	GO:0008150	GO:0005575	GO:0003674	FALSE	0	1	1	0	1	NA	0	1	1	0	1	NA	1	NA	5.125e-15	1	1	0	1	NA	0	0	0	0	0	0	0	0	0	0	0	0	0	0	0	0	0	0
ENSMUSG00000030463	4933421I07Rik	ENSMUST00000032648	protein_coding	RIKEN cDNA 4933421I07 gene [Source:MGI Symbol;Acc:MGI:1918412]		1410	0.476	GO:0008150	GO:0005575	GO:0003674	FALSE	0	1	1	0	1	NA	0	1	1	0	1	NA	1	NA	5.125e-15	1	1	0	1	NA	0	0	0	0	0	0	0	0	0	0	0	0	0	0	0	0	0	0
ENSMUSG00000021718	4933425L06Rik	ENSMUST00000022232	protein_coding	RIKEN cDNA 4933425L06 gene [Source:MGI Symbol;Acc:MGI:1914013]		2160	0.426	GO:0008150	GO:0005575	GO:0003674	FALSE	0	1	1	0	1	NA	0	1	1	0	1	NA	1	NA	5.125e-15	1	1	0	1	NA	0	0	0	0	0	0	0	0	0	0	0	0	0	0	0	0	0	0
ENSMUSG00000055403	4933427D06Rik	ENSMUST00000068968; ENSMUST00000153517; ENSMUST00000168837; ENSMUST00000153981	protein_coding	RIKEN cDNA 4933427D06 gene [Source:MGI Symbol;Acc:MGI:3026922]		1500	0.501	GO:0008150	GO:0005575	GO:0003674	FALSE	5.117	34.7033	0.0288157	0	0.125	NA	-5.048	0.0302274	33.0826	0	0.1259	NA	0.1286	NA	5.125e-15	1	1	0	1	NA	0	11.53	0	3.84333	6.65685	0	0	0	0	0	0	0	0	0	0	0	0.2482	0
ENSMUSG00000020807	4933427D14Rik	ENSMUST00000154093; ENSMUST00000131546; ENSMUST00000108505; ENSMUST00000151411; ENSMUST00000144553; ENSMUST00000156696; ENSMUST00000142530; ENSMUST00000108506	protein_coding	RIKEN cDNA 4933427D14 gene [Source:MGI Symbol;Acc:MGI:1921727]	KIAA0753	2190	0.475	GO:0008150	GO:0005737; GO:0005813	GO:0003674	TRUE	-0.2706	0.828975	1.20631	0	0.3809	0.8527	0.1577	1.11551	0.896453	0	0.5906	0.817	0.07518	0.2127	-0.1287	0.914655	1.09331	0	0.6548	0.9166	123	154	214	163.667	46.2637	152.5	223.5	170.4	182.133	36.9256	190.7	172.1	230.4	197.733	29.7796	1.822	2.272	3.123
ENSMUSG00000030877	4933427G17Rik	ENSMUST00000133939; ENSMUST00000149535; ENSMUST00000033166; ENSMUST00000138177	protein_coding	RIKEN cDNA 4933427G17 gene [Source:MGI Symbol;Acc:MGI:1921716]		872	0.49	GO:0008150	GO:0005575	GO:0003674	FALSE	1.027	2.03778	0.49073	0	0.6833	NA	-0.6828	0.622955	1.60525	0	0.7758	NA	0.03836	NA	0.3367	1.26286	0.791851	0	0.9186	NA	7.294	0	10.51	5.93467	5.38525	0	0	11.06	3.68667	6.38549	0	8.654	0	2.88467	4.99639	0.2714	0	0.3853
ENSMUSG00000073761	4933427I04Rik	ENSMUST00000097896	protein_coding	Riken cDNA 4933427I04 gene [Source:MGI Symbol;Acc:MGI:3613760]		2180	0.479	GO:0008150	GO:0005575	GO:0003674	FALSE	0	1	1	0	1	NA	0	1	1	0	1	NA	1	NA	5.125e-15	1	1	0	1	NA	0	0	0	0	0	0	0	0	0	0	0	0	0	0	0	0	0	0
ENSMUSG00000047988	4933428G20Rik	ENSMUST00000056955	protein_coding	RIKEN cDNA 4933428G20 gene [Source:MGI Symbol;Acc:MGI:1918475]		1420	0.558	GO:0008150	GO:0005575	GO:0003674	FALSE	4.658	25.2463	0.0396098	0	0.1539	NA	-1.761	0.295044	3.38933	0	0.5984	NA	0.1628	NA	2.838	7.15028	0.139855	0	0.2093	NA	8.336	0	0	2.77867	4.81279	0	0	2.213	0.737667	1.27768	0	0	0	0	0	0.1905	0	0
ENSMUSG00000042525	4933428M09Rik	ENSMUST00000113046	protein_coding	RIKEN cDNA 4933428M09 gene [Source:MGI Symbol;Acc:MGI:1918498]		1030	0.465	GO:0008150	GO:0005575	GO:0003674	FALSE	0	1	1	0	1	NA	0	1	1	0	1	NA	1	NA	5.125e-15	1	1	0	1	NA	0	0	0	0	0	0	0	0	0	0	0	0	0	0	0	0	0	0
ENSMUSG00000058046	4933430I17Rik	ENSMUST00000062145	protein_coding	RIKEN cDNA 4933430I17 gene [Source:MGI Symbol;Acc:MGI:3045314]	C9orf43	1780	0.487	GO:0008150	GO:0005575	GO:0003674	TRUE	0.1132	1.08162	0.924535	0	0.9461	0.9957	-1.049	0.483303	2.0691	0	0.5258	0.7811	0.6683	0.8232	-0.9489	0.518027	1.9304	0	0.6193	0.907	0	25.15	25.53	16.8933	14.6313	0	11.07	13.28	8.11667	7.11556	0	41.34	5.797	15.7123	22.3827	0	0.4564	0.4584
ENSMUSG00000036770	4933433C11Rik	ENSMUST00000114363; ENSMUST00000149509; ENSMUST00000124661; ENSMUST00000155706; ENSMUST00000043774	protein_coding	RIKEN cDNA 4933433C11 gene [Source:MGI Symbol;Acc:MGI:1921722]	C9orf173	1350	0.553	GO:0008150	GO:0005575	GO:0003674	FALSE	0	1	1	0	1	NA	0	1	1	0	1	NA	0.2971	NA	5.125e-15	1	1	0	1	NA	0	0	0	0	0	0	0	0	0	0	0	0	0	0	0	0	0	0
ENSMUSG00000027942	4933434E20Rik	ENSMUST00000162390; ENSMUST00000162114; ENSMUST00000162595; ENSMUST00000160640; ENSMUST00000159202; ENSMUST00000029551; ENSMUST00000068798; ENSMUST00000161918; ENSMUST00000161874; ENSMUST00000029552; ENSMUST00000159064	protein_coding	RIKEN cDNA 4933434E20 gene [Source:MGI Symbol;Acc:MGI:1914027]	C1orf43	1340	0.472	GO:0008150; GO:0055114	GO:0005575; GO:0016020; GO:0016021	GO:0003674; GO:0016491	TRUE	0.1184	1.08553	0.921209	0	0.5128	0.9057	0.01386	1.00965	0.990439	0	0.9334	0.9784	0.02857	0.106	0.1167	1.08425	0.922295	0	0.4383	0.8352	2057	1643	1323	1674.33	368.002	1670	1789	1570	1676.33	109.637	1635	1628	1355	1539.33	159.676	49.81	39.61	31.56
ENSMUSG00000025288	4933436I01Rik	ENSMUST00000026325	protein_coding	RIKEN cDNA 4933436I01 gene [Source:MGI Symbol;Acc:MGI:1914030]		1430	0.406	GO:0008150	GO:0005575	GO:0003674	FALSE	0	1	1	0	1	NA	0	1	1	0	1	NA	1	NA	5.125e-15	1	1	0	1	NA	0	0	0	0	0	0	0	0	0	0	0	0	0	0	0	0	0	0
ENSMUSG00000045928	4933440M02Rik	ENSMUST00000061823	protein_coding	RIKEN cDNA 4933440M02 gene [Source:MGI Symbol;Acc:MGI:1918458]		3800	0.482	GO:0008150	GO:0005575	GO:0003674	FALSE	5.326	40.1131	0.0249295	0.3318	0.03848	NA	-5.257	0.0261508	38.2397	0	0.03825	NA	0.8812	NA	5.125e-15	1	1	0	1	NA	1.042	3.143	9.012	4.399	4.13078	0	0	0	0	0	0	0	0	0	0	0.008898	0.02672	0.07579
ENSMUSG00000042087	4933440N22Rik	ENSMUST00000035534	protein_coding	RIKEN cDNA 4933440N22 gene [Source:MGI Symbol;Acc:MGI:1921721]		651	0.728	GO:0008150	GO:0005575	GO:0003674	FALSE	-1.508	0.351598	2.84415	0	0.6289	NA	1.077	2.10964	0.474013	0	0.7375	NA	0.4847	NA	-0.4462	0.733974	1.36245	0	0.8854	NA	0	4.191	0	1.397	2.41967	0	9.06	0	3.02	5.23079	0	0	12.32	4.10667	7.11296	0	0.208	0
ENSMUSG00000051940	5031410I06Rik	ENSMUST00000063524	protein_coding	RIKEN cDNA 5031410I06 gene [Source:MGI Symbol;Acc:MGI:3036277]		3000	0.431	GO:0008150	GO:0005575	GO:0003674	FALSE	0	1	1	0	1	NA	0	1	1	0	1	NA	1	NA	5.125e-15	1	1	0	1	NA	0	0	0	0	0	0	0	0	0	0	0	0	0	0	0	0	0	0
ENSMUSG00000034959	5031414D18Rik	ENSMUST00000036072	protein_coding	RIKEN cDNA 5031414D18 gene [Source:MGI Symbol;Acc:MGI:2685590]	KIAA0226L	2650	0.488	GO:0008150	GO:0005575	GO:0003674	TRUE	0.395	1.31494	0.760489	0	0.66	0.9473	-1.801	0.286976	3.48462	-0.2961	0.06588	0.2542	0.002825	0.01777	-1.423	0.372936	2.68143	0	0.2385	0.6949	29.18	39.82	19.53	29.51	10.149	11.13	7.047	6.638	8.27167	2.48382	26.48	17.31	23.19	22.3267	4.64556	0.3573	0.4854	0.2355
ENSMUSG00000036046	5031439G07Rik	ENSMUST00000047144; ENSMUST00000170863; ENSMUST00000165743; ENSMUST00000124308	protein_coding	RIKEN cDNA 5031439G07 gene [Source:MGI Symbol;Acc:MGI:2444899]	KIAA0930	4330	0.558	GO:0008150	GO:0005575	GO:0003674	TRUE	0.1247	1.09028	0.917195	0	0.4849	0.8989	-0.3323	0.794269	1.25902	0	0.03131	0.155	0.7421	0.8673	-0.2236	0.856426	1.16764	0	0.1785	0.6249	1734	1387	1282	1467.67	236.551	1155	1214	1100	1156.33	57.0117	1579	1132	1320	1343.67	224.438	12.99	10.35	9.461
ENSMUSG00000040412	5330417C22Rik	ENSMUST00000106625; ENSMUST00000148493; ENSMUST00000185128; ENSMUST00000140357; ENSMUST00000048012; ENSMUST00000148237; ENSMUST00000106626	protein_coding	RIKEN cDNA 5330417C22 gene [Source:MGI Symbol;Acc:MGI:1923930]	KIAA1324	2410	0.535	GO:0006914; GO:0009267; GO:0016236; GO:0044090; GO:2000786; GO:2001240	GO:0005764; GO:0005768; GO:0005770; GO:0005794; GO:0005802; GO:0005886; GO:0005887; GO:0016020; GO:0016021; GO:0070062	GO:0044822	TRUE	0.3191	1.24755	0.80157	0	0.09086	0.5047	-0.02614	0.982044	1.01828	0	0.8649	0.951	9.554e-05	0.001149	0.2769	1.21159	0.825363	0	0.1353	0.5734	851.3	846.6	771.2	823.033	44.9505	816.3	836.6	753.4	802.1	43.3796	632.4	565.4	776.1	657.967	107.652	11.46	11.35	10.23
ENSMUSG00000049740	5330417H12Rik	ENSMUST00000060348	protein_coding	RIKEN cDNA 5330417H12 gene [Source:MGI Symbol;Acc:MGI:1923929]		1190	0.499	GO:0008150	GO:0005575	GO:0003674	FALSE	0	1	1	0	1	NA	0	1	1	0	1	NA	1	NA	5.125e-15	1	1	0	1	NA	0	0	0	0	0	0	0	0	0	0	0	0	0	0	0	0	0	0
ENSMUSG00000094113	5430401F13Rik	ENSMUST00000161385; ENSMUST00000075020	protein_coding	RIKEN cDNA 5430401F13 gene [Source:MGI Symbol;Acc:MGI:1918642]		602	0.47	GO:0008150	GO:0005575	GO:0003674	FALSE	0	1	1	0	1	NA	0	1	1	0	1	NA	1	NA	5.125e-15	1	1	0	1	NA	0	0	0	0	0	0	0	0	0	0	0	0	0	0	0	0	0	0
ENSMUSG00000104160	5430401F13Rik	ENSMUST00000179562	protein_coding	RIKEN cDNA 5430401F13 gene [Source:MGI Symbol;Acc:MGI:1918642]		528	0.462	GO:0008150	GO:0005575	GO:0003674	FALSE	0	1	1	0	1	NA	0	1	1	0	1	NA	1	NA	5.125e-15	1	1	0	1	NA	0	0	0	0	0	0	0	0	0	0	0	0	0	0	0	0	0	0
ENSMUSG00000044121	5430402E10Rik	ENSMUST00000063127	protein_coding	RIKEN cDNA 5430402E10 gene [Source:MGI Symbol;Acc:MGI:1918601]		798	0.427	GO:0008150	GO:0005575	GO:0005549	FALSE	0	1	1	0	1	NA	0	1	1	0	1	NA	1	NA	5.125e-15	1	1	0	1	NA	0	0	0	0	0	0	0	0	0	0	0	0	0	0	0	0	0	0
ENSMUSG00000072763	5430403G16Rik	ENSMUST00000092720	protein_coding	RIKEN cDNA 5430403G16 gene [Source:MGI Symbol;Acc:MGI:1924450]		3340	0.386	GO:0006355	GO:0005575	GO:0003700	TRUE	-0.8802	0.543292	1.84063	0	0.1646	0.6542	-0.4634	0.725275	1.37879	0	0.5259	0.7811	0.5931	0.7758	-1.359	0.389852	2.56507	0	0.05446	0.3969	27.09	37.72	39.8	34.87	6.81747	26.55	20.13	28.76	25.1467	4.48288	79.44	46.15	67.39	64.3267	16.8551	0.2632	0.3648	0.3808
ENSMUSG00000006204	5430419D17Rik	ENSMUST00000050586; ENSMUST00000128522	protein_coding	RIKEN cDNA 5430419D17 gene [Source:MGI Symbol;Acc:MGI:1918645]		1990	0.504	GO:0008150	GO:0005576; GO:0016020	GO:0005044	FALSE	0	1	1	0	1	NA	0	1	1	0	1	NA	1	NA	5.125e-15	1	1	0	1	NA	0	0	0	0	0	0	0	0	0	0	0	0	0	0	0	0	0	0
ENSMUSG00000067613	5430421N21Rik	ENSMUST00000023718; ENSMUST00000159029	protein_coding	RIKEN cDNA 5430421N21 gene [Source:MGI Symbol;Acc:MGI:3690448]	KRT83	1400	0.586	GO:0007568; GO:0042633	GO:0005615	GO:0003674	FALSE	0	1	1	0	1	NA	0	1	1	0	1	NA	1	NA	5.125e-15	1	1	0	1	NA	0	0	0	0	0	0	0	0	0	0	0	0	0	0	0	0	0	0
ENSMUSG00000025058	5430427O19Rik	ENSMUST00000113976	protein_coding	RIKEN cDNA 5430427O19 gene [Source:MGI Symbol;Acc:MGI:1918648]	CXorf21	3750	0.393	GO:0008150	GO:0005575	GO:0003674	FALSE	0	1	1	0	1	NA	0	1	1	0	1	NA	0.3165	NA	5.125e-15	1	1	0	1	NA	0	0	0	0	0	0	0	0	0	0	0	0	0	0	0	0	0	0
ENSMUSG00000052688	5430435G22Rik	ENSMUST00000064679; ENSMUST00000064664; ENSMUST00000136247; ENSMUST00000129905; ENSMUST00000130848	protein_coding	RIKEN cDNA 5430435G22 gene [Source:MGI Symbol;Acc:MGI:2442295]		1550	0.501				TRUE	0.8908	1.8542	0.539315	0	0.3604	0.8416	-0.5699	0.673663	1.48442	0	0.4923	0.7576	0.03146	0.1138	0.3052	1.23559	0.80933	0	0.7708	0.9487	77.11	37.72	11.26	42.03	33.1359	21.41	15.1	47.57	28.0267	17.2166	43.43	16.35	7.971	22.5837	18.5332	1.614	0.7861	0.2322
ENSMUSG00000055594	5530400C23Rik	ENSMUST00000048459	protein_coding	RIKEN cDNA 5530400C23 gene [Source:MGI Symbol;Acc:MGI:1918650]		647	0.436	GO:0008150	GO:0005575	GO:0003674	FALSE	0	1	1	0	1	NA	0	1	1	0	1	NA	1	NA	5.125e-15	1	1	0	1	NA	0	0	0	0	0	0	0	0	0	0	0	0	0	0	0	0	0	0
ENSMUSG00000020703	5530401A14Rik	ENSMUST00000021044; ENSMUST00000126433	protein_coding	RIKEN cDNA 5530401A14 gene [Source:MGI Symbol;Acc:MGI:1918638]		2740	0.477	GO:0008150	GO:0005575	GO:0003674	FALSE	0	1	1	0	1	NA	0	1	1	0	1	NA	1	NA	5.125e-15	1	1	0	1	NA	0	0	0	0	0	0	0	0	0	0	0	0	0	0	0	0	0	0
ENSMUSG00000073755	5730409E04Rik	ENSMUST00000097886; ENSMUST00000164362	protein_coding	RIKEN cDNA 5730409E04Rik gene [Source:MGI Symbol;Acc:MGI:3609248]	C1orf216	2870	0.531	GO:0008150	GO:0005575	GO:0003674	TRUE	0.4044	1.32354	0.75555	0	0.004683	0.074	-0.3509	0.784095	1.27536	0	0.004645	0.03949	0.0002004	0.002174	0.03841	1.02698	0.973728	0	0.7669	0.9477	5807	6036	6736	6193	483.991	4528	4565	5390	4827.67	487.346	4338	5015	4678	4677	338.501	65.66	67.94	75.01
ENSMUSG00000057181	5730455P16Rik	ENSMUST00000179332; ENSMUST00000149614; ENSMUST00000134274; ENSMUST00000103225	protein_coding	RIKEN cDNA 5730455P16 gene [Source:MGI Symbol;Acc:MGI:1917841]	C17orf75	2570	0.459	GO:0008150	GO:0005575	GO:0003674	TRUE	-0.2082	0.865617	1.15525	0	0.1669	0.6562	0.004717	1.00327	0.996736	0	0.9715	0.991	0.1187	0.2905	-0.2189	0.85922	1.16385	0	0.1007	0.5093	3282	3849	4135	3755.33	434.146	3391	3944	3900	3745	307.361	3854	4389	4764	4335.67	457.338	41.44	48.37	51.42
ENSMUSG00000073197	5730507C01Rik	ENSMUST00000063216; ENSMUST00000177778	protein_coding	RIKEN cDNA 5730507C01 gene [Source:MGI Symbol;Acc:MGI:1917882]		1220	0.411	GO:0008150	GO:0005575	GO:0003674	TRUE	0.234	1.17609	0.850274	0	0.8286	0.9788	0.5354	1.44934	0.689967	0	0.5856	0.8134	0.6793	0.8291	0.7553	1.68798	0.592423	0	0.5215	0.8698	19.8	69.15	14.27	34.4067	30.2154	117.3	2.013	28.76	49.3577	60.3405	1.059	37.5	48.55	29.0363	24.851	0.5266	1.831	0.3738
ENSMUSG00000050549	5730508B09Rik	ENSMUST00000199273; ENSMUST00000057198	protein_coding	RIKEN cDNA 5730508B09 gene [Source:MGI Symbol;Acc:MGI:1917867]	C4orf32	1920	0.421	GO:0008150	GO:0005575; GO:0016020; GO:0016021	GO:0003674	TRUE	2.292	4.89735	0.204192	1.029	0.02231	0.2264	-2.279	0.206041	4.85341	-0.8739	0.01619	0.09897	0.02029	0.08179	-0.01429	0.990144	1.00995	0	0.9935	0.9986	42.72	55.53	65.33	54.5267	11.3383	14.56	0	18.81	11.1233	9.86469	25.42	6.731	1.449	11.2	12.5949	0.7221	0.9343	1.087
ENSMUSG00000032985	5730522E02Rik	ENSMUST00000125773; ENSMUST00000125987; ENSMUST00000144503; ENSMUST00000144841; ENSMUST00000135168; ENSMUST00000153834; ENSMUST00000179180; ENSMUST00000109511	protein_coding	RIKEN cDNA 5730522E02 gene [Source:MGI Symbol;Acc:MGI:1917876]		972	0.455	GO:0008150	GO:0005575	GO:0003674	TRUE	0.03444	1.02416	0.976411	0	0.9835	0.998	-0.6114	0.654561	1.52774	0	0.718	0.8836	0.01782	0.07402	-0.5952	0.661953	1.51068	0	0.722	NA	0	11.53	15.02	8.85	7.86046	5.996	10.07	1.106	5.724	4.48819	9.533	1.923	14.49	8.64867	6.33	0	0.383	0.4938
ENSMUSG00000041605	5730559C18Rik	ENSMUST00000194374; ENSMUST00000144464; ENSMUST00000150163; ENSMUST00000153910; ENSMUST00000195177; ENSMUST00000120339	protein_coding	RIKEN cDNA 5730559C18 gene [Source:MGI Symbol;Acc:MGI:1921579]	C1orf106	1310	0.599	GO:0008150	GO:0005575	GO:0003674	TRUE	0.2	1.1487	0.870551	0	0.8342	0.9796	-2.348	0.196418	5.09118	-0.5223	0.04	0.184	0.8372	0.9209	-2.162	0.223446	4.47535	-0.4798	0.09722	0.5011	55.23	24.1	11.26	30.1967	22.6101	1.713	9.06	6.638	5.80367	3.74389	39.19	11.54	27.54	26.09	13.8819	1.368	0.5943	0.2748
ENSMUSG00000056468	5730596B20Rik	ENSMUST00000070587	protein_coding	RIKEN cDNA 5730596B20 gene [Source:MGI Symbol;Acc:MGI:1924830]		3350	0.488	GO:0008150	GO:0005575	GO:0003674	FALSE	-0.1516	0.900251	1.1108	0	0.9531	NA	-1.022	0.492433	2.03073	0	0.697	NA	0.9078	NA	-1.181	0.441046	2.26734	0	0.715	NA	0	11.53	2.253	4.59433	6.11119	0	0	6.638	2.21267	3.83245	0	15.38	0	5.12667	8.87965	0	0.1111	0.02149
ENSMUSG00000054672	5830411N06Rik	ENSMUST00000093984; ENSMUST00000164583; ENSMUST00000059882	protein_coding	RIKEN cDNA 5830411N06 gene [Source:MGI Symbol;Acc:MGI:2443685]		3080	0.557	GO:0002365; GO:0032620	GO:0009897	GO:0003674	FALSE	1.99	3.97237	0.251739	0	0.3227	NA	-1.939	0.260797	3.8344	0	0.3393	NA	0.5747	NA	5.125e-15	1	1	0	1	NA	0	1.048	0	0.349333	0.605063	0	0	0	0	0	0	0	0	0	0	0	0.01099	0
ENSMUSG00000028331	5830415F09Rik	ENSMUST00000151903; ENSMUST00000030015; ENSMUST00000086563	protein_coding	RIKEN cDNA 5830415F09 gene [Source:MGI Symbol;Acc:MGI:1922003]	C9orf156	1740	0.522	GO:0008150	GO:0005575	GO:0003674; GO:0016289; GO:0016787; GO:0034843; GO:0034869; GO:0034946; GO:0044466; GO:0047617	TRUE	-0.293	0.816203	1.22519	0	0.6458	0.9426	0.1434	1.10451	0.905383	0	0.7987	0.9209	0.5879	0.772	-0.1629	0.893228	1.11954	0	0.8061	0.9582	46.89	44.01	48.81	46.57	2.41595	48.82	35.23	69.7	51.25	17.363	39.19	38.46	92.76	56.8033	31.1415	0.8745	0.817	0.8965
ENSMUSG00000052658	5830454E08Rik	ENSMUST00000064646	protein_coding	RIKEN cDNA 5830454E08 gene [Source:MGI Symbol;Acc:MGI:1923350]		727	0.557	GO:0008150	GO:0005575	GO:0003674	TRUE	0.3435	1.26883	0.788127	0	0.693	0.9531	-0.338	0.791137	1.264	0	0.6947	0.8722	0.005095	0.02854	-0.003239	0.997757	1.00225	0	0.9975	0.9997	36.47	27.24	31.54	31.75	4.61858	11.13	11.07	53.1	25.1	24.2487	15.89	17.31	41.31	24.8367	14.284	1.628	1.21	1.386
ENSMUSG00000070690	5830473C10Rik	ENSMUST00000094615	protein_coding	RIKEN cDNA 5830473C10 gene [Source:MGI Symbol;Acc:MGI:1923342]		2240	0.494	GO:0008150	GO:0005575	GO:0003674	FALSE	5.49	44.9422	0.0222508	0.1349	0.033	NA	-5.421	0.0233408	42.8434	-0.01433	0.03294	NA	0.03378	NA	5.125e-15	1	1	0	1	NA	9.378	4.191	1.502	5.02367	4.00348	0	0	0	0	0	0	0	0	0	0	0.1359	0.06044	0.02143
ENSMUSG00000048544	5930422O12Rik	ENSMUST00000059351	protein_coding	RIKEN cDNA 5930422O12 gene [Source:MGI Symbol;Acc:MGI:2442538]		840	0.355	GO:0008150	GO:0005575	GO:0003674	FALSE	-2.439	0.184411	5.42266	0	0.4121	NA	2.211	4.62996	0.215985	0	0.3032	NA	0.215	NA	-0.2512	0.840197	1.1902	0	0.9063	NA	0	5.239	0	1.74633	3.02474	13.7	10.07	1.106	8.292	6.48253	29.66	0	0	9.88667	17.1242	0	0.2015	0
ENSMUSG00000066607	6030419C18Rik	ENSMUST00000085658	protein_coding	RIKEN cDNA 6030419C18 gene [Source:MGI Symbol;Acc:MGI:2442108]	C15orf59	2140	0.628	GO:0008150	GO:0005575	GO:0003674	TRUE	-0.2328	0.850982	1.17511	0	0.1594	0.6483	0.07183	1.05105	0.95143	0	0.6213	0.8336	0.003245	0.01987	-0.1766	0.884786	1.13022	0	0.2459	0.7039	2063	1640	1666	1789.67	237.07	1697	1926	1980	1867.67	150.248	2089	1798	2408	2098.33	305.107	31.29	24.75	24.87
ENSMUSG00000066178	6030445D17Rik	ENSMUST00000084593	protein_coding	RIKEN cDNA 6030445D17 gene [Source:MGI Symbol;Acc:MGI:2443447]		1730	0.539	GO:0008150	GO:0005575	GO:0003674	TRUE	-0.3574	0.78057	1.28112	0	0.6897	0.9531	-0.3277	0.796806	1.25501	0	0.7158	0.8825	0.9004	0.9543	-0.6994	0.615828	1.62383	0	0.4619	0.8454	39.6	15.72	17.27	24.1967	13.3622	18.84	14.09	24.34	19.09	5.12957	27.54	41.34	23.91	30.93	9.19621	0.7427	0.2935	0.3191
ENSMUSG00000054069	6030452D12Rik	ENSMUST00000066875	protein_coding	RIKEN cDNA 6030452D12 gene [Source:MGI Symbol;Acc:MGI:3045356]		669	0.531	GO:0008150	GO:0005575	GO:0003674	FALSE	0	1	1	0	1	NA	0	1	1	0	1	NA	1	NA	5.125e-15	1	1	0	1	NA	0	0	0	0	0	0	0	0	0	0	0	0	0	0	0	0	0	0
ENSMUSG00000022195	6030458C11Rik	ENSMUST00000057256	protein_coding	RIKEN cDNA 6030458C11 gene [Source:MGI Symbol;Acc:MGI:1925127]	C5orf22	3970	0.46	GO:0008150	GO:0005575	GO:0003674	TRUE	-0.03313	0.977298	1.02323	0	0.854	0.981	-0.2464	0.842997	1.18624	0	0.1336	0.387	0.1587	0.354	-0.2953	0.814903	1.22714	0	0.09662	0.5005	803.4	1017	899.7	906.7	106.972	796.6	806.4	673.7	758.9	73.9479	808.2	920.2	1051	926.467	121.521	6.567	8.278	7.242
ENSMUSG00000025573	6030468B19Rik	ENSMUST00000106331	protein_coding	RIKEN cDNA 6030468B19 gene [Source:MGI Symbol;Acc:MGI:1924977]	C17orf99	1070	0.578	GO:0008150	GO:0005575; GO:0005576	GO:0003674	FALSE	0	1	1	0	1	NA	0	1	1	0	1	NA	1	NA	5.125e-15	1	1	0	1	NA	0	0	0	0	0	0	0	0	0	0	0	0	0	0	0	0	0	0
ENSMUSG00000095953	6030469F06Rik	ENSMUST00000179160	protein_coding	RIKEN cDNA 6030469F06 gene [Source:MGI Symbol;Acc:MGI:3588235]		555	0.461	GO:0008150	GO:0005575	GO:0003674	FALSE	0	1	1	0	1	NA	0	1	1	0	1	NA	1	NA	5.125e-15	1	1	0	1	NA	0	0	0	0	0	0	0	0	0	0	0	0	0	0	0	0	0	0
ENSMUSG00000051361	6030498E09Rik	ENSMUST00000168144; ENSMUST00000050744	protein_coding	RIKEN cDNA 6030498E09 gene [Source:MGI Symbol;Acc:MGI:1925133]		900	0.46	GO:0008150	GO:0005575	GO:0003674	FALSE	0	1	1	0	1	NA	0	1	1	0	1	NA	1	NA	5.125e-15	1	1	0	1	NA	0	0	0	0	0	0	0	0	0	0	0	0	0	0	0	0	0	0
ENSMUSG00000053963	6330403A02Rik	ENSMUST00000179826; ENSMUST00000136521	protein_coding	RIKEN cDNA 6330403A02 gene [Source:MGI Symbol;Acc:MGI:2138735]	C1orf95	3550	0.6	GO:0008150	GO:0005575; GO:0016020; GO:0016021	GO:0003674	TRUE	1.39	2.62079	0.381565	0.1664	1.086e-20	1.871e-18	-1.018	0.4938	2.02511	0	4.377e-13	2.924e-11	2.98e-22	3.655e-20	0.3558	1.27969	0.781436	0	0.02796	0.2949	2854	2674	2698	2742	97.7343	1322	1521	1189	1344	167.09	1071	1111	955.8	1045.93	80.5792	26.09	24.33	24.29
ENSMUSG00000070814	6330408A02Rik	ENSMUST00000137574; ENSMUST00000140530; ENSMUST00000144470; ENSMUST00000119139; ENSMUST00000135898; ENSMUST00000119558; ENSMUST00000108532	protein_coding	RIKEN cDNA 6330408A02 gene [Source:MGI Symbol;Acc:MGI:2447816]	C19orf68	3320	0.514	GO:0002244; GO:0006511; GO:0007275	GO:0005575; GO:0005634	GO:0003674	TRUE	-0.09291	0.93763	1.06652	0	0.6758	0.9504	-0.04091	0.972042	1.02876	0	0.841	0.9402	0.5377	0.7379	-0.1498	0.901375	1.10942	0	0.5247	0.8709	545	498.8	453.6	499.133	45.7009	468.5	583.9	390.5	480.967	97.3008	437.5	486.5	667.4	530.467	121.092	5.327	4.853	4.366
ENSMUSG00000009551	6330409D20Rik	ENSMUST00000009695; ENSMUST00000151536	protein_coding	RIKEN cDNA 6330409D20 gene [Source:MGI Symbol;Acc:MGI:1917980]		926	0.514	GO:0008150	GO:0005575	GO:0003674	TRUE	-0.008205	0.994329	1.0057	0	0.9716	0.9965	-0.1763	0.88497	1.12998	0	0.4251	0.7102	0.009037	0.04443	-0.2008	0.870068	1.14934	0	0.3839	0.8052	496	406.5	336.4	412.967	79.9963	364	418.8	303.1	361.967	57.8768	477.7	393.3	372.5	414.5	55.7121	17.38	14.18	11.61
ENSMUSG00000045917	6330416G13Rik	ENSMUST00000080336; ENSMUST00000077709; ENSMUST00000126738; ENSMUST00000150360; ENSMUST00000124332	protein_coding	RIKEN cDNA 6330416G13 gene [Source:MGI Symbol;Acc:MGI:1913920]	C9orf91	1860	0.562	GO:0008150	GO:0005575; GO:0016020; GO:0016021	GO:0003674	TRUE	-0.2665	0.831334	1.20289	0	0.2353	0.7485	0.07202	1.05119	0.951305	0	0.7206	0.8846	0.09384	0.2489	-0.2101	0.864477	1.15677	0	0.3451	0.779	428.3	336.3	380	381.533	46.0192	359.7	432.9	402.7	398.433	36.786	546.6	395.2	434.1	458.633	78.6251	7.472	5.841	6.529
ENSMUSG00000054850	6330419J24Rik	ENSMUST00000068106; ENSMUST00000129981	protein_coding	RIKEN cDNA 6330419J24 gene [Source:MGI Symbol;Acc:MGI:2443645]		1430	0.565				TRUE	-0.1122	0.925176	1.08088	0	0.5028	0.9046	-0.09259	0.937838	1.06628	0	0.5694	0.8052	0.001919	0.01314	-0.2198	0.858684	1.16457	0	0.2129	0.6704	1285	1087	1162	1178	99.965	1187	889.9	1216	1097.63	180.486	1238	1118	1456	1270.67	171.351	29.16	24.54	25.98
ENSMUSG00000073795	6430531B16Rik	ENSMUST00000097970; ENSMUST00000121412; ENSMUST00000146974	protein_coding	RIKEN cDNA 6430531B16 gene [Source:MGI Symbol;Acc:MGI:2685939]		1260	0.552	GO:0008150	GO:0005575	GO:0003674	TRUE	-1.079	0.473357	2.11257	0	0.5485	0.918	0.5958	1.51131	0.661677	0	0.7413	NA	0.7957	NA	-0.4947	0.709709	1.40903	0	0.783	0.9528	13.55	0	7.51	7.02	6.78828	23.98	0	7.744	10.5747	12.238	0	28.85	15.94	14.93	14.4515	0.3489	0	0.1905
ENSMUSG00000031824	6430548M08Rik	ENSMUST00000108951; ENSMUST00000132229; ENSMUST00000144682; ENSMUST00000108948; ENSMUST00000153725; ENSMUST00000034281; ENSMUST00000108950	protein_coding	RIKEN cDNA 6430548M08 gene [Source:MGI Symbol;Acc:MGI:2443793]	KIAA0513	2560	0.566	GO:0008150	GO:0005575	GO:0003674	TRUE	0.000944	1.00065	0.999346	0	0.9957	0.9991	0.08203	1.05851	0.944727	0	0.5649	0.8025	0.7544	0.8751	0.06767	1.04802	0.954178	0	0.6444	0.9144	7490	9082	9904	8825.33	1227.3	8820	9289	9747	9285.33	463.511	7698	9441	9310	8816.33	970.717	94.94	114.6	123.6
ENSMUSG00000074646	6430550D23Rik	ENSMUST00000140657; ENSMUST00000141437; ENSMUST00000156993; ENSMUST00000139116; ENSMUST00000109617; ENSMUST00000124812; ENSMUST00000138025; ENSMUST00000086145; ENSMUST00000144686	protein_coding	RIKEN cDNA 6430550D23 gene [Source:MGI Symbol;Acc:MGI:2443361]	C20orf173	1160	0.512	GO:0008150	GO:0005575	GO:0003674	FALSE	0.9623	1.94841	0.513238	0	0.6084	NA	0.4393	1.35595	0.737492	0	0.8196	NA	0.9671	NA	1.376	2.59548	0.385286	0	0.5903	NA	12.5	6.287	3.004	7.26367	4.82275	0	29.19	0	9.73	16.8529	5.296	5.769	0	3.68833	3.20293	0.3498	0.1751	0.08276
ENSMUSG00000037977	6430571L13Rik	ENSMUST00000042581; ENSMUST00000135520	protein_coding	RIKEN cDNA 6430571L13 gene [Source:MGI Symbol;Acc:MGI:2445137]	C3orf18	1530	0.52	GO:0008150	GO:0005575; GO:0016020; GO:0016021	GO:0003674	TRUE	0.1052	1.07564	0.929676	0	0.6458	0.9426	-0.1184	0.921209	1.08553	0	0.5844	0.813	0.05493	0.1706	-0.02918	0.979977	1.02043	0	0.8986	0.9822	446	411.8	321.4	393.067	64.3777	340.9	416.8	318.6	358.767	51.4803	325.2	395.2	372.5	364.3	35.7132	9.459	8.694	6.713
ENSMUSG00000039620	6430573F11Rik	ENSMUST00000147525; ENSMUST00000125492; ENSMUST00000171777; ENSMUST00000152039; ENSMUST00000135373	protein_coding	RIKEN cDNA 6430573F11 gene [Source:MGI Symbol;Acc:MGI:2442328]	KIAA1456	2020	0.499	GO:0008033; GO:0008150; GO:0008152; GO:0032259	GO:0005575	GO:0000179; GO:0003674; GO:0003880; GO:0004809; GO:0008168; GO:0008169; GO:0008170; GO:0008171; GO:0008172; GO:0008173; GO:0008174; GO:0008175; GO:0008276; GO:0008425; GO:0008649; GO:0008650; GO:0008988; GO:0009008; GO:0009019; GO:0009383; GO:0016205; GO:0016273; GO:0016274; GO:0016278; GO:0016279; GO:0016300; GO:0016423; GO:0016426; GO:0016427; GO:0016428; GO:0016429; GO:0016433; GO:0016434; GO:…	TRUE	0.009617	1.00669	0.993356	0	0.9752	0.9974	-0.3194	0.801403	1.24781	0	0.2152	0.5081	0.4483	0.6671	-0.3235	0.799129	1.25136	0	0.3256	0.7652	273	323.8	237.3	278.033	43.4691	170.4	204.4	289.8	221.533	61.5163	152.5	331.7	341.3	275.167	106.341	4.386	5.178	3.754
ENSMUSG00000072066	6720489N17Rik	ENSMUST00000091563	protein_coding	RIKEN cDNA 6720489N17 gene [Source:MGI Symbol;Acc:MGI:2443901]		318	0.434	GO:0008150	GO:0005575	GO:0003674	TRUE	2.029	4.08122	0.245025	0.2068	0.128	0.5906	-1.1	0.466516	2.14355	0	0.2763	0.5788	0.9307	0.9676	0.912	1.88165	0.531448	0	0.5841	0.8939	23.97	48.2	13.52	28.5633	17.7904	19.7	16.11	3.319	13.043	8.61041	0	9.615	10.87	6.82833	5.94671	2.446	4.896	1.358
ENSMUSG00000032680	6820408C15Rik	ENSMUST00000039961; ENSMUST00000153713; ENSMUST00000128737	protein_coding	RIKEN cDNA 6820408C15 gene [Source:MGI Symbol;Acc:MGI:3045333]	C20orf96	1240	0.523	GO:0008150	GO:0005575	GO:0003674	TRUE	-0.6549	0.63512	1.57451	0	0.3023	0.8024	1.511	2.85008	0.350868	0.3652	0.002035	0.0207	0.3674	0.594	0.8421	1.79266	0.557831	0	0.07942	0.4579	39.6	24.1	70.59	44.7633	23.6712	74.52	154	156	128.173	46.4759	46.61	59.61	105.8	70.6733	31.1073	1.036	0.6278	1.819
ENSMUSG00000074123	7420426K07Rik	ENSMUST00000098460	protein_coding	RIKEN cDNA 7420426K07 gene [Source:MGI Symbol;Acc:MGI:3588253]		1500	0.484	GO:0008150	GO:0005575	GO:0003674	FALSE	0	1	1	0	1	NA	0	1	1	0	1	NA	1	NA	5.125e-15	1	1	0	1	NA	0	0	0	0	0	0	0	0	0	0	0	0	0	0	0	0	0	0
ENSMUSG00000091060	7420461P10Rik	ENSMUST00000169439; ENSMUST00000193257; ENSMUST00000193898	protein_coding	RIKEN cDNA 7420461P10 gene [Source:MGI Symbol;Acc:MGI:3642786]		663	0.447	GO:0008150	GO:0005575	GO:0003674	FALSE	0	1	1	0	1	NA	0	1	1	0	1	NA	0.1556	NA	5.125e-15	1	1	0	1	NA	0	0	0	0	0	0	0	0	0	0	0	0	0	0	0	0	0	0
ENSMUSG00000096607	7530416G11Rik	ENSMUST00000178942	protein_coding	RIKEN cDNA 7530416G11 gene [Source:MGI Symbol;Acc:MGI:3036279]		1160	0.514	GO:0008150	GO:0005575	GO:0003674	FALSE	0	1	1	0	1	NA	0	1	1	0	1	NA	1	NA	5.125e-15	1	1	0	1	NA	0	0	0	0	0	0	0	0	0	0	0	0	0	0	0	0	0	0
ENSMUSG00000027444	8030411F24Rik	ENSMUST00000028933	protein_coding	RIKEN cDNA 8030411F24 gene [Source:MGI Symbol;Acc:MGI:1925859]		602	0.448	GO:0008150; GO:0010466	GO:0005575; GO:0005576	GO:0003674; GO:0004869; GO:0030414	FALSE	0	1	1	0	1	NA	0	1	1	0	1	NA	1	NA	5.125e-15	1	1	0	1	NA	0	0	0	0	0	0	0	0	0	0	0	0	0	0	0	0	0	0
ENSMUSG00000021600	8030423J24Rik	ENSMUST00000022091	protein_coding	RIKEN cDNA 8030423J24 gene [Source:MGI Symbol;Acc:MGI:1924416]		869	0.481	GO:0008150	GO:0005575	GO:0003674	FALSE	4.274	19.3465	0.051689	0	0.1854	NA	1.768	3.40581	0.293615	0	0.5511	NA	0.4157	NA	5.995	63.7786	0.0156792	0.1622	0.0796	NA	0	6.287	0	2.09567	3.6298	0	0	22.13	7.37667	12.7768	0	0	0	0	0	0	0.2337	0
ENSMUSG00000047466	8030462N17Rik	ENSMUST00000074653	protein_coding	RIKEN cDNA 8030462N17 gene [Source:MGI Symbol;Acc:MGI:2444951]	C18orf25	3420	0.472	GO:0008150	GO:0005575	GO:0003674	TRUE	-0.03606	0.975315	1.02531	0	0.8284	0.9788	-0.1472	0.903001	1.10742	0	0.3198	0.6223	0.1369	0.3194	-0.199	0.871154	1.1479	0	0.2111	0.6682	1895	2195	2335	2141.67	224.796	1989	2118	1657	1921.33	237.833	2210	2535	1845	2196.67	345.193	17.98	20.73	21.82
ENSMUSG00000046774	8030474K03Rik	ENSMUST00000151231; ENSMUST00000149761; ENSMUST00000163399; ENSMUST00000145887	protein_coding	RIKEN cDNA 8030474K03 gene [Source:MGI Symbol;Acc:MGI:2685988]		1370	0.526	GO:0008150	GO:0005575	GO:0003674	FALSE	-0.1536	0.899004	1.11234	0	0.961	NA	-2.467	0.180867	5.52893	0	0.4624	NA	0.6076	NA	-2.64	0.160428	6.23332	0	0.4283	NA	7.294	0	0	2.43133	4.21119	0	1.007	0	0.335667	0.581392	0	0	7.971	2.657	4.60206	0.1728	0	0
ENSMUSG00000048489	8430408G22Rik	ENSMUST00000067354; ENSMUST00000178241	protein_coding	RIKEN cDNA 8430408G22 gene [Source:MGI Symbol;Acc:MGI:1918730]	C10orf10	1320	0.55	GO:0008150	GO:0005737; GO:0005739	GO:0003674	FALSE	-4.158	0.0560167	17.8518	0	0.1945	NA	7.046	132.147	0.00756733	1.563	0.001031	0.0121	1	NA	2.95	7.72749	0.129408	0.6055	0.145	0.5864	0	0	0	0	0	7.709	20.13	18.81	15.5497	6.82222	0	5.769	0	1.923	3.33073	0	0	0
ENSMUSG00000030207	8430419L09Rik	ENSMUST00000151951; ENSMUST00000151071; ENSMUST00000111916; ENSMUST00000111915; ENSMUST00000130612	protein_coding	RIKEN cDNA 8430419L09 gene [Source:MGI Symbol;Acc:MGI:1921775]	KIAA1467	1730	0.572	GO:0008150	GO:0005575; GO:0016020; GO:0016021	GO:0003674	TRUE	0.1156	1.08343	0.922998	0	0.5017	0.9046	0.1072	1.07714	0.928388	0	0.4236	0.7092	0.009821	0.04745	0.2067	1.15405	0.866517	0	0.214	0.6713	7249	6420	6815	6828	414.653	7252	8310	6340	7300.67	985.901	7452	6518	4922	6297.33	1279.35	136	119.9	125.9
ENSMUSG00000079069	8430423G03Rik	ENSMUST00000110507	protein_coding	RIKEN cDNA 8430423G03 gene [Source:MGI Symbol;Acc:MGI:1918723]		639	0.501	GO:0008150	GO:0005575	GO:0003674	FALSE	0	1	1	0	1	NA	0	1	1	0	1	NA	1	NA	5.125e-15	1	1	0	1	NA	0	0	0	0	0	0	0	0	0	0	0	0	0	0	0	0	0	0
ENSMUSG00000045008	9030612E09Rik	ENSMUST00000053792	protein_coding	RIKEN cDNA 9030612E09 gene [Source:MGI Symbol;Acc:MGI:1921780]		1860	0.521	GO:0008150	GO:0005575	GO:0003674	TRUE	0.02707	1.01894	0.981411	0	0.9734	0.997	-0.7995	0.574548	1.7405	0	0.3106	0.6122	0.4932	0.7031	-0.7876	0.579307	1.7262	0	0.4175	0.8249	31.26	39.82	35.3	35.46	4.28224	31.69	12.08	16.59	20.12	10.2705	11.65	51.92	40.58	34.7167	20.7654	0.5454	0.6915	0.6064
ENSMUSG00000021185	9030617O03Rik	ENSMUST00000110073; ENSMUST00000124957; ENSMUST00000069782; ENSMUST00000167322; ENSMUST00000110069; ENSMUST00000154603; ENSMUST00000133970; ENSMUST00000110070	protein_coding	RIKEN cDNA 9030617O03 gene [Source:MGI Symbol;Acc:MGI:2444813]	C14orf159	2030	0.509	GO:0008150	GO:0005739	GO:0003674	TRUE	-0.09588	0.935701	1.06872	0	0.6877	0.9531	-0.0819	0.944813	1.05841	0	0.7476	0.8965	0.2323	0.4513	-0.1929	0.874845	1.14306	0	0.4699	0.8476	278.2	261.9	329.7	289.933	35.3902	195.3	266.8	357.3	273.133	81.1855	302.9	335.6	292	310.167	22.6902	4.447	4.168	5.19
ENSMUSG00000073158	9030624G23Rik	ENSMUST00000101538	protein_coding	RIKEN cDNA 9030624G23 gene [Source:MGI Symbol;Acc:MGI:1914058]		468	0.549	GO:0008150	GO:0005575	GO:0003674	TRUE	-0.7113	0.61077	1.63728	0	0.6108	0.9325	0.3959	1.31576	0.760015	0	0.8059	0.9252	0.1506	0.3411	-0.3278	0.796751	1.2551	0	0.8377	0.9663	2.084	12.57	7.51	7.388	5.24406	13.7	0	15.49	9.73	8.47382	13.77	6.731	15.94	12.147	4.81425	0.1445	0.8679	0.5128
ENSMUSG00000030982	9030624J02Rik	ENSMUST00000131162; ENSMUST00000059390; ENSMUST00000136623; ENSMUST00000148586; ENSMUST00000106553; ENSMUST00000106552; ENSMUST00000146350; ENSMUST00000175730; ENSMUST00000129334; ENSMUST00000175952; ENSMUST00000176197; ENSMUST00000033280; ENSMUST00000149749; ENSMUST00000175922	protein_coding	RIKEN cDNA 9030624J02 gene [Source:MGI Symbol;Acc:MGI:1918767]	C16orf62	1600	0.51	GO:0006810; GO:0006893; GO:0015031	GO:0005622; GO:0005623; GO:0005768; GO:0016020; GO:0016021	GO:0003674	TRUE	-0.2635	0.833064	1.20039	0	0.1387	0.6137	0.0003243	1.00022	0.999775	0	0.9984	0.9993	0.7062	0.8454	-0.2787	0.824333	1.2131	0	0.07561	0.4486	788.8	1122	942.5	951.1	166.766	961.9	934.2	939.2	945.1	14.7625	1040	1178	1204	1140.67	88.1438	16	22.66	18.82
ENSMUSG00000054951	9130008F23Rik	ENSMUST00000068258	protein_coding	RIKEN cDNA 9130008F23 gene [Source:MGI Symbol;Acc:MGI:1918833]	C6orf141	2160	0.468	GO:0008150	GO:0005575	GO:0003674	FALSE	-1.307	0.40416	2.47426	0	0.6183	NA	1.384	2.60991	0.383155	0	0.4727	NA	0.5412	NA	0.07384	1.05251	0.950106	0	0.9736	NA	1.042	0	6.759	2.60033	3.639	5.996	14.09	1.106	7.064	6.55756	0	20.19	0	6.73	11.6567	0.01565	0	0.1
ENSMUSG00000039901	9130011E15Rik	ENSMUST00000045396	protein_coding	RIKEN cDNA 9130011E15 gene [Source:MGI Symbol;Acc:MGI:1918867]	C10orf76	2900	0.489	GO:0008150	GO:0005575; GO:0016020; GO:0016021	GO:0003674	TRUE	-0.1426	0.905885	1.10389	0	0.4961	0.902	0.2176	1.1628	0.859995	0	0.2256	0.5212	0.9381	0.9709	0.05995	1.04243	0.959297	0	0.7546	0.9447	508.5	671.6	678.9	619.667	96.3423	671.5	703.7	775.5	716.9	53.2417	543.4	750.9	756.5	683.6	121.449	5.69	7.481	7.481
ENSMUSG00000030823	9130019O22Rik	ENSMUST00000164345; ENSMUST00000049052	protein_coding	RIKEN cDNA 9130019O22 gene [Source:MGI Symbol;Acc:MGI:1926171]		3310	0.519	GO:0006355; GO:0008150	GO:0005575; GO:0005654	GO:0000977; GO:0003674; GO:0003700	TRUE	-0.1967	0.872544	1.14607	0	0.7065	0.9567	-0.1196	0.920443	1.08643	0	0.8153	0.9282	0.6645	0.8211	-0.3317	0.7946	1.2585	0	0.5635	0.8876	66.69	51.34	67.59	61.8733	9.13323	36.83	73.49	59.74	56.6867	18.5197	67.79	86.54	58.7	71.01	14.1966	0.6538	0.5011	0.6525
ENSMUSG00000062944	9130023H24Rik	ENSMUST00000078816	protein_coding	RIKEN cDNA 9130023H24 gene [Source:MGI Symbol;Acc:MGI:2442738]		3580	0.49	GO:0006355	GO:0005575	GO:0003700	TRUE	0.00496	1.00344	0.996568	0	0.989	0.9988	0.08336	1.05948	0.943857	0	0.813	0.9277	0.1696	0.3698	0.07317	1.05203	0.950547	0	0.8598	0.972	136.5	182.3	141.2	153.333	25.1957	77.94	202.3	204.7	161.647	72.502	139.8	225	94.2	153	66.3916	1.237	1.645	1.26
ENSMUSG00000091175	9130204L05Rik	ENSMUST00000166173	protein_coding	RIKEN cDNA 9130204L05 gene [Source:MGI Symbol;Acc:MGI:2684973]		489	0.421	GO:0008150	GO:0005575	GO:0003674	FALSE	0	1	1	0	1	NA	0	1	1	0	1	NA	1	NA	5.125e-15	1	1	0	1	NA	0	0	0	0	0	0	0	0	0	0	0	0	0	0	0	0	0	0
ENSMUSG00000097386	9130213A22Rik	ENSMUST00000180487	protein_coding	RIKEN cDNA 9130213A22 gene [Source:MGI Symbol;Acc:MGI:3642718]		1580	0.557	GO:0008150	GO:0005575	GO:0003674	TRUE	-0.09421	0.936785	1.06748	0	0.9517	0.9957	1.058	2.08204	0.480297	0	0.3807	0.6782	0.7956	0.9001	0.9434	1.92305	0.520006	0	0.4107	0.8213	19.8	17.81	0	12.5367	10.9026	31.69	19.13	26.55	25.79	6.3144	18.01	2.885	18.84	13.245	8.98162	0.4066	0.3642	0
ENSMUSG00000054598	9130230L23Rik	ENSMUST00000165250	protein_coding	RIKEN cDNA 9130230L23 gene [Source:MGI Symbol;Acc:MGI:3041166]		492	0.516	GO:0008150	GO:0005575	GO:0003674	FALSE	0	1	1	0	1	NA	0	1	1	0	1	NA	1	NA	5.125e-15	1	1	0	1	NA	0	0	0	0	0	0	0	0	0	0	0	0	0	0	0	0	0	0
ENSMUSG00000101892	9130401M01Rik	ENSMUST00000189159; ENSMUST00000100655; ENSMUST00000185553; ENSMUST00000187062	protein_coding	RIKEN cDNA 9130401M01 gene [Source:MGI Symbol;Acc:MGI:1923008]	C8orf76	1010	0.566	GO:0008150	GO:0005575	GO:0003674	TRUE	-0.1881	0.877761	1.13926	0	0.3213	0.8152	0.1137	1.082	0.924215	0	0.5297	0.7827	0.002253	0.01488	-0.08979	0.93966	1.06422	0	0.6017	0.9014	710.7	895.9	617.3	741.3	141.798	899.4	738.9	747.8	795.367	90.2053	819.9	887.5	821	842.8	38.7152	22.83	28.65	19.53
ENSMUSG00000038768	9130409I23Rik	ENSMUST00000036819	protein_coding	RIKEN cDNA 9130409I23 gene [Source:MGI Symbol;Acc:MGI:3588271]		1900	0.41	GO:0008150	GO:0005575	GO:0003674	FALSE	0	1	1	0	1	NA	0	1	1	0	1	NA	1	NA	5.125e-15	1	1	0	1	NA	0	0	0	0	0	0	0	0	0	0	0	0	0	0	0	0	0	0
ENSMUSG00000071434	9230019H11Rik	ENSMUST00000095874	protein_coding	RIKEN cDNA 9230019H11 gene [Source:MGI Symbol;Acc:MGI:3588256]		2800	0.412	GO:0042267	GO:0005886	GO:0046703	FALSE	0	1	1	0	1	NA	0	1	1	0	1	NA	1	NA	5.125e-15	1	1	0	1	NA	0	0	0	0	0	0	0	0	0	0	0	0	0	0	0	0	0	0
ENSMUSG00000079602	9230102O04Rik	ENSMUST00000114915; ENSMUST00000125091	protein_coding	RIKEN cDNA 9230102O04 gene [Source:MGI Symbol;Acc:MGI:1924932]		632	0.54	GO:0008150	GO:0005575	GO:0003674	FALSE	-5.907	0.0166654	60.0046	0	0.08017	NA	0	1	1	0	1	NA	1	NA	-5.874	0.017051	58.6476	0	0.09017	NA	0	0	0	0	0	0	0	0	0	0	20.13	0	0	6.71	11.6221	0	0	0
ENSMUSG00000027446	9230104L09Rik	ENSMUST00000028937; ENSMUST00000149457	protein_coding	RIKEN cDNA 9230104L09 gene [Source:MGI Symbol;Acc:MGI:1924955]		552	0.462	GO:0008150	GO:0005575	GO:0003674	FALSE	-6.232	0.013304	75.1656	-0.3688	0.02363	NA	0	1	1	0	1	NA	0.1556	NA	-6.194	0.013659	73.2116	-0.3017	0.02957	NA	0	0	0	0	0	0	0	0	0	0	0	4.808	20.29	8.366	10.6026	0	0	0
ENSMUSG00000097100	9230104M06Rik	ENSMUST00000180971	protein_coding	RIKEN cDNA 9230104M06 gene [Source:MGI Symbol;Acc:MGI:3642845]		1960	0.602				FALSE	0	1	1	0	1	NA	0	1	1	0	1	NA	1	NA	5.125e-15	1	1	0	1	NA	0	0	0	0	0	0	0	0	0	0	0	0	0	0	0	0	0	0
ENSMUSG00000042940	9230106D20Rik	ENSMUST00000052806	protein_coding	RIKEN cDNA 9230106D20 gene [Source:MGI Symbol;Acc:MGI:3045371]		1410	0.478				FALSE	0	1	1	0	1	NA	0	1	1	0	1	NA	1	NA	5.125e-15	1	1	0	1	NA	0	0	0	0	0	0	0	0	0	0	0	0	0	0	0	0	0	0
ENSMUSG00000051237	9230109A22Rik	ENSMUST00000056401	protein_coding	RIKEN cDNA 9230109A22 gene [Source:MGI Symbol;Acc:MGI:2445011]		1940	0.387	GO:0008150	GO:0005575	GO:0003674	FALSE	4.012	16.1336	0.0619823	0	0.2021	NA	-3.946	0.0648837	15.4122	0	0.2092	NA	0.5418	NA	5.125e-15	1	1	0	1	NA	5.21	0	0	1.73667	3.00799	0	0	0	0	0	0	0	0	0	0	0.08715	0	0
ENSMUSG00000053070	9230110C19Rik	ENSMUST00000065291	protein_coding	RIKEN cDNA 9230110C19 gene [Source:MGI Symbol;Acc:MGI:3045346]	C11orf70	1590	0.424	GO:0008150	GO:0005575	GO:0003674	TRUE	-0.3016	0.811352	1.23251	0	0.2806	0.7868	-0.2336	0.85051	1.17577	0	0.418	0.7065	0.312	0.5385	-0.5515	0.68231	1.46561	0	0.058	0.4076	249	204.3	156.2	203.167	46.4104	143	227.5	142.7	171.067	48.8729	293.4	235.6	220.3	249.767	38.5542	5.083	4.151	3.14
ENSMUSG00000047980	9230110F15Rik	ENSMUST00000054175	protein_coding	RIKEN cDNA 9230110F15 gene [Source:MGI Symbol;Acc:MGI:1924330]		1140	0.382	GO:0008150	GO:0005575	GO:0003674	FALSE	0	1	1	0	1	NA	0	1	1	0	1	NA	1	NA	5.125e-15	1	1	0	1	NA	0	0	0	0	0	0	0	0	0	0	0	0	0	0	0	0	0	0
ENSMUSG00000021797	9230112D13Rik	ENSMUST00000022325	protein_coding	RIKEN cDNA 9230112D13 gene [Source:MGI Symbol;Acc:MGI:1925493]		780	0.395	GO:0008150	GO:0005575	GO:0003674	FALSE	0	1	1	0	1	NA	0	1	1	0	1	NA	1	NA	5.125e-15	1	1	0	1	NA	0	0	0	0	0	0	0	0	0	0	0	0	0	0	0	0	0	0
ENSMUSG00000078934	9230113P08Rik	ENSMUST00000176049; ENSMUST00000176153	protein_coding	RIKEN cDNA 9230113P08 gene [Source:MGI Symbol;Acc:MGI:1925158]		1200	0.355	GO:0008150	GO:0005575	GO:0003674	FALSE	0	1	1	0	1	NA	0	1	1	0	1	NA	1	NA	5.125e-15	1	1	0	1	NA	0	0	0	0	0	0	0	0	0	0	0	0	0	0	0	0	0	0
ENSMUSG00000097061	9330151L19Rik	ENSMUST00000181850	protein_coding	RIKEN cDNA 9330151L19 gene [Source:MGI Symbol;Acc:MGI:3041168]		2550	0.535	GO:0008150	GO:0005575	GO:0003674	TRUE	-0.1186	0.921081	1.08568	0	0.568	0.9235	0.1138	1.08207	0.924151	0	0.6246	0.8353	0.2278	0.4461	-0.01989	0.986308	1.01388	0	0.9352	0.9909	553.3	489.3	444.6	495.733	54.6348	739.2	413.8	442.5	531.833	180.157	547.6	465.4	597.1	536.7	66.5232	7.041	6.199	5.572
ENSMUSG00000004360	9330159F19Rik	ENSMUST00000092627	protein_coding	RIKEN cDNA 9330159F19 gene [Source:MGI Symbol;Acc:MGI:3036239]	KIAA0408	5640	0.391	GO:0008150	GO:0005575	GO:0003674	TRUE	0.08424	1.06013	0.943281	0	0.6206	0.9357	0.01343	1.00935	0.990734	0	0.9224	0.9731	7.96e-05	0.0009893	0.08239	1.05877	0.944492	0	0.5717	0.8892	2196	2936	2725	2619	381.218	2569	2641	2672	2627.33	52.8425	2108	2931	2370	2469.67	420.455	12.63	16.82	15.44
ENSMUSG00000097198	9330159N05Rik	ENSMUST00000180541	protein_coding	RIKEN cDNA 9330159N05 gene [Source:MGI Symbol;Acc:MGI:2441739]		3710	0.49				FALSE	-2.787	0.144887	6.90193	0	0.3172	NA	3.691	12.9152	0.077428	0.2131	0.1654	NA	0.3828	NA	0.89	1.85318	0.539614	0	0.743	NA	1.042	1.048	0	0.696667	0.603338	0	30.2	0	10.0667	17.436	0	0	15.94	5.31333	9.20296	0.009114	0.009123	0
ENSMUSG00000055271	9330161L09Rik	ENSMUST00000056140	protein_coding	RIKEN cDNA 9330161L09 gene [Source:MGI Symbol;Acc:MGI:1924475]		999	0.501	GO:0008150	GO:0005575	GO:0003674	TRUE	-0.9386	0.521739	1.91667	0	0.2033	0.7082	0.2356	1.1774	0.849332	0	0.7648	0.9051	0.7913	0.8973	-0.7229	0.605878	1.6505	0	0.3862	0.8072	33.34	27.24	36.05	32.21	4.51239	14.56	78.52	19.91	37.6633	35.4839	120.8	35.58	29.71	62.03	50.9809	1.083	0.8809	1.153
ENSMUSG00000056004	9330182L06Rik	ENSMUST00000115348; ENSMUST00000155764; ENSMUST00000142202; ENSMUST00000131626; ENSMUST00000152095; ENSMUST00000154662; ENSMUST00000069538; ENSMUST00000134991	protein_coding	RIKEN cDNA 9330182L06 gene [Source:MGI Symbol;Acc:MGI:2443264]	KIAA1324L	3100	0.459	GO:0008150	GO:0005575; GO:0016020; GO:0016021	GO:0003674	TRUE	-0.002852	0.998025	1.00198	0	0.9855	0.9985	0.05809	1.04109	0.960535	0	0.7226	0.8855	0.01354	0.06051	0.03913	1.02749	0.973242	0	0.8155	0.9611	2090	1876	1678	1881.33	206.052	2014	2272	1541	1942.33	370.732	1966	2044	1638	1882.67	215.447	21.88	19.54	17.29
ENSMUSG00000094112	9330182O14Rik	ENSMUST00000179120	protein_coding	RIKEN cDNA 9330182O14 gene [Source:MGI Symbol;Acc:MGI:3045378]		423	0.447	GO:0008150	GO:0005575	GO:0003674	FALSE	0	1	1	0	1	NA	0	1	1	0	1	NA	1	NA	5.125e-15	1	1	0	1	NA	0	0	0	0	0	0	0	0	0	0	0	0	0	0	0	0	0	0
ENSMUSG00000028593	9430007A20Rik	ENSMUST00000030328	protein_coding	RIKEN cDNA 9430007A20 gene [Source:MGI Symbol;Acc:MGI:2685880]		1410	0.457	GO:0008150; GO:0008152	GO:0005575; GO:0016020; GO:0016021	GO:0003674; GO:0004620; GO:0010296; GO:0016298; GO:0016787; GO:0018731; GO:0018732; GO:0018733; GO:0018734; GO:0034892; GO:0035460; GO:0043905; GO:0043906; GO:0043907; GO:0043908; GO:0047376; GO:0050253; GO:0052767; GO:0052768; GO:0080030; GO:0080031; GO:0080032	FALSE	0	1	1	0	1	NA	0	1	1	0	1	NA	1	NA	5.125e-15	1	1	0	1	NA	0	0	0	0	0	0	0	0	0	0	0	0	0	0	0	0	0	0
ENSMUSG00000059939	9430015G10Rik	ENSMUST00000141802; ENSMUST00000169550; ENSMUST00000141882; ENSMUST00000125786; ENSMUST00000154944; ENSMUST00000105576; ENSMUST00000127332; ENSMUST00000072554	protein_coding	RIKEN cDNA 9430015G10 gene [Source:MGI Symbol;Acc:MGI:2444364]	C1orf159	1480	0.542	GO:0008150	GO:0005575	GO:0003674	TRUE	0.2305	1.17324	0.852339	0	0.5255	0.9083	-0.1495	0.901563	1.10918	0	0.6685	0.8593	0.8461	0.9253	0.06373	1.04516	0.956787	0	0.8626	0.9729	252.2	190.7	112.6	185.167	69.9643	198.7	199.3	96.25	164.75	59.3235	222.4	125	124.6	157.333	56.3497	5.529	4.162	2.432
ENSMUSG00000025971	9430016H08Rik	ENSMUST00000185709; ENSMUST00000027114	protein_coding	RIKEN cDNA 9430016H08 gene [Source:MGI Symbol;Acc:MGI:1915365]	C2orf47	4210	0.436	GO:0008150	GO:0005575; GO:0005739	GO:0003674	TRUE	0.03606	1.02531	0.975315	0	0.8711	0.9828	-0.03862	0.973586	1.02713	0	0.8381	0.9388	0.06807	0.1987	-0.01753	0.987923	1.01222	0	0.9369	0.9909	834.7	611.9	654.8	700.467	118.212	741.8	550.7	739	677.167	109.532	510.6	671.1	861.6	681.1	175.714	6.433	4.695	4.971
ENSMUSG00000033960	9430020K01Rik	ENSMUST00000037029	protein_coding	RIKEN cDNA 9430020K01 gene [Source:MGI Symbol;Acc:MGI:2685174]	KIAA1462	6730	0.488	GO:0007155; GO:0008150	GO:0005911; GO:0030054	GO:0003674	TRUE	1.021	2.02933	0.492775	0	4.103e-05	0.001317	-0.5542	0.681035	1.46835	0	0.0677	0.2583	0.0006656	0.005752	0.4508	1.3668	0.731637	0	0.1738	0.6225	575.2	395	523.4	497.867	92.7738	180.7	504.4	325.2	336.767	162.16	261.6	195.2	277.5	244.767	43.656	2.773	1.896	2.485
ENSMUSG00000040139	9430038I01Rik	ENSMUST00000120340; ENSMUST00000135335; ENSMUST00000068996; ENSMUST00000145881; ENSMUST00000117404	protein_coding	RIKEN cDNA 9430038I01 gene [Source:MGI Symbol;Acc:MGI:1924502]		2430	0.493	GO:0008150	GO:0005575	GO:0003674	TRUE	0.3158	1.2447	0.803405	0	0.4306	0.8756	-0.5054	0.704465	1.41952	0	0.1953	0.482	0.595	0.7768	-0.2055	0.867238	1.15309	0	0.6792	0.9245	134.4	112.1	139.7	128.733	14.6466	111.3	45.3	113.9	90.1667	38.8774	150.4	64.42	95.65	103.49	43.5229	1.795	1.49	1.837
ENSMUSG00000094447	9430069I07Rik	ENSMUST00000179647	protein_coding	RIKEN cDNA 9430069I07 gene [Source:MGI Symbol;Acc:MGI:1924608]		336	0.521	GO:0008150	GO:0005575	GO:0003674	FALSE	0	1	1	0	1	NA	0	1	1	0	1	NA	1	NA	5.125e-15	1	1	0	1	NA	0	0	0	0	0	0	0	0	0	0	0	0	0	0	0	0	0	0
ENSMUSG00000075405	9430097D07Rik	ENSMUST00000100190	protein_coding	RIKEN cDNA 9430097D07 gene [Source:MGI Symbol;Acc:MGI:2441749]		1500	0.519	GO:0008150	GO:0005575	GO:0003674	TRUE	-0.3032	0.810453	1.23388	0	0.7574	0.9671	0.6412	1.55963	0.641179	0	0.4542	0.731	0.07611	0.2145	0.322	1.25006	0.79996	0	0.7354	0.9389	19.8	19.91	15.77	18.4933	2.35912	45.4	16.11	24.34	28.6167	15.1061	28.6	17.31	22.46	22.79	5.65223	0.4283	0.4287	0.336
ENSMUSG00000023263	9530002B09Rik	ENSMUST00000024032	protein_coding	RIKEN cDNA 9530002B09 gene [Source:MGI Symbol;Acc:MGI:1924682]		803	0.418	GO:0002084; GO:0006898; GO:0007399	GO:0005764	GO:0008474	FALSE	0	1	1	0	1	NA	0	1	1	0	1	NA	1	NA	5.125e-15	1	1	0	1	NA	0	0	0	0	0	0	0	0	0	0	0	0	0	0	0	0	0	0
ENSMUSG00000020177	9530003J23Rik	ENSMUST00000020392; ENSMUST00000159193	protein_coding	RIKEN cDNA 9530003J23 gene [Source:MGI Symbol;Acc:MGI:1924647]		1130	0.473	GO:0008150	GO:0005575	GO:0003674	FALSE	0	1	1	0	1	NA	0	1	1	0	1	NA	1	NA	5.125e-15	1	1	0	1	NA	0	0	0	0	0	0	0	0	0	0	0	0	0	0	0	0	0	0
ENSMUSG00000078776	9530053A07Rik	ENSMUST00000129051; ENSMUST00000150948; ENSMUST00000130693; ENSMUST00000059886	protein_coding	RIKEN cDNA 9530053A07 gene [Source:MGI Symbol;Acc:MGI:2442118]		5870	0.529	GO:0008150	GO:0005575	GO:0003674	FALSE	0	1	1	0	1	NA	0	1	1	0	1	NA	1	NA	5.125e-15	1	1	0	1	NA	0	0	0	0	0	0	0	0	0	0	0	0	0	0	0	0	0	0
ENSMUSG00000036275	9530068E07Rik	ENSMUST00000136303; ENSMUST00000153855; ENSMUST00000036952; ENSMUST00000109057	protein_coding	RIKEN cDNA 9530068E07 gene [Source:MGI Symbol;Acc:MGI:2654705]	C5orf15	1670	0.528	GO:0008150	GO:0005575; GO:0016020; GO:0016021	GO:0003674	TRUE	0.1457	1.10627	0.903941	0	0.5203	0.9073	-0.1843	0.880076	1.13627	0	0.2311	0.527	0.01292	0.05827	-0.05487	0.962681	1.03877	0	0.7951	0.9551	3880	2892	2665	3145.67	646	3050	2789	2400	2746.33	327.094	3913	2738	1867	2839.33	1026.76	75.4	55.94	51
ENSMUSG00000036411	9530077C05Rik	ENSMUST00000058868	protein_coding	RIKEN cDNA 9530077C05 gene [Source:MGI Symbol;Acc:MGI:1915533]	KIAA0895	2160	0.484	GO:0008150	GO:0005575	GO:0003674	TRUE	0.02943	1.02061	0.979807	0	0.928	0.9918	0.006811	1.00473	0.99529	0	0.9831	0.9955	0.1913	0.3997	0.02049	1.0143	0.985898	0	0.9474	0.9937	227.2	243.1	118.7	196.333	67.7008	129.3	234.6	222.4	195.433	57.5971	208.7	217.3	149.3	191.767	37.0277	3.413	3.635	1.755
ENSMUSG00000038028	9630033F20Rik	ENSMUST00000039913	protein_coding	RIKEN cDNA 9630033F20 gene [Source:MGI Symbol;Acc:MGI:2442752]		3650	0.493				TRUE	0.1382	1.10053	0.908652	0	0.4123	0.8684	-0.1072	0.928388	1.07714	0	0.5042	0.7668	0.08137	0.2245	0.01585	1.01105	0.989074	0	0.9188	0.9858	1363	1623	1864	1616.67	250.56	1686	1330	1461	1492.33	180.056	1329	1554	1523	1468.67	121.944	12.12	14.36	16.32
ENSMUSG00000057710	9630041A04Rik	ENSMUST00000112841	protein_coding	RIKEN cDNA 9630041A04 gene [Source:MGI Symbol;Acc:MGI:3045242]		974	0.477	GO:0008150	GO:0005575	GO:0003674	FALSE	0	1	1	0	1	NA	0	1	1	0	1	NA	1	NA	5.125e-15	1	1	0	1	NA	0	0	0	0	0	0	0	0	0	0	0	0	0	0	0	0	0	0
ENSMUSG00000073386	9830107B12Rik	ENSMUST00000063481	protein_coding	RIKEN cDNA 9830107B12 gene [Source:MGI Symbol;Acc:MGI:3608415]		3640	0.476	GO:0008150	GO:0005575	GO:0003674	FALSE	0	1	1	0	1	NA	0	1	1	0	1	NA	1	NA	5.125e-15	1	1	0	1	NA	0	0	0	0	0	0	0	0	0	0	0	0	0	0	0	0	0	0
ENSMUSG00000074158	9830147E19Rik	ENSMUST00000187616; ENSMUST00000098503; ENSMUST00000107994	protein_coding	RIKEN cDNA 9830147E19 gene [Source:MGI Symbol;Acc:MGI:3036263]	ZNF14	2920	0.378	GO:0006355; GO:0034605	GO:0005575	GO:0003700	TRUE	0.6691	1.59008	0.628899	0	0.6207	0.9357	0.5522	1.46632	0.681979	0	0.5387	0.7884	0.2292	0.4476	1.203	2.30218	0.434371	0	0.3297	0.7687	8.336	50.29	12.02	23.5487	23.2318	44.54	15.1	43.14	34.26	16.6078	0	13.46	30.44	14.6333	15.2539	0.09264	0.5564	0.1315
ENSMUSG00000044551	9930012K11Rik	ENSMUST00000058240; ENSMUST00000140314; ENSMUST00000140152; ENSMUST00000129767; ENSMUST00000153871	protein_coding	RIKEN cDNA 9930012K11 gene [Source:MGI Symbol;Acc:MGI:2145726]	C8orf58	1460	0.524	GO:0008150		GO:0003674	TRUE	0.3682	1.29074	0.774749	0	0.7165	0.9573	-0.03607	0.975308	1.02532	0	0.9568	0.9874	0.4551	0.6728	0.3203	1.24859	0.800903	0	0.76	0.9467	30.22	33.53	42.8	35.5167	6.52106	32.55	31.21	39.83	34.53	4.63858	1.059	28.85	52.18	27.363	25.5929	0.6716	0.7418	0.937
ENSMUSG00000046138	9930021J03Rik	ENSMUST00000175726; ENSMUST00000176773; ENSMUST00000175764; ENSMUST00000177155	protein_coding	RIKEN cDNA 9930021J03 gene [Source:MGI Symbol;Acc:MGI:2444398]	KIAA2026	4840	0.419	GO:0008150	GO:0005575	GO:0003674	TRUE	-0.2328	0.850982	1.17511	0	0.1465	0.6255	0.09123	1.06528	0.938722	0	0.5201	0.7764	0.3172	0.5439	-0.1574	0.89664	1.11528	0	0.3077	0.7582	2379	2054	2021	2151.33	197.854	2216	2575	2031	2274	276.599	2156	2496	2917	2523	381.218	15.95	13.71	13.34
ENSMUSG00000045065	9930022D16Rik	ENSMUST00000055404	protein_coding	RIKEN cDNA 9930022D16 gene [Source:MGI Symbol;Acc:MGI:2444178]		2710	0.445	GO:0008150	GO:0005575	GO:0003674	FALSE	0	1	1	0	1	NA	0	1	1	0	1	NA	1	NA	5.125e-15	1	1	0	1	NA	0	0	0	0	0	0	0	0	0	0	0	0	0	0	0	0	0	0
ENSMUSG00000069893	9930111J21Rik1	ENSMUST00000093153; ENSMUST00000097494; ENSMUST00000141200	protein_coding	RIKEN cDNA 9930111J21 gene 1 [Source:MGI Symbol;Acc:MGI:3041173]		2300	0.466	GO:0008150	GO:0005575	GO:0003674	FALSE	0	1	1	0	1	NA	0	1	1	0	1	NA	1	NA	5.125e-15	1	1	0	1	NA	0	0	0	0	0	0	0	0	0	0	0	0	0	0	0	0	0	0
ENSMUSG00000069892	9930111J21Rik2	ENSMUST00000101295; ENSMUST00000093152; ENSMUST00000132768	protein_coding	RIKEN cDNA 9930111J21 gene 2 [Source:MGI Symbol;Acc:MGI:3711310]		3010	0.453	GO:0008150	GO:0005575	GO:0003674	FALSE	0.6452	1.56396	0.639404	0	0.7901	NA	-4.875	0.0340784	29.3441	0	0.09654	NA	0.09836	NA	-4.256	0.0523379	19.1066	0	0.133	NA	0	9.43	0.751	3.39367	5.24109	0	0	0	0	0	0	1.923	4.348	2.09033	2.17882	0	0.1012	0.007973
ENSMUSG00000027596	a	ENSMUST00000148300; ENSMUST00000148402; ENSMUST00000137333; ENSMUST00000132342; ENSMUST00000029123; ENSMUST00000109697	protein_coding	nonagouti [Source:MGI Symbol;Acc:MGI:87853]	ASIP	517	0.567	GO:0006091; GO:0008343; GO:0009755; GO:0032402; GO:0032438; GO:0040030; GO:0042438; GO:0043473; GO:0071514	GO:0005576; GO:0005623	GO:0005102; GO:0005515; GO:0031779; GO:0031781; GO:0031782	TRUE	0.4311	1.34826	0.741696	0	0.1059	0.5416	-0.6013	0.65916	1.51708	0	0.03933	0.182	0.6877	0.8338	-0.1853	0.879466	1.13705	0	0.5773	0.8901	365.7	287.1	366.5	339.767	45.6124	274.1	120.8	273.3	222.733	88.2778	308.2	182.7	264.5	251.8	63.7066	22.96	17.94	22.65
ENSMUSG00000079144	A130010J15Rik	ENSMUST00000110831; ENSMUST00000160077; ENSMUST00000193307; ENSMUST00000178744; ENSMUST00000160822; ENSMUST00000191613; ENSMUST00000161235; ENSMUST00000192189	protein_coding	RIKEN cDNA A130010J15 gene [Source:MGI Symbol;Acc:MGI:2441776]	C1orf74	1770	0.504	GO:0008150	GO:0005575	GO:0003674	TRUE	-0.1055	0.929483	1.07587	0	0.7151	0.9573	-0.7447	0.596792	1.67563	0	0.005984	0.04796	0.5934	0.7759	-0.8659	0.548704	1.82248	0	0.009207	0.1647	248	260.9	246.3	251.733	7.98394	163.6	99.66	184.7	149.32	44.2819	388.7	216.3	208	271	102.016	4.547	4.762	4.447
ENSMUSG00000097643	A130051J06Rik	ENSMUST00000180649	protein_coding	RIKEN cDNA A130051J0 gene [Source:MGI Symbol;Acc:MGI:3642574]		2620	0.542	GO:0008150	GO:0005575	GO:0003674	TRUE	0.52	1.43396	0.697372	0	0.6774	0.9507	0.2295	1.17243	0.85293	0	0.8197	0.9304	0.5843	0.7696	0.731	1.65979	0.602486	0	0.5717	0.8892	21.88	14.67	12.02	16.19	5.10271	31.69	8.054	16.59	18.778	11.9689	22.24	5.769	5.797	11.2687	9.50146	0.271	0.1809	0.1466
ENSMUSG00000097298	A130057D12Rik	ENSMUST00000181896	protein_coding	RIKEN cDNA A130057D12 gene [Source:MGI Symbol;Acc:MGI:3642847]		531	0.59				FALSE	4.547	23.3767	0.0427776	0	0.1493	NA	-4.479	0.0448422	22.3004	0	0.1548	NA	0.728	NA	5.125e-15	1	1	0	1	NA	0	0	7.51	2.50333	4.3359	0	0	0	0	0	0	0	0	0	0	0	0	0.452
ENSMUSG00000022347	A1bg	ENSMUST00000096418	protein_coding	alpha-1-B glycoprotein [Source:MGI Symbol;Acc:MGI:2152878]	A1BG	1820	0.52	GO:0008150	GO:0005576; GO:0005615; GO:0070062; GO:0072562	GO:0003674	FALSE	0	1	1	0	1	NA	0	1	1	0	1	NA	1	NA	5.125e-15	1	1	0	1	NA	0	0	0	0	0	0	0	0	0	0	0	0	0	0	0	0	0	0
ENSMUSG00000052595	A1cf	ENSMUST00000075838	protein_coding	APOBEC1 complementation factor [Source:MGI Symbol;Acc:MGI:1917115]	A1CF	3830	0.449	GO:0006397; GO:0010609; GO:0016554; GO:0016556; GO:0050821	GO:0005634; GO:0005654; GO:0005720; GO:0005737; GO:0005783; GO:0030895; GO:0045293	GO:0000166; GO:0003676; GO:0003723; GO:0003727; GO:0003729; GO:0005515	FALSE	3.703	13.0231	0.0767867	0	0.132	NA	-3.638	0.0803254	12.4494	0	0.1423	NA	0.1562	NA	5.125e-15	1	1	0	1	NA	4.168	0	0	1.38933	2.4064	0	0	0	0	0	0	0	0	0	0	0.03531	0	0
ENSMUSG00000034560	A230046K03Rik	ENSMUST00000038388	protein_coding	RIKEN cDNA A230046K03 gene [Source:MGI Symbol;Acc:MGI:2441787]	KIAA1033	5850	0.399	GO:0006810; GO:0007032; GO:0015031; GO:0016197	GO:0005622; GO:0005623; GO:0005654; GO:0005768; GO:0031083; GO:0071203	GO:0003674	TRUE	-0.104	0.93045	1.07475	0	0.5834	0.9267	0.09236	1.06611	0.937987	0	0.5967	0.8213	0.1425	0.3286	-0.02739	0.981194	1.01917	0	0.8697	0.9744	852.4	1288	1126	1088.8	220.17	1167	1251	1040	1152.67	106.228	985.1	1226	1296	1169.03	163.091	4.728	7.111	6.15
ENSMUSG00000038884	A230050P20Rik	ENSMUST00000176142; ENSMUST00000177067; ENSMUST00000175820; ENSMUST00000043911; ENSMUST00000176990	protein_coding	RIKEN cDNA A230050P20 gene [Source:MGI Symbol;Acc:MGI:2441788]	C19orf66	1510	0.58	GO:0008150	GO:0005575	GO:0003674	TRUE	0.04012	1.0282	0.972574	0	0.798	0.9731	-0.08887	0.940259	1.06354	0	0.4842	0.7527	0.0512	0.1623	-0.06432	0.956396	1.04559	0	0.6562	0.9172	2638	2279	2420	2445.67	180.871	2275	2237	2341	2284.33	52.6245	2675	2011	2441	2375.67	336.787	56.7	48.75	51.22
ENSMUSG00000020887	A230052G05Rik	ENSMUST00000050921	protein_coding	RIKEN cDNA A230052G05 gene [Source:MGI Symbol;Acc:MGI:3045239]		2300	0.586	GO:0008150	GO:0005575	GO:0003674	TRUE	-3.136	0.113755	8.79083	-1.676	6.478e-05	0.001955	2.927	7.60527	0.131488	1.307	9.541e-05	0.00158	3.326e-12	1.853e-10	-0.2257	0.85518	1.16934	0	0.6721	0.9223	17.71	7.335	4.506	9.85033	6.95209	95.07	82.55	44.25	73.9567	26.4774	50.84	78.84	128.3	85.9933	39.2223	0.2499	0.103	0.06261
ENSMUSG00000087075	A230065H16Rik	ENSMUST00000150384	protein_coding	RIKEN cDNA A230065H16 gene [Source:MGI Symbol;Acc:MGI:2685744]		657	0.618	GO:0008150	GO:0005575	GO:0003674	TRUE	1.538	2.90392	0.344363	0.08392	0.00179	0.03476	-2.071	0.237994	4.20178	-0.9478	2.134e-05	0.0004226	2.777e-07	6.859e-06	-0.5475	0.684205	1.46155	0	0.5033	0.8637	136.5	90.11	132.9	119.837	25.8069	23.13	20.13	42.04	28.4333	11.8788	54.02	40.38	29.71	41.37	12.1852	6.742	4.43	6.466
ENSMUSG00000092071	A230065N10Rik	ENSMUST00000172178	protein_coding	RIKEN cDNA A230065N10 gene [Source:MGI Symbol;Acc:MGI:3642744]		1030	0.562	GO:0008150	GO:0005575	GO:0003674	TRUE	1.119	2.17196	0.460413	0	0.3788	0.8516	0.1682	1.12366	0.889952	0	0.8391	0.9394	0.06051	0.1825	1.27	2.41162	0.41466	0	0.3244	0.764	44.81	20.96	15.77	27.18	15.487	45.4	13.09	32.08	30.19	16.2377	0	21.15	15.94	12.3633	11.0193	1.412	0.6572	0.4893
ENSMUSG00000074473	A230072I06Rik	ENSMUST00000098935	protein_coding	RIKEN cDNA A230072I06 gene [Source:MGI Symbol;Acc:MGI:3588221]		1840	0.523	GO:0008150	GO:0005575	GO:0003674	FALSE	0	1	1	0	1	NA	0	1	1	0	1	NA	1	NA	5.125e-15	1	1	0	1	NA	0	0	0	0	0	0	0	0	0	0	0	0	0	0	0	0	0	0
ENSMUSG00000055818	A230083G16Rik	ENSMUST00000069553	protein_coding	RIKEN cDNA A230083G16 gene [Source:MGI Symbol;Acc:MGI:3045289]		991	0.512	GO:0008150	GO:0005575	GO:0003674	TRUE	0.09229	1.06606	0.938033	0	0.8576	0.9813	-0.2267	0.854587	1.17016	0	0.6205	0.8331	0.2899	0.515	-0.1509	0.900688	1.11026	0	0.7642	0.9474	156.3	73.35	57.82	95.8233	52.9468	59.1	96.64	87.4	81.0467	19.5598	137.7	74.04	57.25	89.6633	42.4396	5.118	2.391	1.865
ENSMUSG00000030111	A2m	ENSMUST00000032203	protein_coding	alpha-2-macroglobulin [Source:MGI Symbol;Acc:MGI:2449119]	A2M	4670	0.492	GO:0001869; GO:0007565; GO:0010466; GO:0010951; GO:0048863	GO:0005576; GO:0005615; GO:0070062; GO:0072562	GO:0002020; GO:0004866; GO:0004867; GO:0005102; GO:0005515; GO:0019838; GO:0019899; GO:0019959; GO:0019966; GO:0030414; GO:0043120; GO:0048306	TRUE	-0.2131	0.862682	1.15918	0	0.6724	0.9504	-0.5439	0.685914	1.45791	0	0.2215	0.5165	0.5792	0.7664	-0.7729	0.58524	1.7087	0	0.1686	0.6153	89.61	72.3	89.36	83.7567	9.92255	48.82	57.38	65.27	57.1567	8.22727	161	85.57	45.65	97.4067	58.5789	0.6227	0.5001	0.6115
ENSMUSG00000073388	A330017A19Rik	ENSMUST00000086675	protein_coding	RIKEN cDNA A330017A19 gene [Source:MGI Symbol;Acc:MGI:3045380]		1190	0.577	GO:0008150	GO:0005575	GO:0003674	TRUE	-2.083	0.236023	4.23687	-0.001635	0.2597	0.7714	1.234	2.35218	0.425137	0	0.4596	0.7346	0.8126	NA	-0.8641	0.549389	1.8202	0	0.5738	0.8899	12.5	3.143	0	5.21433	6.50233	23.13	11.07	2.213	12.1377	10.4993	25.42	41.34	0	22.2533	20.8511	0.341	0.08533	0
ENSMUSG00000091636	A330050F15Rik	ENSMUST00000169935	protein_coding	RIKEN cDNA A330050F15 gene [Source:MGI Symbol;Acc:MGI:2444600]	C18orf42	2300	0.478	GO:0008104	GO:0005575	GO:0051018	TRUE	-0.2854	0.820514	1.21875	0	0.1159	0.5656	0.1118	1.08058	0.925433	0	0.5142	0.7734	0.001301	0.009636	-0.1888	0.877335	1.13982	0	0.2899	0.7457	623.1	689.5	754.7	689.1	65.8009	830.8	656.4	733.5	740.233	87.3948	753.1	871.1	894.2	839.467	75.6823	8.792	9.683	10.49
ENSMUSG00000052014	A330070K13Rik	ENSMUST00000063656	protein_coding	RIKEN cDNA A330070K13 gene [Source:MGI Symbol;Acc:MGI:2685897]		706	0.513	GO:0008150	GO:0005575	GO:0003674	TRUE	0.1542	1.1128	0.898631	0	0.8311	0.9792	-0.8308	0.562217	1.77867	0	0.2493	0.5497	0.2081	0.4208	-0.6935	0.618352	1.6172	0	0.4277	0.8292	34.39	48.2	38.3	40.2967	7.11822	27.41	23.15	16.59	22.3833	5.45059	41.31	25	42.03	36.1133	9.63116	1.581	2.205	1.734
ENSMUSG00000028794	A3galt2	ENSMUST00000106077; ENSMUST00000030585	protein_coding	alpha 1,3-galactosyltransferase 2 (isoglobotriaosylceramide synthase) [Source:MGI Symbol;Acc:MGI:2685279]	A3GALT2	2750	0.548	GO:0005975; GO:0006688; GO:0030259	GO:0005794; GO:0016020; GO:0016021; GO:0031982	GO:0001962; GO:0016740; GO:0016757; GO:0016758; GO:0046872; GO:0047276	FALSE	-3.229	0.106653	9.37618	0	0.1742	NA	0	1	1	0	1	NA	1	NA	-3.195	0.109197	9.15779	0	0.1801	NA	0	0	0	0	0	0	0	0	0	0	0	2.885	0	0.961667	1.66566	0	0	0
ENSMUSG00000047613	A430005L14Rik	ENSMUST00000058393; ENSMUST00000139967; ENSMUST00000141493; ENSMUST00000105645; ENSMUST00000133524; ENSMUST00000128457; ENSMUST00000147826	protein_coding	RIKEN cDNA A430005L14 gene [Source:MGI Symbol;Acc:MGI:2140680]	C1orf174	719	0.553	GO:0008150	GO:0005634	GO:0003674	TRUE	0.06068	1.04296	0.958812	0	0.7679	0.9687	-0.1192	0.920698	1.08613	0	0.5284	0.7824	0.2877	0.5122	-0.07401	0.949994	1.05264	0	0.7346	0.9387	890.9	990.2	738.9	873.333	126.568	955	609.1	829.7	797.933	175.124	956.5	623.1	926.1	835.233	184.341	40.21	44.49	32.84
ENSMUSG00000056014	A430033K04Rik	ENSMUST00000200521; ENSMUST00000032590; ENSMUST00000198958; ENSMUST00000069862	protein_coding	RIKEN cDNA A430033K04 gene [Source:MGI Symbol;Acc:MGI:3583896]		1880	0.466	GO:0008150	GO:0005575	GO:0003674	TRUE	-0.1574	0.89664	1.11528	0	0.6124	0.9328	0.2784	1.21285	0.824505	0	0.2469	0.5461	0.5854	0.7706	0.1042	1.0749	0.930321	0	0.7051	0.9313	330.3	454.7	244.1	343.033	105.876	372.6	444	420.4	412.333	36.3771	227.7	411.5	503.6	380.933	140.467	5.702	7.814	4.149
ENSMUSG00000074497	A430078G23Rik	ENSMUST00000098966	protein_coding	RIKEN cDNA A430078G23 gene [Source:MGI Symbol;Acc:MGI:2442135]		2960	0.503	GO:0008150	GO:0005575	GO:0003674	FALSE	-1.99	0.251739	3.97237	0	0.3281	NA	0	1	1	0	1	NA	1	NA	-1.964	0.256317	3.90142	0	0.3353	NA	0	0	0	0	0	0	0	0	0	0	1.059	0	0	0.353	0.611414	0	0	0
ENSMUSG00000045838	A430105I19Rik	ENSMUST00000059997; ENSMUST00000151270	protein_coding	RIKEN cDNA A430105I19 gene [Source:MGI Symbol;Acc:MGI:2685199]	C15orf52	3050	0.566	GO:0008150	GO:0005575	GO:0044822	TRUE	1.334	2.52101	0.396667	0.06618	0.05784	0.3974	-1.075	0.474671	2.10672	0	0.06831	0.2598	0.8119	0.9081	0.2448	1.18493	0.843933	0	0.7856	0.9531	80.24	39.82	78.85	66.3033	22.9458	39.4	22.15	32.08	31.21	8.65785	13.77	36.54	28.26	26.19	11.5253	0.8537	0.4217	0.8262
ENSMUSG00000047878	A4galt	ENSMUST00000049530; ENSMUST00000164614	protein_coding	alpha 1,4-galactosyltransferase [Source:MGI Symbol;Acc:MGI:3512453]	A4GALT	2110	0.531	GO:0001576; GO:0006629; GO:0007009	GO:0005794; GO:0016020; GO:0016021; GO:0070062	GO:0008378; GO:0015643; GO:0016740; GO:0016757; GO:0050512	FALSE	4.227	18.7264	0.0534006	0.02983	0.1251	NA	-1.954	0.2581	3.87447	0	0.4414	NA	0.03718	NA	2.274	4.83662	0.206756	0	0.4998	NA	15.63	5.239	0	6.95633	7.95526	0	5.034	0	1.678	2.90638	0	0	0.7247	0.241567	0.418406	0.2404	0.08021	0
ENSMUSG00000037953	A4gnt	ENSMUST00000042553	protein_coding	alpha-1,4-N-acetylglucosaminyltransferase [Source:MGI Symbol;Acc:MGI:2143261]	A4GNT	2760	0.465	GO:0006493; GO:0009101; GO:0050680	GO:0005575	GO:0008375	FALSE	0	1	1	0	1	NA	0	1	1	0	1	NA	1	NA	5.125e-15	1	1	0	1	NA	0	0	0	0	0	0	0	0	0	0	0	0	0	0	0	0	0	0
ENSMUSG00000043122	A530016L24Rik	ENSMUST00000057465	protein_coding	RIKEN cDNA A530016L24 gene [Source:MGI Symbol;Acc:MGI:2443020]	C14orf180	2640	0.553	GO:0008150	GO:0005886; GO:0016020; GO:0016021	GO:0003674	FALSE	0	1	1	0	1	NA	0	1	1	0	1	NA	1	NA	5.125e-15	1	1	0	1	NA	0	0	0	0	0	0	0	0	0	0	0	0	0	0	0	0	0	0
ENSMUSG00000053528	A530021J07Rik	ENSMUST00000066005	protein_coding	Riken cDNA A530021J07 gene [Source:MGI Symbol;Acc:MGI:3687211]		414	0.51	GO:0008150	GO:0005575	GO:0003674	FALSE	0	1	1	0	1	NA	0	1	1	0	1	NA	1	NA	5.125e-15	1	1	0	1	NA	0	0	0	0	0	0	0	0	0	0	0	0	0	0	0	0	0	0
ENSMUSG00000089844	A530032D15Rik	ENSMUST00000160792; ENSMUST00000161724; ENSMUST00000161675	protein_coding	RIKEN cDNA A530032D15Rik gene [Source:MGI Symbol;Acc:MGI:3037746]		924	0.485	GO:0008150	GO:0005575	GO:0003674	FALSE	0	1	1	0	1	NA	0	1	1	0	1	NA	1	NA	5.125e-15	1	1	0	1	NA	0	0	0	0	0	0	0	0	0	0	0	0	0	0	0	0	0	0
ENSMUSG00000079800	A530040E14Rik	ENSMUST00000096862	protein_coding	Putative uncharacterized protein [Source:UniProtKB/TrEMBL;Acc:Q3TR44]		1270	0.461				FALSE	0	1	1	0	1	NA	0	1	1	0	1	NA	1	NA	5.125e-15	1	1	0	1	NA	0	0	0	0	0	0	0	0	0	0	0	0	0	0	0	0	0	0
ENSMUSG00000046764	A530053G22Rik	ENSMUST00000060147	protein_coding	RIKEN cDNA A530053G22 gene [Source:MGI Symbol;Acc:MGI:2443347]		1530	0.33	GO:0008150	GO:0005575	GO:0003674	FALSE	0	1	1	0	1	NA	0	1	1	0	1	NA	1	NA	5.125e-15	1	1	0	1	NA	0	0	0	0	0	0	0	0	0	0	0	0	0	0	0	0	0	0
ENSMUSG00000043939	A530064D06Rik	ENSMUST00000053612; ENSMUST00000027764	protein_coding	RIKEN cDNA A530064D06 gene [Source:MGI Symbol;Acc:MGI:2443476]		1810	0.476	GO:0008150	GO:0005575	GO:0003674	FALSE	0	1	1	0	1	NA	0	1	1	0	1	NA	1	NA	5.125e-15	1	1	0	1	NA	0	0	0	0	0	0	0	0	0	0	0	0	0	0	0	0	0	0
ENSMUSG00000090863	A530084C06Rik	ENSMUST00000170573	protein_coding	RIKEN cDNA A530084C06 gene [Source:MGI Symbol;Acc:MGI:3704402]		3200	0.574	GO:0008150	GO:0005575	GO:0003674	TRUE	0.8654	1.82184	0.548894	0	0.5689	0.9236	-3.385	0.0957224	10.4469	-0.7051	0.06117	0.2422	0.3693	0.5956	-2.516	0.174827	5.71994	0	0.3348	0.7721	17.71	4.191	26.28	16.0603	11.1365	0	0	4.425	1.475	2.55477	16.95	0	9.42	8.79	8.49254	0.1796	0.04231	0.2625
ENSMUSG00000047462	A530099J19Rik	ENSMUST00000151029	protein_coding	RIKEN cDNA A530099J19 gene [Source:MGI Symbol;Acc:MGI:2441809]		2770	0.394	GO:0008150	GO:0005575	GO:0003674	FALSE	0	1	1	0	1	NA	0	1	1	0	1	NA	1	NA	5.125e-15	1	1	0	1	NA	0	0	0	0	0	0	0	0	0	0	0	0	0	0	0	0	0	0
ENSMUSG00000052760	A630001G21Rik	ENSMUST00000159320; ENSMUST00000159325; ENSMUST00000162038; ENSMUST00000161453; ENSMUST00000064788; ENSMUST00000159122	protein_coding	RIKEN cDNA A630001G21 gene [Source:MGI Symbol;Acc:MGI:2443131]		1270	0.481	GO:0008150	GO:0005575	GO:0003674	FALSE	-5.134	0.0284782	35.1146	0	0.1267	NA	0	1	1	0	1	NA	1	NA	-5.101	0.0291371	34.3205	0	0.14	NA	0	0	0	0	0	0	0	0	0	0	11.65	0	0	3.88333	6.72613	0	0	0
ENSMUSG00000075395	A630010A05Rik	ENSMUST00000147024; ENSMUST00000129643; ENSMUST00000100165	protein_coding	RIKEN cDNA A630010A05 gene [Source:MGI Symbol;Acc:MGI:3584518]		1250	0.417	GO:0008150	GO:0005575	GO:0003674	FALSE	0	1	1	0	1	NA	0	1	1	0	1	NA	1	NA	5.125e-15	1	1	0	1	NA	0	0	0	0	0	0	0	0	0	0	0	0	0	0	0	0	0	0
ENSMUSG00000095493	A630023A22Rik	ENSMUST00000178958	protein_coding	RIKEN cDNA A630023A22 gene [Source:MGI Symbol;Acc:MGI:2145657]		1330	0.485	GO:0008150	GO:0005575	GO:0003674	FALSE	4.025	16.2797	0.0614263	0	0.202	NA	-3.959	0.0643017	15.5517	0	0.2069	NA	0.215	NA	5.125e-15	1	1	0	1	NA	0	5.239	0	1.74633	3.02474	0	0	0	0	0	0	0	0	0	0	0	0.1272	0
ENSMUSG00000054293	A630033H20Rik	ENSMUST00000180182; ENSMUST00000147521; ENSMUST00000167673; ENSMUST00000125676; ENSMUST00000067249; ENSMUST00000137107	protein_coding	RIKEN cDNA A630033H20 gene [Source:MGI Symbol;Acc:MGI:2441814]		1830	0.384	GO:0008150	GO:0005575	GO:0003674	FALSE	-1.826	0.282046	3.54553	0	0.5445	NA	-1.467	0.361734	2.76446	0	0.6618	NA	0.516	NA	-3.309	0.1009	9.91079	0	0.3077	NA	0	6.287	0	2.09567	3.6298	0	2.013	0	0.671	1.16221	0	23.08	0	7.69333	13.3252	0	0.111	0
ENSMUSG00000067541	A630073D07Rik	ENSMUST00000091791	protein_coding	RIKEN cDNA A630073D07 gene [Source:MGI Symbol;Acc:MGI:2686534]		484	0.428	GO:0008150	GO:0005575	GO:0003674	FALSE	0	1	1	0	1	NA	0	1	1	0	1	NA	1	NA	5.125e-15	1	1	0	1	NA	0	0	0	0	0	0	0	0	0	0	0	0	0	0	0	0	0	0
ENSMUSG00000094613	A630076J17Rik	ENSMUST00000179399	protein_coding	RIKEN cDNA A630076J17 gene [Source:MGI Symbol;Acc:MGI:2442999]		1360	0.472	GO:0008150	GO:0005575	GO:0003674	FALSE	0	1	1	0	1	NA	0	1	1	0	1	NA	1	NA	5.125e-15	1	1	0	1	NA	0	0	0	0	0	0	0	0	0	0	0	0	0	0	0	0	0	0
ENSMUSG00000094840	A630081J09Rik	ENSMUST00000196391; ENSMUST00000179412	protein_coding	RIKEN cDNA A630081J09 gene [Source:MGI Symbol;Acc:MGI:3588263]		1880	0.523				FALSE	1.539	2.90593	0.344124	0	0.5456	NA	1.322	2.50012	0.39998	0	0.4534	NA	0.5307	NA	2.843	7.17511	0.139371	0.1513	0.2203	NA	10.42	12.57	0	7.66333	6.72314	54.82	0	2.213	19.011	31.0312	0	7.692	0	2.564	4.44098	0.1799	0.216	0
ENSMUSG00000055446	A630091E08Rik	ENSMUST00000069035	protein_coding	RIKEN cDNA A630091E08 gene [Source:MGI Symbol;Acc:MGI:2442837]		768	0.531	GO:0008150	GO:0005575	GO:0003674	FALSE	0	1	1	0	1	NA	0	1	1	0	1	NA	1	NA	5.125e-15	1	1	0	1	NA	0	0	0	0	0	0	0	0	0	0	0	0	0	0	0	0	0	0
ENSMUSG00000070313	A630095E13Rik	ENSMUST00000184611; ENSMUST00000184901; ENSMUST00000093868	protein_coding	RIKEN cDNA A630095E13 gene [Source:MGI Symbol;Acc:MGI:3055869]		1170	0.397		GO:0005576; GO:0005615		FALSE	0	1	1	0	1	NA	0	1	1	0	1	NA	1	NA	5.125e-15	1	1	0	1	NA	0	0	0	0	0	0	0	0	0	0	0	0	0	0	0	0	0	0
ENSMUSG00000096094	A630095N17Rik	ENSMUST00000191271; ENSMUST00000179573; ENSMUST00000180101	protein_coding	RIKEN cDNA A630095N17 gene [Source:MGI Symbol;Acc:MGI:2686470]		565	0.499	GO:0008150	GO:0005575	GO:0003674	FALSE	0.4894	1.40386	0.712321	0	0.8842	NA	-3.65	0.07966	12.5533	0	0.1415	NA	0.1563	NA	-3.195	0.109197	9.15779	0	0.1801	NA	0	4.191	0	1.397	2.41967	0	0	0	0	0	0	2.885	0	0.961667	1.66566	0	0.2396	0
ENSMUSG00000090551	A730015C16Rik	ENSMUST00000164855	protein_coding	RIKEN cDNA A730015C16 gene [Source:MGI Symbol;Acc:MGI:3704235]		1220	0.562	GO:0008150	GO:0005575	GO:0003674	FALSE	-1.762	0.294839	3.39168	0	0.418	NA	-0.1008	0.932516	1.07237	0	0.9702	NA	0.4014	NA	-1.871	0.273384	3.65786	0	0.4718	NA	4.168	4.191	0	2.78633	2.41306	0	0	7.744	2.58133	4.471	21.19	7.692	0	9.62733	10.7267	0.1109	0.111	0
ENSMUSG00000050875	A730017C20Rik	ENSMUST00000117064; ENSMUST00000165666; ENSMUST00000118510; ENSMUST00000175830; ENSMUST00000175897; ENSMUST00000058633; ENSMUST00000154125	protein_coding	RIKEN cDNA A730017C20 gene [Source:MGI Symbol;Acc:MGI:2442934]	KIAA1024L	1640	0.452	GO:0008150	GO:0005575; GO:0016020; GO:0016021	GO:0003674	TRUE	-0.08462	0.943033	1.06041	0	0.5454	0.9165	0.3239	1.25171	0.798907	0	0.01307	0.08505	0.004618	0.02635	0.2242	1.16813	0.85607	0	0.1122	0.5317	2792	2917	3171	2960	193.124	4079	3134	3835	3682.67	490.571	2841	3302	3267	3136.67	256.652	55.24	57.46	61.8
ENSMUSG00000047828	A730018C14Rik	ENSMUST00000050754	protein_coding	RIKEN cDNA A730018C14 gene [Source:MGI Symbol;Acc:MGI:2442339]		2250	0.526	GO:0008150	GO:0005575	GO:0003674	FALSE	4.025	16.2797	0.0614263	0	0.202	NA	-3.959	0.0643017	15.5517	0	0.2069	NA	0.2149	NA	5.125e-15	1	1	0	1	NA	0	5.239	0	1.74633	3.02474	0	0	0	0	0	0	0	0	0	0	0	0.07522	0
ENSMUSG00000053979	A730045E13Rik	ENSMUST00000066740	protein_coding	RIKEN cDNA A730045E13 gene [Source:MGI Symbol;Acc:MGI:2685430]		854	0.423	GO:0008150	GO:0005575	GO:0003674	FALSE	-6.037	0.0152294	65.6626	0	0.06756	NA	4.994	31.8672	0.0313802	0	0.1297	NA	1	NA	-0.9846	0.505366	1.97876	0	0.7449	NA	0	0	0	0	0	0	0	11.06	3.68667	6.38549	0	22.11	0	7.37	12.7652	0	0	0
ENSMUSG00000048636	A730049H05Rik	ENSMUST00000057977; ENSMUST00000133858	protein_coding	RIKEN cDNA A730049H05 gene [Source:MGI Symbol;Acc:MGI:1921766]		2160	0.436	GO:0008150	GO:0005575	GO:0003674	FALSE	0	1	1	0	1	NA	0	1	1	0	1	NA	0.1084	NA	5.125e-15	1	1	0	1	NA	0	0	0	0	0	0	0	0	0	0	0	0	0	0	0	0	0	0
ENSMUSG00000053588	A730061H03Rik	ENSMUST00000066106	protein_coding	RIKEN cDNA A730061H03 gene [Source:MGI Symbol;Acc:MGI:2445099]		465	0.587	GO:0008150	GO:0005575	GO:0003674	FALSE	0	1	1	0	1	NA	0	1	1	0	1	NA	1	NA	5.125e-15	1	1	0	1	NA	0	0	0	0	0	0	0	0	0	0	0	0	0	0	0	0	0	0
ENSMUSG00000096923	A730071L15Rik	ENSMUST00000181545	protein_coding	RIKEN cDNA A730071L15Rik gene [Source:MGI Symbol;Acc:MGI:3642498]		1620	0.488				FALSE	2.81	7.01285	0.142595	0	0.2144	NA	2.369	5.16583	0.19358	0	0.4679	NA	0.001826	0.01267	5.15	35.5062	0.0281641	0	0.1322	NA	0	2.096	0	0.698667	1.21013	0	0	12.17	4.05667	7.02635	0	0	0	0	0	0	0.04179	0
ENSMUSG00000053181	A830005F24Rik	ENSMUST00000065465	protein_coding	RIKEN cDNA A830005F24 gene [Source:MGI Symbol;Acc:MGI:3045249]		786	0.462	GO:0008150	GO:0005575	GO:0003674	TRUE	0.5454	1.45942	0.685201	0	0.4526	0.8844	-0.4689	0.722515	1.38405	0	0.385	0.6826	0.9491	0.9756	0.06578	1.04665	0.955429	0	0.9332	0.9901	73.98	37.72	89.36	67.02	26.5142	35.97	50.34	58.63	48.3133	11.4651	9.533	47.11	80.44	45.6943	35.4747	3.054	1.55	3.633
ENSMUSG00000044060	A830010M20Rik	ENSMUST00000060553; ENSMUST00000133800; ENSMUST00000100951; ENSMUST00000112671; ENSMUST00000152474	protein_coding	RIKEN cDNA A830010M20 gene [Source:MGI Symbol;Acc:MGI:2445097]	KIAA1107	3140	0.437	GO:0008150	GO:0005575	GO:0003674	TRUE	-0.309	0.807201	1.23885	0	0.1043	0.538	0.3363	1.26251	0.79207	0	0.04309	0.1927	0.03083	0.1122	0.01185	1.00825	0.99182	0	0.9341	0.9906	1555	2283	2477	2105	486.091	2522	2616	2791	2643	136.517	2199	2655	2968	2607.33	386.71	16.07	23.49	25.21
ENSMUSG00000057715	A830018L16Rik	ENSMUST00000171690; ENSMUST00000150870; ENSMUST00000142117; ENSMUST00000179089; ENSMUST00000135014; ENSMUST00000141339; ENSMUST00000137824; ENSMUST00000191437; ENSMUST00000141512; ENSMUST00000048613	protein_coding	RIKEN cDNA A830018L16 gene [Source:MGI Symbol;Acc:MGI:2444149]	C8orf34	2720	0.445	GO:0008150	GO:0005575	GO:0003674	TRUE	0.3994	1.31896	0.758174	0	0.01141	0.1425	-0.2945	0.815355	1.22646	0	0.04152	0.1883	0.05012	0.1597	0.08949	1.06399	0.939855	0	0.4827	0.8532	2710	3559	3891	3386.67	609.068	2573	2763	2902	2746	165.158	2538	2544	2620	2567.33	45.7092	32.33	42.27	45.71
ENSMUSG00000055010	A830031A19Rik	ENSMUST00000068360	protein_coding	RIKEN cDNA A830031A19 gene [Source:MGI Symbol;Acc:MGI:2685508]		757	0.498	GO:0008150	GO:0005575	GO:0003674	TRUE	-0.3596	0.779381	1.28307	0	0.7996	0.9733	-6.906	0.00833848	119.926	-0.9861	0.007824	0.05883	0.3904	0.6167	-7.296	0.00636334	157.15	-1.4	0.001258	0.05582	26.05	16.76	0	14.27	13.2023	0	0	0	0	0	16.95	7.692	29.71	18.1173	11.0553	1.117	0.7154	0
ENSMUSG00000091890	A830073O21Rik	ENSMUST00000169090	protein_coding	RIKEN cDNA A830073O21 gene [Source:MGI Symbol;Acc:MGI:2443692]		2020	0.548	GO:0008150	GO:0005739	GO:0003674	TRUE	-1.058	0.480297	2.08204	0	0.04927	0.3614	1.056	2.07916	0.480964	0	0.02932	0.1485	0.1156	0.2856	-0.01797	0.987621	1.01253	0	0.9681	0.9965	48.97	33.53	41.3	41.2667	7.72005	99.36	86.58	69.7	85.2133	14.8772	84.74	91.34	81.89	85.99	4.84742	0.7868	0.5362	0.6534
ENSMUSG00000044150	A830080D01Rik	ENSMUST00000144598; ENSMUST00000131623; ENSMUST00000057180; ENSMUST00000149054; ENSMUST00000154694; ENSMUST00000112464	protein_coding	RIKEN cDNA A830080D01 gene [Source:MGI Symbol;Acc:MGI:2685992]	CXorf23	1400	0.422	GO:0008150	GO:0005575; GO:0005739	GO:0003674	TRUE	0.4313	1.34845	0.741593	0	0.1232	0.5798	-0.3502	0.784475	1.27474	0	0.2081	0.4988	0.2779	0.5025	0.06655	1.04721	0.954919	0	0.8207	0.9629	206.3	290.2	339.4	278.633	67.2997	197	164.1	293.2	218.1	67.0866	202.3	242.3	176.8	207.133	33.0164	4.782	6.697	7.748
ENSMUSG00000045506	A930002H24Rik	ENSMUST00000050753	protein_coding	RIKEN cDNA A930002H24 gene [Source:MGI Symbol;Acc:MGI:2443151]		492	0.661	GO:0008150	GO:0005575	GO:0003674	FALSE	-4.158	0.0560167	17.8518	0	0.1947	NA	0	1	1	0	1	NA	0.02121	NA	-4.122	0.0574321	17.4119	0	0.2064	NA	0	0	0	0	0	0	0	0	0	0	0	5.769	0	1.923	3.33073	0	0	0
ENSMUSG00000075330	A930003A15Rik	ENSMUST00000100083	protein_coding	RIKEN cDNA A930003A15 gene [Source:MGI Symbol;Acc:MGI:1915412]		746	0.477	GO:0008150	GO:0005575	GO:0003674	FALSE	4.487	22.4244	0.0445942	0	0.166	NA	-0.2431	0.844928	1.18353	0	0.9396	NA	0.4105	NA	4.188	18.2269	0.0548639	0	0.1952	NA	0	7.335	0	2.445	4.23486	0	6.04	0	2.01333	3.4872	0	0	0	0	0	0	0.3176	0
ENSMUSG00000054057	A930004D18Rik	ENSMUST00000135980; ENSMUST00000066163; ENSMUST00000151857	protein_coding	RIKEN cDNA A930004D18 gene [Source:MGI Symbol;Acc:MGI:1925190]		1340	0.61	GO:0008150	GO:0005575	GO:0003674	TRUE	-0.4039	0.755812	1.32308	0	0.1573	0.6435	0.1449	1.10565	0.904442	0	0.5704	0.8057	0.001901	0.01303	-0.2741	0.826966	1.20924	0	0.3218	0.7631	175.1	145.6	171.2	163.967	16.0251	172.2	174.2	194.7	180.367	12.4532	192.8	191.3	265.2	216.433	42.2398	4.239	3.511	4.083
ENSMUSG00000092210	A930009A15Rik	ENSMUST00000173620	protein_coding	RIKEN cDNA A930009A15 gene [Source:MGI Symbol;Acc:MGI:1925048]		1000	0.484	GO:0008150	GO:0005575	GO:0003674	FALSE	6.332	80.5605	0.012413	0.2881	0.02763	NA	-1.015	0.494828	2.0209	0	0.6644	NA	0.4147	NA	5.261	38.3459	0.0260784	0	0.121	NA	4.168	23.05	0	9.07267	12.2828	0	13.09	0	4.36333	7.55752	0	0	0	0	0	0.1353	0.7446	0
ENSMUSG00000089809	A930011G23Rik	ENSMUST00000160803; ENSMUST00000146396; ENSMUST00000161148; ENSMUST00000142639; ENSMUST00000161516	protein_coding	RIKEN cDNA A930011G23 gene [Source:MGI Symbol;Acc:MGI:2442790]		2340	0.469	GO:0008150	GO:0005575	GO:0003674	TRUE	-0.5943	0.662366	1.50974	0	0.06073	0.4058	0.2704	1.20614	0.82909	0	0.4265	0.7111	0.1549	0.3483	-0.3417	0.789111	1.26725	0	0.3337	0.7715	152.1	113.2	160	141.767	25.0528	151.6	254.7	102.9	169.733	77.5076	247.9	249	147.1	214.667	58.517	2.11	1.562	2.185
ENSMUSG00000040705	A930016O22Rik	ENSMUST00000047020	protein_coding	RIKEN cDNA A930016O22 gene [Source:MGI Symbol;Acc:MGI:3605623]		1210	0.536	GO:0008150	GO:0005575	GO:0003674	TRUE	1.501	2.83039	0.353308	0	0.352	0.8371	-2.154	0.224689	4.4506	0	0.2272	0.523	0.4678	0.6837	-0.6587	0.633449	1.57866	0	0.8013	NA	25.01	4.191	17.27	15.4903	10.523	0	10.07	0	3.35667	5.81392	0	2.885	13.04	5.30833	6.84944	0.6707	0.1119	0.4562
ENSMUSG00000025727	A930017K11Rik	ENSMUST00000162431	protein_coding	RIKEN cDNA A930017K11 gene [Source:MGI Symbol;Acc:MGI:2442713]		2540	0.61	GO:0008150	GO:0005575	GO:0003674	TRUE	-0.2655	0.83191	1.20205	0	0.8383	0.9799	-1.29	0.408951	2.44528	0	0.3065	0.6082	0.4427	0.6617	-1.573	0.336109	2.97523	0	0.3087	NA	18.76	8.382	15.02	14.054	5.256	4.283	6.04	6.638	5.65367	1.22411	41.31	6.731	2.899	16.98	21.1573	0.2396	0.1066	0.189
ENSMUSG00000091089	A930018M24Rik	ENSMUST00000170855	protein_coding	RIKEN cDNA A930018M24 gene [Source:MGI Symbol;Acc:MGI:2686053]		1420	0.543	GO:0008150	GO:0005575	GO:0003674	TRUE	0.02289	1.01599	0.984259	0	0.9704	0.9963	-0.01854	0.987231	1.01293	0	0.9652	0.9896	0.4739	0.6882	-0.01326	0.990851	1.00923	0	0.9827	0.9982	78.15	116.3	58.58	84.3433	29.3542	79.66	96.64	70.8	82.3667	13.1309	16.95	91.34	139.1	82.4633	61.5569	1.786	2.646	1.318
ENSMUSG00000032671	A930018P22Rik	ENSMUST00000040374	protein_coding	RIKEN cDNA A930018P22 gene [Source:MGI Symbol;Acc:MGI:1915493]	C11orf91	822	0.618	GO:0008150	GO:0005575	GO:0003674	FALSE	3.614	12.244	0.0816728	0	0.2212	NA	2.022	4.06146	0.246217	0	0.3506	NA	0.1506	NA	5.616	49.0438	0.0203899	0.04676	0.03111	NA	0	0	3.755	1.25167	2.16795	8.565	6.04	2.213	5.606	3.19816	0	0	0	0	0	0	0	0.146
ENSMUSG00000090622	A930033H14Rik	ENSMUST00000170048	protein_coding	RIKEN cDNA A930033H14 gene [Source:MGI Symbol;Acc:MGI:2444562]		2970	0.489	GO:0008150	GO:0005575	GO:0003674	TRUE	-0.4007	0.757491	1.32015	0	0.4664	0.8901	0.7554	1.6881	0.592382	0	0.07834	0.2833	0.124	0.2988	0.3402	1.26593	0.789932	0	0.4669	0.8472	93.78	37.72	71.34	67.6133	28.2152	97.64	100.7	142.7	113.68	25.1786	41.31	120.2	105.8	89.1033	42.0118	1.025	0.4103	0.7676
ENSMUSG00000074357	AA386476	ENSMUST00000098781	protein_coding	expressed sequence AA386476 [Source:MGI Symbol;Acc:MGI:3034595]		1660	0.536	GO:0008150	GO:0005575	GO:0003674	FALSE	0	1	1	0	1	NA	5.54	46.5271	0.0214928	0.08521	0.08595	NA	0.3098	NA	5.553	46.9483	0.0213	0	0.1035	NA	0	0	0	0	0	0	16.11	0	5.37	9.30111	0	0	0	0	0	0	0	0
ENSMUSG00000087385	AA415398	ENSMUST00000079611; ENSMUST00000137671; ENSMUST00000149305; ENSMUST00000177165	protein_coding	expressed sequence AA415398 [Source:MGI Symbol;Acc:MGI:3035485]	FRG2	953	0.523				TRUE	-0.6024	0.658657	1.51824	0	0.04745	0.3557	0.142	1.10343	0.906262	0	0.6517	0.851	0.2576	0.481	-0.4766	0.718669	1.39146	0	0.1386	0.5777	119.8	150.9	131.4	134.033	15.7163	100.2	186.2	154.9	147.1	43.5273	245.7	203.8	161.6	203.7	42.0501	4.08	5.114	4.407
ENSMUSG00000033213	AA467197	ENSMUST00000175727; ENSMUST00000110512; ENSMUST00000142767; ENSMUST00000047498	protein_coding	expressed sequence AA467197 [Source:MGI Symbol;Acc:MGI:3034182]	C15orf48	646	0.444	GO:0008150	GO:0005634; GO:0005739	GO:0003674	TRUE	-0.08926	0.940005	1.06382	0	0.9291	0.9919	0.3778	1.29936	0.76961	0	0.6663	0.8583	0.04166	0.1404	0.2743	1.20941	0.826851	0	0.7687	0.9484	38.55	6.287	24.78	23.2057	16.189	29.98	18.12	42.04	30.0467	11.9601	30.72	13.46	29.71	24.63	9.68668	1.937	0.3144	1.226
ENSMUSG00000096687	AA474331	ENSMUST00000178045; ENSMUST00000178563	protein_coding	expressed sequence AA474331 [Source:MGI Symbol;Acc:MGI:3035041]		3520	0.469				TRUE	0.02326	1.01625	0.984007	0	0.9488	0.9957	-0.01077	0.992563	1.00749	0	0.9718	0.9911	0.3218	0.5489	-0.003554	0.99754	1.00247	0	0.9924	0.9986	133.4	117.4	123.9	124.9	8.04674	132.8	129.9	106.2	122.967	14.5926	111.2	91.34	164.5	122.347	37.8323	1.23	1.077	1.125
ENSMUSG00000073867	AA474408	ENSMUST00000098110	protein_coding	expressed sequence AA474408 [Source:MGI Symbol;Acc:MGI:3034216]		3340	0.436	GO:0008150	GO:0005575	GO:0003674	FALSE	0.1322	1.09596	0.912439	0	0.9514	NA	0.412	1.33053	0.751581	0	0.8381	NA	0.9176	NA	0.5258	1.43973	0.694574	0	0.8082	NA	15.63	3.143	0	6.25767	8.26741	0	19.13	5.531	8.22033	9.84447	7.415	9.615	0	5.67667	5.0377	0.1519	0.0304	0
ENSMUSG00000073497	AA792892	ENSMUST00000097477	protein_coding	expressed sequence AA792892 [Source:MGI Symbol;Acc:MGI:2140789]		1840	0.42	GO:0008150	GO:0005575	GO:0003674	FALSE	0	1	1	0	1	NA	0	1	1	0	1	NA	1	NA	5.125e-15	1	1	0	1	NA	0	0	0	0	0	0	0	0	0	0	0	0	0	0	0	0	0	0
ENSMUSG00000042510	AA986860	ENSMUST00000190859; ENSMUST00000039323; ENSMUST00000186185	protein_coding	expressed sequence AA986860 [Source:MGI Symbol;Acc:MGI:2138143]	C1orf116	2180	0.552	GO:0008150	GO:0005737; GO:0070062	GO:0003674	TRUE	-0.2568	0.836942	1.19483	0	0.6789	0.9507	0.1998	1.14854	0.870671	0	0.7151	0.8823	0.482	0.694	-0.07402	0.949987	1.05265	0	0.9027	0.9832	60.44	59.72	30.79	50.3167	16.9144	68.52	58.39	44.25	57.0533	12.1901	36.01	66.34	76.81	59.72	21.1903	0.8996	0.885	0.4514
ENSMUSG00000036678	Aaas	ENSMUST00000041208	protein_coding	achalasia, adrenocortical insufficiency, alacrimia [Source:MGI Symbol;Acc:MGI:2443767]	AAAS	1820	0.546	GO:0006810; GO:0006913; GO:0007612; GO:0009566; GO:0015031; GO:0051028	GO:0005634; GO:0005643; GO:0005654; GO:0005737; GO:0005813; GO:0016020; GO:0031965	GO:0003674	TRUE	-0.1219	0.918977	1.08817	0	0.5897	0.9279	0.04831	1.03405	0.967069	0	0.8117	0.9271	0.008535	0.04252	-0.08905	0.940142	1.06367	0	0.6839	0.9259	348	318.5	400.3	355.6	41.4262	364	383.6	349.6	365.733	17.0661	416.3	343.3	401.5	387.033	38.5903	6.205	5.654	7.028
ENSMUSG00000029482	Aacs	ENSMUST00000196556; ENSMUST00000131355; ENSMUST00000199978; ENSMUST00000200286; ENSMUST00000144361; ENSMUST00000031445	protein_coding	acetoacetyl-CoA synthetase [Source:MGI Symbol;Acc:MGI:1926144]	AACS	855	0.577	GO:0001889; GO:0006629; GO:0006631; GO:0007584; GO:0008152; GO:0010243; GO:0014070; GO:0032024; GO:0034201; GO:0042493; GO:0045471; GO:0071333	GO:0005737; GO:0005829	GO:0000166; GO:0003824; GO:0005524; GO:0016874; GO:0030729; GO:0047760	TRUE	0.102	1.07326	0.93174	0	0.6125	0.9328	0.07064	1.05018	0.952215	0	0.7054	0.8771	0.2704	0.4941	0.1576	1.11543	0.896515	0	0.4028	0.8183	521	675.8	732.2	643	109.354	698.9	586.9	730.1	671.967	75.3035	549.8	625.9	621.8	599.167	42.8019	19.77	25.53	27.37
ENSMUSG00000027761	Aadac	ENSMUST00000029325; ENSMUST00000151605; ENSMUST00000194896	protein_coding	arylacetamide deacetylase (esterase) [Source:MGI Symbol;Acc:MGI:1915008]	AADAC	750	0.441	GO:0008152; GO:0010898	GO:0005783; GO:0005789; GO:0016020; GO:0016021; GO:0043231	GO:0004806; GO:0016298; GO:0016787; GO:0017171; GO:0019213; GO:0052689	FALSE	0	1	1	0	1	NA	0	1	1	0	1	NA	1	NA	5.125e-15	1	1	0	1	NA	0	0	0	0	0	0	0	0	0	0	0	0	0	0	0	0	0	0
ENSMUSG00000091376	Aadacl2	ENSMUST00000169794	protein_coding	arylacetamide deacetylase-like 2 [Source:MGI Symbol;Acc:MGI:3646333]	AADACL2	1590	0.408	GO:0008150	GO:0005575	GO:0003674	FALSE	0	1	1	0	1	NA	0	1	1	0	1	NA	1	NA	5.125e-15	1	1	0	1	NA	0	0	0	0	0	0	0	0	0	0	0	0	0	0	0	0	0	0
ENSMUSG00000078507	Aadacl3	ENSMUST00000105749	protein_coding	arylacetamide deacetylase-like 3 [Source:MGI Symbol;Acc:MGI:2685281]	AADACL3	3150	0.436	GO:0008150; GO:0008152	GO:0005575; GO:0016020; GO:0016021	GO:0003674; GO:0004620; GO:0010296; GO:0016298; GO:0016787; GO:0018731; GO:0018732; GO:0018733; GO:0018734; GO:0034892; GO:0035460; GO:0043905; GO:0043906; GO:0043907; GO:0043908; GO:0047376; GO:0050253; GO:0052689; GO:0052767; GO:0052768; GO:0080030; GO:0080031; GO:0080032	FALSE	0	1	1	0	1	NA	0	1	1	0	1	NA	1	NA	5.125e-15	1	1	0	1	NA	0	0	0	0	0	0	0	0	0	0	0	0	0	0	0	0	0	0
ENSMUSG00000057228	Aadat	ENSMUST00000079472	protein_coding	aminoadipate aminotransferase [Source:MGI Symbol;Acc:MGI:1345167]	AADAT	1780	0.425	GO:0006103; GO:0006536; GO:0009058; GO:0019441; GO:0070189; GO:0097052	GO:0005739	GO:0003824; GO:0008483; GO:0016212; GO:0016740; GO:0030170; GO:0042803; GO:0047536	TRUE	-2.993	0.125608	7.96128	-1.125	0.0201	0.2128	1.487	2.80305	0.356754	0	0.4225	0.7088	0.3018	NA	-1.521	0.348444	2.8699	-0.03127	0.2231	0.679	0	7.335	5.257	4.19733	3.78057	17.13	0	18.81	11.98	10.4089	52.96	30.77	19.57	34.4333	16.9938	0	0.1331	0.09438
ENSMUSG00000021482	Aaed1	ENSMUST00000021938	protein_coding	AhpC/TSA antioxidant enzyme domain containing 1 [Source:MGI Symbol;Acc:MGI:1913379]	AAED1	972	0.491	GO:0008150	GO:0005575	GO:0003674	TRUE	-0.04926	0.966432	1.03473	0	0.8993	0.9876	0.01595	1.01112	0.989005	0	0.9633	0.9889	0.6071	0.7848	-0.04879	0.966747	1.0344	0	0.8963	0.9819	107.3	103.7	195.3	135.433	51.8773	149.9	162.1	97.35	136.45	34.4066	204.4	115.4	102.9	140.9	55.3466	3.583	3.447	6.42
ENSMUSG00000037257	Aagab	ENSMUST00000041551	protein_coding	alpha- and gamma-adaptin binding protein [Source:MGI Symbol;Acc:MGI:1914189]	AAGAB	2600	0.52	GO:0006810; GO:0008150; GO:0015031	GO:0005654; GO:0005737	GO:0003674	TRUE	0.1214	1.08779	0.919295	0	0.552	0.9187	-0.1079	0.927938	1.07766	0	0.5069	0.7683	0.4827	0.6946	-0.001708	0.998817	1.00118	0	0.9933	0.9986	708.6	720.9	794.5	741.333	46.4526	706.6	707.7	636.1	683.467	41.0244	532.8	850.9	660.2	681.3	160.096	8.844	8.956	9.766
ENSMUSG00000057230	Aak1	ENSMUST00000156885; ENSMUST00000003710; ENSMUST00000113668; ENSMUST00000089519	protein_coding	AP2 associated kinase 1 [Source:MGI Symbol;Acc:MGI:1098687]	AAK1	4290	0.491	GO:0006468; GO:0032880; GO:0045747; GO:0046777; GO:0050821; GO:2000369	GO:0031252; GO:0043195; GO:0071439	GO:0004674; GO:0005112; GO:0035612	TRUE	0.1106	1.07968	0.926203	0	0.5964	0.9288	-0.03759	0.974281	1.0264	0	0.8145	0.9281	0.563	0.7568	0.05766	1.04078	0.960821	0	0.7445	0.942	13350	15710	16900	15320	1806.85	14810	14900	14790	14833.3	58.5947	12140	15250	15150	14180	1767.4	100.9	118.3	125.9
ENSMUSG00000035642	Aamdc	ENSMUST00000146605; ENSMUST00000138060; ENSMUST00000136757; ENSMUST00000135998; ENSMUST00000144858; ENSMUST00000154853; ENSMUST00000140805; ENSMUST00000072725; ENSMUST00000178078; ENSMUST00000042627; ENSMUST00000126085; ENSMUST00000151840; ENSMUST00000154779; ENSMUST00000124552	protein_coding	adipogenesis associated Mth938 domain containing [Source:MGI Symbol;Acc:MGI:1913523]	AAMDC	667	0.51	GO:0043066; GO:0045600; GO:0045944	GO:0005737	GO:0003674	TRUE	-0.3295	0.795812	1.25658	0	0.1023	0.5326	0.1937	1.14369	0.87436	0	0.2936	0.5965	0.001273	0.009486	-0.1513	0.900439	1.11057	0	0.4389	0.8355	713.8	743.9	552.7	670.133	102.808	634.7	790.3	857.4	760.8	114.243	702.3	813.4	1002	839.233	151.511	34.73	36.03	26.48
ENSMUSG00000006299	Aamp	ENSMUST00000187046; ENSMUST00000178235; ENSMUST00000191258; ENSMUST00000190008; ENSMUST00000006462; ENSMUST00000186833	protein_coding	angio-associated migratory protein [Source:MGI Symbol;Acc:MGI:107809]	AAMP	1380	0.568	GO:0008150	GO:0009986	GO:0003674	TRUE	0.01802	1.01257	0.987587	0	0.9002	0.9878	0.1285	1.09316	0.914782	0	0.3111	0.613	0.04891	0.1572	0.1313	1.09528	0.913008	0	0.302	0.7548	4478	4304	5223	4668.33	488.17	5192	4568	5459	5073	457.265	4650	4329	4843	4607.33	259.643	105.3	100.8	121
ENSMUSG00000020804	Aanat	ENSMUST00000153476; ENSMUST00000021160; ENSMUST00000142978; ENSMUST00000132601; ENSMUST00000123507	protein_coding	arylalkylamine N-acetyltransferase [Source:MGI Symbol;Acc:MGI:1328365]	AANAT	982	0.585	GO:0006474; GO:0007623; GO:0009648; GO:0010043; GO:0014070; GO:0030187; GO:0032868; GO:0034695; GO:0046688; GO:0048511; GO:0071320	GO:0005737; GO:0048471	GO:0004059; GO:0004060; GO:0008080; GO:0016740; GO:0016746; GO:0071889	FALSE	-4.716	0.0380489	26.2819	0	0.1514	NA	5.48	44.6318	0.0224056	0	0.05244	NA	0.1143	NA	0.8181	1.76308	0.567188	0	0.764	NA	0	0	0	0	0	0	11.07	4.425	5.165	5.57198	0	8.654	0	2.88467	4.99639	0	0	0
ENSMUSG00000027628	Aar2	ENSMUST00000109570; ENSMUST00000150212; ENSMUST00000137928; ENSMUST00000126250; ENSMUST00000029158	protein_coding	AAR2 splicing factor homolog (S. cerevisiae) [Source:MGI Symbol;Acc:MGI:1915545]	AAR2	1610	0.542	GO:0008150	GO:0005575	GO:0003674	TRUE	0.1276	1.09247	0.915353	0	0.5132	0.9057	0.2276	1.17089	0.854054	0	0.2028	0.4925	0.05761	0.1759	0.3394	1.26523	0.79037	0	0.03011	0.3048	753.4	1223	1056	1010.8	238.041	1173	1242	1113	1176	64.5523	879.2	918.2	976.1	924.5	48.7562	15.18	24.53	20.96
ENSMUSG00000068522	Aard	ENSMUST00000090025	protein_coding	alanine and arginine rich domain containing protein [Source:MGI Symbol;Acc:MGI:2181621]	AARD	1350	0.511	GO:0008150	GO:0005575	GO:0003674	TRUE	0.928	1.90264	0.525586	0	3.871e-07	1.835e-05	-1.038	0.487002	2.05338	0	8.912e-10	3.86e-08	0.2526	0.4752	-0.1254	0.91675	1.09081	0	0.4628	0.8457	1306	1676	1930	1637.33	313.792	830	748	800.9	792.967	41.5717	912	766.3	902.9	860.4	81.6199	31.38	40.11	45.69
ENSMUSG00000031960	Aars	ENSMUST00000128320; ENSMUST00000145059; ENSMUST00000142770; ENSMUST00000125268; ENSMUST00000124285; ENSMUST00000154546; ENSMUST00000034441	protein_coding	alanyl-tRNA synthetase [Source:MGI Symbol;Acc:MGI:2384560]	AARS	2110	0.522	GO:0001942; GO:0006400; GO:0006412; GO:0006419; GO:0006450; GO:0006457; GO:0021680; GO:0030968; GO:0034620; GO:0043039; GO:0043200; GO:0043524; GO:0043588; GO:0050885; GO:0050905	GO:0005737; GO:0016020; GO:0070062	GO:0000049; GO:0000166; GO:0002161; GO:0003676; GO:0003723; GO:0004812; GO:0004813; GO:0005515; GO:0005524; GO:0016597; GO:0016874; GO:0016876; GO:0046872	TRUE	-0.03494	0.976072	1.02451	0	0.8539	0.981	0.07934	1.05653	0.946491	0	0.6264	0.8365	0.9403	0.9718	0.02921	1.02045	0.979957	0	0.8415	0.9673	5315	7368	8558	7080.33	1640.53	7967	6788	7564	7439.67	599.253	6123	7650	7989	7254	994.033	81.75	112.8	129.6
ENSMUSG00000023938	Aars2	ENSMUST00000024733	protein_coding	alanyl-tRNA synthetase 2, mitochondrial (putative) [Source:MGI Symbol;Acc:MGI:2681839]	AARS2	3350	0.6	GO:0006412; GO:0006419; GO:0033108; GO:0043039; GO:0070143	GO:0005737; GO:0005739	GO:0000049; GO:0000166; GO:0003676; GO:0003723; GO:0004812; GO:0004813; GO:0005524; GO:0016874; GO:0016876; GO:0046872	TRUE	-0.174	0.886382	1.12818	0	0.5116	0.9054	0.01692	1.0118	0.98834	0	0.9447	0.9828	0.8588	0.9327	-0.1727	0.887181	1.12717	0	0.4714	0.8477	291.8	310.1	190.7	264.2	64.3072	286.1	245.6	262.2	264.633	20.3594	321	307.7	263	297.233	30.3836	2.826	2.991	1.82
ENSMUSG00000075528	Aarsd1	ENSMUST00000133240; ENSMUST00000189049; ENSMUST00000070395; ENSMUST00000140123; ENSMUST00000125472	protein_coding	alanyl-tRNA synthetase domain containing 1 [Source:MGI Symbol;Acc:MGI:1916934]	AARSD1	914	0.539	GO:0006412; GO:0006419; GO:0006450; GO:0043039	GO:0005634; GO:0005737	GO:0000166; GO:0002161; GO:0002196; GO:0003676; GO:0004813; GO:0005515; GO:0005524; GO:0016876; GO:0046872	TRUE	-0.1612	0.894281	1.11822	0	0.3073	0.8051	0.1623	1.11907	0.893599	0	0.3022	0.6044	0.5161	0.7205	-0.01391	0.990405	1.00969	0	0.93	0.9897	1552	1903	1885	1780	197.659	2186	1610	2145	1980.33	321.373	2070	2150	1751	1990.33	211.093	55.09	67.25	65.91
ENSMUSG00000055923	Aasdh	ENSMUST00000069709; ENSMUST00000126741; ENSMUST00000123682; ENSMUST00000135697; ENSMUST00000134805; ENSMUST00000136080; ENSMUST00000145022; ENSMUST00000120963; ENSMUST00000154548; ENSMUST00000123059; ENSMUST00000135954; ENSMUST00000149602; ENSMUST00000146570; ENSMUST00000142450	protein_coding	aminoadipate-semialdehyde dehydrogenase [Source:MGI Symbol;Acc:MGI:2442517]	AASDH	1810	0.481	GO:0006629; GO:0006631; GO:0008150; GO:0008152; GO:0055114	GO:0005575	GO:0000166; GO:0003674; GO:0003824; GO:0003996; GO:0004043; GO:0004774; GO:0005524; GO:0010435; GO:0015645; GO:0016491; GO:0016874; GO:0018854; GO:0018855; GO:0018856; GO:0018857; GO:0034783; GO:0034793; GO:0034796; GO:0034823; GO:0034841; GO:0034842; GO:0034865; GO:0034942; GO:0034943; GO:0043759; GO:0043762; GO:0043955; GO:0052685; GO:0052686; GO:0052687; GO:0052688; GO:0070251; GO:0090409	TRUE	-0.01652	0.988615	1.01152	0	0.963	0.996	0.3415	1.26707	0.78922	0	0.2334	0.5296	0.7507	0.8731	0.3089	1.23876	0.807257	0	0.3631	0.7922	133.4	122.6	114.9	123.633	9.29319	176.4	136.9	152.7	155.333	19.8812	87.92	139.4	146.4	124.573	31.9351	2.391	2.188	2.029
ENSMUSG00000025894	Aasdhppt	ENSMUST00000051589	protein_coding	aminoadipate-semialdehyde dehydrogenase-phosphopantetheinyl transferase [Source:MGI Symbol;Acc:MGI:1914868]	AASDHPPT	2870	0.376		GO:0005737; GO:0070062	GO:0000287; GO:0008808; GO:0008897; GO:0016740; GO:0018421; GO:0018422; GO:0043761; GO:0046872	TRUE	-0.1524	0.899752	1.11142	0	0.3834	0.853	0.3934	1.31349	0.761333	0	0.009874	0.06964	0.01692	0.07126	0.2258	1.16943	0.855121	0	0.1334	0.5704	1179	1570	1539	1429.33	217.348	1932	1739	1928	1866.33	110.292	1363	1745	1655	1587.67	199.703	13.33	17.67	17.14
ENSMUSG00000029695	Aass	ENSMUST00000031707; ENSMUST00000152280; ENSMUST00000138063; ENSMUST00000149864	protein_coding	aminoadipate-semialdehyde synthase [Source:MGI Symbol;Acc:MGI:1353573]	AASS	1370	0.455	GO:0006091; GO:0008152; GO:0019477; GO:0055114	GO:0005739; GO:0043231	GO:0003824; GO:0016491; GO:0047130; GO:0047131	TRUE	0.5112	1.42524	0.701639	0	0.7718	0.9694	-0.7119	0.610516	1.63796	0	0.6695	0.8596	0.4224	0.6441	-0.2181	0.859697	1.1632	0	0.9097	0.9844	31.26	19.91	0	17.0567	15.8241	23.98	0	6.638	10.206	12.3818	22.24	13.46	0	11.9	11.2018	0.7404	0.4694	0
ENSMUSG00000018697	Aatf	ENSMUST00000148434; ENSMUST00000018841; ENSMUST00000141093; ENSMUST00000127042	protein_coding	apoptosis antagonizing transcription factor [Source:MGI Symbol;Acc:MGI:1929608]	AATF	1360	0.483	GO:0007155; GO:0007346; GO:0032929; GO:0040016; GO:0042254; GO:0042985; GO:0043066; GO:0045893; GO:0045944; GO:2000378	GO:0005634; GO:0005730; GO:0005737; GO:0005794; GO:0005813; GO:0005925	GO:0003700; GO:0005515; GO:0019904; GO:0043522; GO:0044822; GO:0048156	TRUE	0.06742	1.04784	0.954343	0	0.7841	0.9704	0.7324	1.6614	0.601902	0	0.000712	0.00897	0.5721	0.7618	0.7847	1.72273	0.580473	0	0.000469	0.03059	383.5	260.9	346.9	330.433	62.9369	450.5	563.8	623.9	546.067	88.0497	274.3	342.3	328.3	314.967	35.9073	9.15	6.197	8.153
ENSMUSG00000025375	Aatk	ENSMUST00000128836; ENSMUST00000134319; ENSMUST00000103020; ENSMUST00000064307; ENSMUST00000150730; ENSMUST00000132575; ENSMUST00000136386; ENSMUST00000142959; ENSMUST00000103019	protein_coding	apoptosis-associated tyrosine kinase [Source:MGI Symbol;Acc:MGI:1197518]	AATK	3340	0.608	GO:0006468; GO:0006915; GO:0007420; GO:0016310; GO:0030517; GO:0032482; GO:0038083; GO:0046777; GO:0051402	GO:0005622; GO:0005737; GO:0005783; GO:0016020; GO:0016021; GO:0042995; GO:0044295; GO:0048471; GO:0055037	GO:0000166; GO:0004672; GO:0004674; GO:0004713; GO:0005515; GO:0005524; GO:0016301; GO:0016740	TRUE	-0.032	0.978063	1.02243	0	0.8287	0.9788	-0.1221	0.918849	1.08832	0	0.344	0.6432	0.4097	0.633	-0.17	0.888843	1.12506	0	0.1981	0.6495	7268	6296	6212	6592	586.938	6126	6595	5315	6012	647.57	6943	6612	6636	6730.33	184.565	70.61	60.89	59.44
ENSMUSG00000057191	AB124611	ENSMUST00000173769; ENSMUST00000076326; ENSMUST00000086361	protein_coding	cDNA sequence AB124611 [Source:MGI Symbol;Acc:MGI:3043001]	C19orf38	1300	0.543	GO:0008150	GO:0005575; GO:0016020; GO:0016021	GO:0003674	FALSE	0	1	1	0	1	NA	0	1	1	0	1	NA	1	NA	5.125e-15	1	1	0	1	NA	0	0	0	0	0	0	0	0	0	0	0	0	0	0	0	0	0	0
ENSMUSG00000057880	Abat	ENSMUST00000115838; ENSMUST00000115839; ENSMUST00000140795; ENSMUST00000065987; ENSMUST00000128459; ENSMUST00000144444; ENSMUST00000138987	protein_coding	4-aminobutyrate aminotransferase [Source:MGI Symbol;Acc:MGI:2443582]	ABAT	1870	0.508	GO:0001666; GO:0007620; GO:0007626; GO:0009448; GO:0009449; GO:0010039; GO:0031652; GO:0032024; GO:0035094; GO:0042135; GO:0042220; GO:0042493; GO:0045471; GO:0045776; GO:0048148	GO:0005739; GO:0032144; GO:0043005; GO:0070062	GO:0003824; GO:0003867; GO:0008483; GO:0016740; GO:0030170; GO:0042803; GO:0046872; GO:0047298; GO:0051536	TRUE	-0.6909	0.619467	1.61429	0	0.003693	0.06203	0.9421	1.92132	0.520475	0	9.668e-07	2.628e-05	1.641e-05	0.0002481	0.2361	1.1778	0.849037	0	0.2816	0.7392	9595	13250	14290	12378.3	2465.89	24880	21310	24770	23653.3	2030.13	16310	20450	23180	19980	3459.03	166.5	228.9	244.3
ENSMUSG00000015243	Abca1	ENSMUST00000030010; ENSMUST00000149127	protein_coding	ATP-binding cassette, sub-family A (ABC1), member 1 [Source:MGI Symbol;Acc:MGI:99607]	ABCA1	5520	0.488	GO:0002790; GO:0006497; GO:0006810; GO:0006911; GO:0007040; GO:0007186; GO:0008203; GO:0010875; GO:0015914; GO:0016197; GO:0030301; GO:0030819; GO:0032367; GO:0032489; GO:0033344; GO:0033700; GO:0034380; GO:0038027; GO:0042157; GO:0042158; GO:0042632; GO:0043691; GO:0045332; GO:0050702; GO:0055085; GO:0055091; GO:0055099; GO:0060155; GO:0071222; GO:0071300; GO:0098656	GO:0005794; GO:0005886; GO:0005887; GO:0009897; GO:0009986; GO:0016020; GO:0016021; GO:0030139; GO:0034364; GO:0043231; GO:0045121; GO:0045335; GO:0048471	GO:0000166; GO:0005102; GO:0005215; GO:0005515; GO:0005524; GO:0005548; GO:0008509; GO:0016887; GO:0017127; GO:0019905; GO:0031267; GO:0034185; GO:0034186; GO:0034188; GO:0042626; GO:0051117	TRUE	-0.4474	0.733363	1.36358	0	0.3085	0.8051	0.3015	1.23243	0.811408	0	0.383	0.6806	0.7449	0.8696	-0.1609	0.894467	1.11798	0	0.6969	0.9284	72.94	109	114.9	98.9467	22.7148	139.6	113.8	110.6	121.333	15.9001	219.3	112.5	74.64	135.48	75.0179	0.4288	0.6377	0.6652
ENSMUSG00000050296	Abca12	ENSMUST00000187097; ENSMUST00000189102; ENSMUST00000188752; ENSMUST00000191520; ENSMUST00000087268	protein_coding	ATP-binding cassette, sub-family A (ABC1), member 12 [Source:MGI Symbol;Acc:MGI:2676312]	ABCA12	3970	0.438	GO:0006869; GO:0010875; GO:0030216; GO:0031424; GO:0032940; GO:0033344; GO:0033700; GO:0035627; GO:0043129; GO:0045055; GO:0048286; GO:0055085; GO:0055088; GO:0061436; GO:0072659; GO:2000010	GO:0005737; GO:0005743; GO:0005829; GO:0005886; GO:0005887; GO:0043231; GO:0097209	GO:0005102; GO:0005319; GO:0005515; GO:0005548; GO:0017127; GO:0034191; GO:0042626	FALSE	5.812	56.1806	0.0177997	0.1187	0.03954	NA	-1.252	0.419866	2.38171	0	0.6088	NA	0.03661	NA	4.519	22.9274	0.043616	0	0.1762	NA	0	10.48	8.261	6.247	5.52266	0	0	7.744	2.58133	4.471	0	0	0	0	0	0	0.08526	0.0665
ENSMUSG00000004668	Abca13	ENSMUST00000042740; ENSMUST00000141233; ENSMUST00000151522	protein_coding	ATP-binding cassette, sub-family A (ABC1), member 13 [Source:MGI Symbol;Acc:MGI:2388707]	ABCA13	6820	0.425	GO:0006810; GO:0008150; GO:0033344; GO:0033700; GO:0055085	GO:0005575; GO:0005887; GO:0016020; GO:0016021; GO:0043231	GO:0000166; GO:0005215; GO:0005524; GO:0005548; GO:0016887; GO:0017127; GO:0042626	FALSE	5.339	40.4761	0.0247059	0	0.06632	NA	-5.27	0.0259162	38.5859	0	0.06663	NA	0.06873	NA	5.125e-15	1	1	0	1	NA	10.42	3.143	0	4.521	5.34493	0	0	0	0	0	0	0	0	0	0	0.04958	0.01489	0
ENSMUSG00000062017	Abca14	ENSMUST00000130646; ENSMUST00000084640; ENSMUST00000134268; ENSMUST00000143257	protein_coding	ATP-binding cassette, sub-family A (ABC1), member 14 [Source:MGI Symbol;Acc:MGI:2388708]		2450	0.413	GO:0006869; GO:0008150; GO:0055085	GO:0005575; GO:0043231	GO:0003674; GO:0042626	FALSE	0	1	1	0	1	NA	0	1	1	0	1	NA	1	NA	5.125e-15	1	1	0	1	NA	0	0	0	0	0	0	0	0	0	0	0	0	0	0	0	0	0	0
ENSMUSG00000054746	Abca15	ENSMUST00000121265; ENSMUST00000140459; ENSMUST00000076272	protein_coding	ATP-binding cassette, sub-family A (ABC1), member 15 [Source:MGI Symbol;Acc:MGI:2388709]		4400	0.425	GO:0002244; GO:0006869; GO:0055085	GO:0005575; GO:0043231	GO:0003674; GO:0042626	FALSE	0	1	1	0	1	NA	0	1	1	0	1	NA	1	NA	5.125e-15	1	1	0	1	NA	0	0	0	0	0	0	0	0	0	0	0	0	0	0	0	0	0	0
ENSMUSG00000051900	Abca16	ENSMUST00000153845; ENSMUST00000056042; ENSMUST00000120490; ENSMUST00000144122	protein_coding	ATP-binding cassette, sub-family A (ABC1), member 16 [Source:MGI Symbol;Acc:MGI:2388711]		4100	0.386	GO:0006869; GO:0008150; GO:0055085	GO:0005575; GO:0043231	GO:0003674; GO:0042626	FALSE	0	1	1	0	1	NA	0	1	1	0	1	NA	1	NA	5.125e-15	1	1	0	1	NA	0	0	0	0	0	0	0	0	0	0	0	0	0	0	0	0	0	0
ENSMUSG00000035435	Abca17	ENSMUST00000039324; ENSMUST00000121226	protein_coding	ATP-binding cassette, sub-family A (ABC1), member 17 [Source:MGI Symbol;Acc:MGI:3625331]		5260	0.479	GO:0006638; GO:0006869; GO:0055085	GO:0005783	GO:0003674; GO:0042626	TRUE	-6.595	0.0103444	96.6702	-0.7591	0.01362	0.1613	6.569	94.9437	0.0105326	0.7823	0.03162	NA	1	NA	0.02484	1.01737	0.98293	0	0.9909	0.9986	0	0	0	0	0	0	33.22	0	11.0733	19.1796	0	17.31	15.22	10.8433	9.44857	0	0	0
ENSMUSG00000026944	Abca2	ENSMUST00000150550; ENSMUST00000102919; ENSMUST00000141065; ENSMUST00000125520; ENSMUST00000143075; ENSMUST00000149385; ENSMUST00000144560	protein_coding	ATP-binding cassette, sub-family A (ABC1), member 2 [Source:MGI Symbol;Acc:MGI:99606]	ABCA2	1700	0.577	GO:0006357; GO:0006810; GO:0006869; GO:0008203; GO:0032383; GO:0055085	GO:0005764; GO:0005765; GO:0005768; GO:0005815; GO:0016020; GO:0016021; GO:0016023; GO:0043231	GO:0000166; GO:0005215; GO:0005524; GO:0016887; GO:0042626	TRUE	0.08189	1.0584	0.944819	0	0.5817	0.9266	-0.3044	0.809779	1.2349	0	0.03365	0.1624	0.04314	0.1439	-0.2387	0.847509	1.17993	0	0.1167	0.5393	6296	5896	5294	5828.67	504.382	4497	5635	3917	4683	873.973	5967	5693	4841	5500.33	587.205	120.2	112	99.51
ENSMUSG00000024130	Abca3	ENSMUST00000149233; ENSMUST00000039013; ENSMUST00000136295; ENSMUST00000133816; ENSMUST00000117337; ENSMUST00000079594; ENSMUST00000148557; ENSMUST00000155889	protein_coding	ATP-binding cassette, sub-family A (ABC1), member 3 [Source:MGI Symbol;Acc:MGI:1351617]	ABCA3	4020	0.547	GO:0006810; GO:0006869; GO:0055085	GO:0005615; GO:0005886; GO:0016020; GO:0016021; GO:0043231; GO:0097208; GO:0097233	GO:0000166; GO:0005215; GO:0005524; GO:0016887; GO:0042626	TRUE	0.204	1.15189	0.86814	0	0.1978	0.7026	-0.1259	0.916432	1.09119	0	0.3483	0.6468	0.01979	0.08016	0.06222	1.04407	0.957789	0	0.6894	0.9275	2302	2293	2365	2320	39.2301	2153	2306	1873	2110.67	219.582	2258	2108	1674	2013.33	303.291	18.58	18.42	18.8
ENSMUSG00000028125	Abca4	ENSMUST00000136358; ENSMUST00000136624; ENSMUST00000013995; ENSMUST00000141135; ENSMUST00000150738; ENSMUST00000140913; ENSMUST00000132199; ENSMUST00000144949; ENSMUST00000137616; ENSMUST00000197728	protein_coding	ATP-binding cassette, sub-family A (ABC1), member 4 [Source:MGI Symbol;Acc:MGI:109424]	ABCA4	2090	0.502	GO:0006649; GO:0006810; GO:0007601; GO:0033344; GO:0033700; GO:0045332; GO:0045494; GO:0050896; GO:0055085	GO:0001750; GO:0005887; GO:0016020; GO:0016021; GO:0043231	GO:0000166; GO:0004012; GO:0005215; GO:0005524; GO:0005548; GO:0016887; GO:0017127; GO:0042626	TRUE	-1.948	0.259175	3.85839	-0.1522	0.2121	0.7184	0.8495	1.80188	0.554977	0	0.6783	0.8645	0.26	0.4836	-1.126	0.458184	2.18253	0	0.3975	0.8134	0	0	20.28	6.76	11.7087	0	15.1	22.13	12.41	11.3076	21.19	36.54	23.19	26.9733	8.34511	0	0	0.31
ENSMUSG00000018800	Abca5	ENSMUST00000134721; ENSMUST00000043961; ENSMUST00000127318; ENSMUST00000124714; ENSMUST00000148984	protein_coding	ATP-binding cassette, sub-family A (ABC1), member 5 [Source:MGI Symbol;Acc:MGI:2386607]	ABCA5	3790	0.39	GO:0006810; GO:0010745; GO:0033344; GO:0034375; GO:0043691; GO:0055085	GO:0005764; GO:0005768; GO:0005770; GO:0005794; GO:0016020; GO:0016021	GO:0000166; GO:0005215; GO:0005524; GO:0016887; GO:0042626	TRUE	0.1094	1.07878	0.926973	0	0.4604	0.8875	0.07447	1.05297	0.949691	0	0.6313	0.8387	0.09171	0.2453	0.1682	1.12366	0.889952	0	0.2881	0.7451	2197	2348	2036	2193.67	156.027	2748	2265	1863	2292	443.117	2059	2132	1902	2031	117.529	18.81	20.01	17.17
ENSMUSG00000044749	Abca6	ENSMUST00000044003; ENSMUST00000150988	protein_coding	ATP-binding cassette, sub-family A (ABC1), member 6 [Source:MGI Symbol;Acc:MGI:1923434]	ABCA6	3370	0.431	GO:0006810; GO:0006869; GO:0008150; GO:0055085	GO:0005575; GO:0016020; GO:0016021; GO:0043231	GO:0000166; GO:0003674; GO:0005215; GO:0005524; GO:0016887; GO:0042626	TRUE	0.1459	1.10642	0.903815	0	0.8334	0.9795	0.1986	1.14758	0.871396	0	0.7223	0.8855	0.3628	0.5898	0.3289	1.25606	0.796143	0	0.6373	0.9136	53.14	58.68	33.79	48.5367	13.0679	46.25	43.29	76.33	55.29	18.2812	51.9	20.19	58.7	43.5967	20.5539	0.5117	0.5624	0.3205
ENSMUSG00000035722	Abca7	ENSMUST00000171637; ENSMUST00000043866; ENSMUST00000132517	protein_coding	ATP-binding cassette, sub-family A (ABC1), member 7 [Source:MGI Symbol;Acc:MGI:1351646]	ABCA7	6640	0.589	GO:0006810; GO:0006909; GO:0007613; GO:0010875; GO:0017121; GO:0018149; GO:0032780; GO:0032781; GO:0033344; GO:0033700; GO:0034380; GO:0034504; GO:0038027; GO:0042985; GO:0050766; GO:0055085; GO:0070374; GO:1900223; GO:1901076; GO:1902430; GO:1902995	GO:0001891; GO:0005622; GO:0005737; GO:0005768; GO:0005794; GO:0005886; GO:0005887; GO:0009986; GO:0016020; GO:0016021; GO:0016324; GO:0032587; GO:0043231	GO:0000166; GO:0005215; GO:0005515; GO:0005524; GO:0005548; GO:0016887; GO:0017127; GO:0034188; GO:0042626	TRUE	0.1774	1.13084	0.884295	0	0.4795	0.8961	0.2448	1.18493	0.843933	0	0.2854	0.5884	0.04045	0.1375	0.4059	1.32492	0.754765	0	0.122	0.5505	410.6	314.3	349.9	358.267	48.6921	343.5	544.6	376.1	421.4	107.932	352.7	360.6	237.7	317	68.7893	2.006	1.529	1.684
ENSMUSG00000041828	Abca8a	ENSMUST00000046223; ENSMUST00000154849; ENSMUST00000129810; ENSMUST00000106662; ENSMUST00000141279; ENSMUST00000100287; ENSMUST00000106664; ENSMUST00000146635	protein_coding	ATP-binding cassette, sub-family A (ABC1), member 8a [Source:MGI Symbol;Acc:MGI:2386846]		2440	0.441	GO:0006810; GO:0006869; GO:0008150; GO:0055085	GO:0005575; GO:0005743; GO:0005886; GO:0016020; GO:0016021; GO:0043231	GO:0000166; GO:0005215; GO:0005524; GO:0016887; GO:0042626	TRUE	1.424	2.68328	0.372678	0	0.3129	0.809	0.08844	1.06322	0.940539	0	0.9304	0.9769	0.1602	0.3563	1.491	2.81084	0.355766	0	0.3123	0.7613	8.336	53.44	16.52	26.0987	24.0293	11.13	63.42	7.744	27.4313	31.213	13.77	15.38	0	9.71667	8.4533	0.1109	0.7075	0.2164
ENSMUSG00000020620	Abca8b	ENSMUST00000106669; ENSMUST00000020948	protein_coding	ATP-binding cassette, sub-family A (ABC1), member 8b [Source:MGI Symbol;Acc:MGI:1351668]	ABCA8	6240	0.439	GO:0006810; GO:0006869; GO:0055085	GO:0005743; GO:0005886; GO:0016020; GO:0016021; GO:0043231	GO:0000166; GO:0005215; GO:0005524; GO:0016887; GO:0042626	TRUE	0.2119	1.15821	0.863399	0	0.4956	0.9019	-0.1229	0.91834	1.08892	0	0.6334	0.8399	0.04308	0.1438	0.07189	1.05109	0.951391	0	0.8264	0.9639	226.1	245.2	289.1	253.467	32.3033	246.7	281.9	164.8	231.133	60.082	312.5	207.7	138.4	219.533	87.6511	1.176	1.269	1.481
ENSMUSG00000041797	Abca9	ENSMUST00000044850; ENSMUST00000126499	protein_coding	ATP-binding cassette, sub-family A (ABC1), member 9 [Source:MGI Symbol;Acc:MGI:2386796]	ABCA9	4420	0.426	GO:0006810; GO:0006869; GO:0055085	GO:0005739; GO:0016020; GO:0016021	GO:0000166; GO:0005215; GO:0005524; GO:0016887; GO:0042626	FALSE	0.7233	1.65095	0.60571	0	0.7309	NA	-1.712	0.305237	3.27615	0	0.3507	NA	0.2714	NA	-1.021	0.492775	2.02933	0	0.7052	NA	29.18	2.096	2.253	11.1763	15.5918	7.709	2.013	0	3.24067	3.99844	20.13	0	0	6.71	11.6221	0.2142	0.01532	0.01629
ENSMUSG00000031974	Abcb10	ENSMUST00000075578	protein_coding	ATP-binding cassette, sub-family B (MDR/TAP), member 10 [Source:MGI Symbol;Acc:MGI:1860508]	ABCB10	4310	0.537	GO:0006810; GO:0055085	GO:0005739; GO:0005743; GO:0016020; GO:0016021; GO:0032592	GO:0000166; GO:0005215; GO:0005515; GO:0005524; GO:0016887; GO:0042626; GO:0042803	TRUE	-0.2168	0.860472	1.16215	0	0.2504	0.7617	0.2402	1.18116	0.846628	0	0.1495	0.4136	0.9525	0.9768	0.007813	1.00543	0.994599	0	0.9639	0.9962	845.1	702	635.3	727.467	107.193	918.2	804.4	834.1	852.233	59.0273	947	841.3	744.2	844.167	101.43	6.363	5.262	4.711
ENSMUSG00000027048	Abcb11	ENSMUST00000102709; ENSMUST00000102710; ENSMUST00000133663; ENSMUST00000180142	protein_coding	ATP-binding cassette, sub-family B (MDR/TAP), member 11 [Source:MGI Symbol;Acc:MGI:1351619]	ABCB11	3880	0.458	GO:0006810; GO:0006855; GO:0015721; GO:0015722; GO:0042493; GO:0046618; GO:0055085; GO:0098656; GO:1903825	GO:0000139; GO:0005794; GO:0005886; GO:0016020; GO:0016021; GO:0016324; GO:0045177; GO:0046581; GO:0070062	GO:0000166; GO:0005524; GO:0015126; GO:0015238; GO:0016887; GO:0042626	FALSE	0	1	1	0	1	NA	3.627	12.3548	0.0809402	0	0.1378	NA	1	NA	3.64	12.4666	0.0802141	0	0.1348	NA	0	0	0	0	0	0	4.027	0	1.34233	2.32499	0	0	0	0	0	0	0	0
ENSMUSG00000040584	Abcb1a	ENSMUST00000138138; ENSMUST00000047753; ENSMUST00000126846; ENSMUST00000145232	protein_coding	ATP-binding cassette, sub-family B (MDR/TAP), member 1A [Source:MGI Symbol;Acc:MGI:97570]	ABCB1	2080	0.476	GO:0000086; GO:0006810; GO:0006855; GO:0009914; GO:0015893; GO:0042908; GO:0043215; GO:0046618; GO:0055085; GO:0060548; GO:0060856; GO:0072089; GO:2001025	GO:0005886; GO:0009986; GO:0016020; GO:0016021; GO:0045177; GO:0046581; GO:0070062	GO:0000166; GO:0005524; GO:0008559; GO:0016787; GO:0016887; GO:0042623; GO:0042626	TRUE	1.286	2.43851	0.410086	0	0.3441	0.8303	0.3578	1.28147	0.780354	0	0.6927	0.8712	0.07302	0.2084	1.629	3.09299	0.323312	0	0.2359	0.6931	15.63	12.57	48.06	25.42	19.6664	22.27	65.44	9.957	32.5557	29.1365	18.01	13.46	0	10.49	9.36513	0.2438	0.1953	0.7384
ENSMUSG00000028970	Abcb1b	ENSMUST00000199955; ENSMUST00000009058; ENSMUST00000196819; ENSMUST00000199546; ENSMUST00000196580; ENSMUST00000198650; ENSMUST00000196048; ENSMUST00000199994; ENSMUST00000197961	protein_coding	ATP-binding cassette, sub-family B (MDR/TAP), member 1B [Source:MGI Symbol;Acc:MGI:97568]		1590	0.456	GO:0006810; GO:0006855; GO:0014045; GO:0015893; GO:0042493; GO:0055085	GO:0000139; GO:0005739; GO:0005886; GO:0016020; GO:0016021; GO:0016324; GO:0046581	GO:0000166; GO:0005215; GO:0005524; GO:0008559; GO:0015238; GO:0016787; GO:0016887; GO:0042626	TRUE	-0.2232	0.856663	1.16732	0	0.7816	0.9704	0.05394	1.0381	0.963302	0	0.9576	0.9879	0.9767	0.9887	-0.1805	0.882397	1.13328	0	0.872	0.9748	39.6	24.1	38.3	34	8.59826	67.67	0	37.61	35.0933	33.9051	26.48	17.31	74.64	39.4767	30.7956	0.8081	0.4896	0.7698
ENSMUSG00000042476	Abcb4	ENSMUST00000197150; ENSMUST00000003717; ENSMUST00000197458; ENSMUST00000196067; ENSMUST00000199954	protein_coding	ATP-binding cassette, sub-family B (MDR/TAP), member 4 [Source:MGI Symbol;Acc:MGI:97569]	ABCB4	2570	0.43	GO:0006810; GO:0055085	GO:0000139; GO:0005886; GO:0016020; GO:0016021; GO:0016324; GO:0046581; GO:0070062	GO:0000166; GO:0005524; GO:0008559; GO:0016787; GO:0016887; GO:0042626	TRUE	-0.9027	0.534885	1.86956	0	0.1585	0.6461	0.1503	1.1098	0.901063	0	0.8216	0.9315	0.3738	0.6001	-0.7683	0.587109	1.70326	0	0.2539	0.7124	54.18	33.53	30.79	39.5	12.7869	20.56	49.33	60.85	43.58	20.7513	122.9	50	48.55	73.8167	42.5136	0.6842	0.4214	0.3829
ENSMUSG00000072791	Abcb5	ENSMUST00000100982; ENSMUST00000177311; ENSMUST00000035515	protein_coding	ATP-binding cassette, sub-family B (MDR/TAP), member 5 [Source:MGI Symbol;Acc:MGI:1924956]	ABCB5	1980	0.459	GO:0002481; GO:0002485; GO:0002489; GO:0002591; GO:0006810; GO:0030154; GO:0042391; GO:0048058; GO:0055085	GO:0005886; GO:0005887; GO:0016020; GO:0016021	GO:0000166; GO:0005524; GO:0015562; GO:0016887; GO:0042626	FALSE	0	1	1	0	1	NA	0	1	1	0	1	NA	1	NA	5.125e-15	1	1	0	1	NA	0	0	0	0	0	0	0	0	0	0	0	0	0	0	0	0	0	0
ENSMUSG00000026198	Abcb6	ENSMUST00000160081; ENSMUST00000159219; ENSMUST00000161215; ENSMUST00000027396; ENSMUST00000160757; ENSMUST00000161103	protein_coding	ATP-binding cassette, sub-family B (MDR/TAP), member 6 [Source:MGI Symbol;Acc:MGI:1921354]	ABCB6	2260	0.542	GO:0006779; GO:0006810; GO:0007420; GO:0015886; GO:0043588; GO:0055085	GO:0005739; GO:0005740; GO:0005741; GO:0005768; GO:0005783; GO:0005794; GO:0005886; GO:0016020; GO:0016021; GO:0031307; GO:0070062	GO:0000166; GO:0005524; GO:0015439; GO:0015562; GO:0016887; GO:0020037; GO:0042626	TRUE	0.5203	1.43425	0.697227	0	0.05584	0.3913	-0.1491	0.901813	1.10888	0	0.5109	0.7717	0.7939	0.899	0.3551	1.27907	0.781815	0	0.1561	0.6022	492.9	512.4	309.4	438.233	111.998	427.4	396.6	349.6	391.2	39.1801	289.2	390.4	235.5	305.033	78.6545	7.077	7.324	4.375
ENSMUSG00000031333	Abcb7	ENSMUST00000140333; ENSMUST00000033695	protein_coding	ATP-binding cassette, sub-family B (MDR/TAP), member 7 [Source:MGI Symbol;Acc:MGI:109533]	ABCB7	3130	0.427	GO:0006810; GO:0006879; GO:0055085	GO:0005623; GO:0005739; GO:0005743; GO:0016020; GO:0016021	GO:0000166; GO:0005524; GO:0016887; GO:0042626	TRUE	-0.4706	0.721664	1.38569	0	0.005369	0.08139	0.5336	1.44754	0.690829	0	0.001067	0.01241	0.002767	0.01752	0.04726	1.0333	0.967773	0	0.7532	0.9439	1249	1755	1442	1482	255.361	2149	2396	1845	2130	275.991	1941	2308	1909	2052.67	221.703	12.95	18.11	14.72
ENSMUSG00000028973	Abcb8	ENSMUST00000073076; ENSMUST00000198166; ENSMUST00000127816; ENSMUST00000136414; ENSMUST00000115077; ENSMUST00000136459; ENSMUST00000138168; ENSMUST00000151535; ENSMUST00000115074	protein_coding	ATP-binding cassette, sub-family B (MDR/TAP), member 8 [Source:MGI Symbol;Acc:MGI:1351667]	ABCB8	1540	0.565	GO:0006810; GO:0055085	GO:0005634; GO:0005730; GO:0005739; GO:0005743; GO:0016020; GO:0016021	GO:0000166; GO:0005524; GO:0016887; GO:0042626	TRUE	-0.2089	0.865197	1.15581	0	0.313	0.809	0.101	1.07252	0.932386	0	0.581	0.8108	0.429	0.6494	-0.1239	0.917703	1.08968	0	0.53	0.8732	642.9	651.7	494.1	596.233	88.5594	694.6	628.2	578.6	633.8	58.2024	561.4	700	799.3	686.9	119.49	13.55	13.67	10.25
ENSMUSG00000029408	Abcb9	ENSMUST00000126970; ENSMUST00000126856; ENSMUST00000148392; ENSMUST00000141510; ENSMUST00000031354; ENSMUST00000153433	protein_coding	ATP-binding cassette, sub-family B (MDR/TAP), member 9 [Source:MGI Symbol;Acc:MGI:1861729]	ABCB9	1880	0.59	GO:0006810; GO:0015031; GO:0015833; GO:0055085	GO:0005764; GO:0005765; GO:0005789; GO:0016020; GO:0016021; GO:0030176	GO:0000166; GO:0005524; GO:0015440; GO:0016887; GO:0022891; GO:0042626; GO:0042803	TRUE	0.209	1.15589	0.865137	0	0.2432	0.7563	-0.4343	0.740053	1.35126	0	0.007723	0.0582	0.2562	0.4793	-0.2413	0.845983	1.18206	0	0.1589	0.6052	2124	1741	1515	1793.33	307.854	1304	1485	1159	1316	163.331	1802	1561	1285	1549.33	258.697	36.66	29.92	25.76
ENSMUSG00000023088	Abcc1	ENSMUST00000154748; ENSMUST00000144074; ENSMUST00000144676; ENSMUST00000133454; ENSMUST00000156089; ENSMUST00000134960; ENSMUST00000147759; ENSMUST00000100167; ENSMUST00000134776; ENSMUST00000146032; ENSMUST00000130671	protein_coding	ATP-binding cassette, sub-family C (CFTR/MRP), member 1 [Source:MGI Symbol;Acc:MGI:102676]	ABCC1	2930	0.513	GO:0006810; GO:0006855; GO:0006979; GO:0015911; GO:0030335; GO:0033700; GO:0034775; GO:0042493; GO:0042908; GO:0043215; GO:0046618; GO:0055085; GO:0060326; GO:1901215	GO:0005737; GO:0005886; GO:0005887; GO:0016020; GO:0016021; GO:0016323; GO:0070062	GO:0000166; GO:0005215; GO:0005324; GO:0005524; GO:0008559; GO:0015238; GO:0015431; GO:0015562; GO:0016787; GO:0016887; GO:0034040; GO:0034634; GO:0042626; GO:0046624	TRUE	0.3278	1.2551	0.796751	0	0.1972	0.7018	-0.7168	0.608446	1.64353	0	0.004361	0.03754	0.5135	0.7185	-0.406	0.754713	1.32501	0	0.1614	0.6079	300.1	311.2	263.6	291.633	24.9039	163.6	224.5	139.4	175.833	43.8491	277.5	212.5	206.5	232.167	39.3743	3.324	3.431	2.875
ENSMUSG00000032842	Abcc10	ENSMUST00000167360; ENSMUST00000165733; ENSMUST00000095261; ENSMUST00000168490; ENSMUST00000170168; ENSMUST00000171584; ENSMUST00000047970	protein_coding	ATP-binding cassette, sub-family C (CFTR/MRP), member 10 [Source:MGI Symbol;Acc:MGI:2386976]	ABCC10	3200	0.588	GO:0006810; GO:0055085	GO:0005765; GO:0005886; GO:0016020; GO:0016021	GO:0000166; GO:0005524; GO:0016887; GO:0042626	TRUE	0.3878	1.3084	0.764294	0	0.2673	0.7781	-0.5869	0.665772	1.50202	0	0.07824	0.2831	0.6853	0.8327	-0.2151	0.861486	1.16078	0	0.589	0.8967	192.8	133.1	120.2	148.7	38.7325	99.36	115.8	78.55	97.9033	18.6677	93.21	122.1	123.9	113.07	17.2228	1.955	1.343	1.2
ENSMUSG00000036872	Abcc12	ENSMUST00000156066; ENSMUST00000152438; ENSMUST00000080115; ENSMUST00000131423; ENSMUST00000129898; ENSMUST00000156610; ENSMUST00000131806	protein_coding	ATP-binding cassette, sub-family C (CFTR/MRP), member 12 [Source:MGI Symbol;Acc:MGI:2441679]	ABCC12	4230	0.498	GO:0006810; GO:0055085	GO:0005739; GO:0016020; GO:0016021	GO:0000166; GO:0005524; GO:0016887; GO:0042626	TRUE	0.06503	1.04611	0.955925	0	0.9672	0.9963	-0.5389	0.688296	1.45286	0	0.6838	0.8671	0.5109	0.7168	-0.4869	0.713557	1.40143	0	0.7417	0.9415	0	34.58	20.28	18.2867	17.376	7.709	11.07	18.81	12.5297	5.69263	0	33.65	18.84	17.4967	16.8652	0	0.2641	0.1532
ENSMUSG00000025194	Abcc2	ENSMUST00000099413; ENSMUST00000129943; ENSMUST00000146737; ENSMUST00000143553; ENSMUST00000026208	protein_coding	ATP-binding cassette, sub-family C (CFTR/MRP), member 2 [Source:MGI Symbol;Acc:MGI:1352447]	ABCC2	2330	0.452	GO:0006855; GO:0015732; GO:0030644; GO:0042493; GO:0043627; GO:0070327	GO:0005887; GO:0009986; GO:0016020; GO:0016324; GO:0046581	GO:0005515; GO:0019904	FALSE	0	1	1	0	1	NA	5.813	56.2195	0.0177874	0.09511	0.03538	NA	0.1288	NA	5.832	56.9648	0.0175547	0	0.04582	NA	0	0	0	0	0	16.27	0	3.319	6.52967	8.59706	0	0	0	0	0	0	0	0
ENSMUSG00000020865	Abcc3	ENSMUST00000126566; ENSMUST00000021231; ENSMUST00000155253; ENSMUST00000140985; ENSMUST00000178136; ENSMUST00000151124	protein_coding	ATP-binding cassette, sub-family C (CFTR/MRP), member 3 [Source:MGI Symbol;Acc:MGI:1923658]	ABCC3	2330	0.546	GO:0006810; GO:0006855; GO:0015722; GO:0015893; GO:0042908; GO:0055085; GO:0098656; GO:1903825	GO:0005887; GO:0016020; GO:0016021; GO:0016323	GO:0000166; GO:0005215; GO:0005524; GO:0008559; GO:0015238; GO:0015432; GO:0016887; GO:0042626	FALSE	-5.752	0.0185556	53.892	-0.03894	0.04761	NA	6.626	98.7699	0.0101245	1.166	0.002967	0.02755	0.1276	NA	0.9334	1.90977	0.523623	0	0.5886	0.8965	0	0	0	0	0	13.7	11.07	9.957	11.5757	1.92205	8.474	9.615	0	6.02967	5.25292	0	0	0
ENSMUSG00000032849	Abcc4	ENSMUST00000166646; ENSMUST00000036554	protein_coding	ATP-binding cassette, sub-family C (CFTR/MRP), member 4 [Source:MGI Symbol;Acc:MGI:2443111]	ABCC4	5620	0.498	GO:0006855; GO:0048661	GO:0005886; GO:0016020; GO:0016323; GO:0031088	GO:0015238	TRUE	0.5571	1.47131	0.679667	0	0.3852	0.8546	0.03532	1.02478	0.975815	0	0.9489	0.9839	0.9813	0.991	0.5741	1.48875	0.671705	0	0.4147	0.8233	51.06	58.68	95.37	68.37	23.6911	58.24	119.8	30.98	69.6733	45.5004	78.39	23.08	38.41	46.6267	28.5558	0.2948	0.3373	0.5423
ENSMUSG00000022822	Abcc5	ENSMUST00000115547; ENSMUST00000134962; ENSMUST00000077867; ENSMUST00000079158; ENSMUST00000134413; ENSMUST00000150340; ENSMUST00000137985; ENSMUST00000131453; ENSMUST00000128978; ENSMUST00000127582; ENSMUST00000148003; ENSMUST00000096199	protein_coding	ATP-binding cassette, sub-family C (CFTR/MRP), member 5 [Source:MGI Symbol;Acc:MGI:1351644]	ABCC5	2280	0.498	GO:0006810; GO:0015711; GO:0055085	GO:0016020; GO:0016021; GO:0048471	GO:0000166; GO:0005524; GO:0008514; GO:0016887; GO:0042626	TRUE	0.3112	1.24074	0.805971	0	0.02786	0.2584	-0.3656	0.776146	1.28842	0	0.006848	0.05316	0.5679	0.7598	-0.0702	0.952506	1.04986	0	0.6187	0.907	2753	2727	2502	2660.67	138.023	2167	2192	1790	2049.67	225.225	2094	2104	2226	2141.33	73.4938	39.18	38.64	35.07
ENSMUSG00000030834	Abcc6	ENSMUST00000146866; ENSMUST00000134200; ENSMUST00000002850	protein_coding	ATP-binding cassette, sub-family C (CFTR/MRP), member 6 [Source:MGI Symbol;Acc:MGI:1351634]	ABCC6	2080	0.581	GO:0006810; GO:0055085	GO:0005634; GO:0005886; GO:0016020; GO:0016021; GO:0016324; GO:0016328	GO:0000166; GO:0005524; GO:0016887; GO:0042626	FALSE	2.639	6.229	0.160539	0	0.3147	NA	-5.799	0.0179609	55.6766	-0.1649	0.03582	NA	0.03528	NA	-3.195	0.109197	9.15779	0	0.1801	NA	2.084	0	17.27	6.45133	9.42701	0	0	0	0	0	0	2.885	0	0.961667	1.66566	0.03251	0	0.2654
ENSMUSG00000040136	Abcc8	ENSMUST00000033123	protein_coding	ATP-binding cassette, sub-family C (CFTR/MRP), member 8 [Source:MGI Symbol;Acc:MGI:1352629]	ABCC8	4950	0.571	GO:0009268; GO:0010043; GO:0043268; GO:0046676; GO:0071310; GO:0071805	GO:0005886; GO:0008076; GO:0030672; GO:0042383	GO:0005267; GO:0005524; GO:0019905; GO:0044325	TRUE	0.3602	1.2836	0.779057	0	0.07752	0.4644	-0.04272	0.970823	1.03005	0	0.846	0.9423	0.04695	0.1528	0.3009	1.23191	0.811746	0	0.1862	0.6365	535.6	672.7	732.2	646.833	100.82	745.2	691.6	433.7	623.5	166.542	540.2	513.4	459.4	504.333	41.156	3.511	4.39	4.727
ENSMUSG00000030249	Abcc9	ENSMUST00000100827; ENSMUST00000087527; ENSMUST00000073173; ENSMUST00000111771	protein_coding	ATP-binding cassette, sub-family C (CFTR/MRP), member 9 [Source:MGI Symbol;Acc:MGI:1352630]	ABCC9	7460	0.462	GO:0006810; GO:0006813; GO:0007165; GO:0010107; GO:0051607; GO:0055085	GO:0005739; GO:0005886; GO:0008076; GO:0008282; GO:0016020; GO:0016021; GO:0030017; GO:0030315; GO:0042383	GO:0000166; GO:0005267; GO:0005524; GO:0008144; GO:0008281; GO:0015459; GO:0016887; GO:0019905; GO:0042626; GO:0042802; GO:0044325	TRUE	1.14	2.20381	0.45376	0	0.0009697	0.02101	-0.7283	0.603615	1.65669	0	0.05582	0.2284	7.49e-08	2.034e-06	0.39	1.31039	0.76313	0	0.4311	0.8308	163.6	177.1	218.5	186.4	28.6072	168.7	117.8	47.57	111.357	60.8215	104.9	84.61	65.22	84.91	19.8417	0.7116	0.7668	0.9362
ENSMUSG00000031378	Abcd1	ENSMUST00000002084; ENSMUST00000114461	protein_coding	ATP-binding cassette, sub-family D (ALD), member 1 [Source:MGI Symbol;Acc:MGI:1349215]	ABCD1	2990	0.561	GO:0006635; GO:0006810; GO:0007031; GO:0015910; GO:0015916; GO:0042758; GO:0042760; GO:0055085	GO:0005737; GO:0005739; GO:0005777; GO:0005778; GO:0005779; GO:0016020; GO:0016021; GO:0048471	GO:0000166; GO:0005324; GO:0005325; GO:0005515; GO:0005524; GO:0016887; GO:0019899; GO:0042626; GO:0042802; GO:0042803	TRUE	0.1486	1.10849	0.902125	0	0.757	0.9671	0.1143	1.08245	0.92383	0	0.7625	0.9042	0.5013	0.7091	0.2466	1.18641	0.84288	0	0.5586	0.8862	194.9	89.06	75.1	119.687	65.5096	117.3	128.9	138.3	128.167	10.5192	175.8	74.04	73.19	107.677	58.9981	2.115	0.9622	0.8026
ENSMUSG00000055782	Abcd2	ENSMUST00000069511	protein_coding	ATP-binding cassette, sub-family D (ALD), member 2 [Source:MGI Symbol;Acc:MGI:1349467]	ABCD2	5530	0.417	GO:0000038; GO:0006635; GO:0006810; GO:0032000; GO:0042760; GO:0055085	GO:0005739; GO:0005777; GO:0005778; GO:0016020; GO:0016021; GO:0043231	GO:0000166; GO:0005524; GO:0016887; GO:0042626; GO:0042803	TRUE	0.3074	1.23748	0.808097	0	0.03407	0.2906	-0.7667	0.58776	1.70137	0	4.647e-07	1.332e-05	0.171	0.3718	-0.4753	0.719317	1.39021	0	0.002992	0.08991	2287	2302	2211	2266.67	48.7887	1299	1557	1110	1322	224.386	1793	1841	1854	1829.33	32.1299	13.42	13.45	12.78
ENSMUSG00000028127	Abcd3	ENSMUST00000196340; ENSMUST00000197383; ENSMUST00000195965; ENSMUST00000029770; ENSMUST00000199593; ENSMUST00000197662	protein_coding	ATP-binding cassette, sub-family D (ALD), member 3 [Source:MGI Symbol;Acc:MGI:1349216]	ABCD3	2120	0.455	GO:0006633; GO:0006635; GO:0006810; GO:0007031; GO:0015910; GO:0042760; GO:0055085	GO:0005739; GO:0005743; GO:0005777; GO:0005778; GO:0005782; GO:0016020; GO:0016021; GO:0043231	GO:0000166; GO:0005324; GO:0005515; GO:0005524; GO:0016887; GO:0042626; GO:0042803; GO:0043621	TRUE	-0.155	0.898132	1.11342	0	0.333	0.8231	0.2097	1.15645	0.864717	0	0.1437	0.4043	0.3484	0.5756	0.03898	1.02739	0.973343	0	0.8046	0.9576	1517	1672	1690	1626.33	95.1122	1866	2079	1659	1868	210.007	1515	1977	1936	1809.33	255.723	23.22	25.48	25.47
ENSMUSG00000021240	Abcd4	ENSMUST00000021666	protein_coding	ATP-binding cassette, sub-family D (ALD), member 4 [Source:MGI Symbol;Acc:MGI:1349217]	ABCD4	2530	0.539	GO:0006810; GO:0009235; GO:0055085	GO:0005777; GO:0005789; GO:0016020; GO:0016021	GO:0000166; GO:0005524; GO:0016887; GO:0042626	TRUE	0.3234	1.25128	0.799184	0	0.582	0.9266	-0.2926	0.816429	1.22485	0	0.573	0.8074	0.04407	0.1462	0.01402	1.00977	0.990329	0	0.981	0.9975	57.31	124.7	42.8	74.9367	43.7027	53.1	64.43	64.16	60.5633	6.46485	78.39	40.38	60.15	59.64	19.0101	0.7351	1.592	0.5407
ENSMUSG00000058355	Abce1	ENSMUST00000080536	protein_coding	ATP-binding cassette, sub-family E (OABP), member 1 [Source:MGI Symbol;Acc:MGI:1195458]	ABCE1	3810	0.402		GO:0005737; GO:0005739; GO:0016020	GO:0000166; GO:0005524; GO:0016887; GO:0051536	TRUE	-0.03359	0.976986	1.02356	0	0.8487	0.981	0.1367	1.09939	0.909597	0	0.3363	0.6381	0.03476	0.1227	0.08775	1.06271	0.940989	0	0.5466	0.8806	2478	3593	3274	3115	574.253	3531	3324	3355	3403.33	111.644	2551	3578	3432	3187	555.609	21.1	30.46	27.46
ENSMUSG00000038762	Abcf1	ENSMUST00000173125; ENSMUST00000173111; ENSMUST00000174834; ENSMUST00000043757; ENSMUST00000172661; ENSMUST00000173090; ENSMUST00000174128; ENSMUST00000087205	protein_coding	ATP-binding cassette, sub-family F (GCN20), member 1 [Source:MGI Symbol;Acc:MGI:1351658]	ABCF1	960	0.551	GO:0006413; GO:0045727	GO:0005634; GO:0005635; GO:0005654; GO:0005737; GO:0005840; GO:0016020; GO:0042788	GO:0000166; GO:0005524; GO:0008494; GO:0016887; GO:0043022; GO:0044822	TRUE	0.02159	1.01508	0.985146	0	0.8861	0.9848	0.05623	1.03975	0.961774	0	0.6726	0.8613	0.04713	0.1532	0.06263	1.04437	0.957517	0	0.6178	0.9069	3592	3898	4768	4086	610.125	4385	3915	4373	4224.33	267.958	3755	4191	4127	4024.33	235.434	121.4	131.2	158.7
ENSMUSG00000028953	Abcf2	ENSMUST00000030795	protein_coding	ATP-binding cassette, sub-family F (GCN20), member 2 [Source:MGI Symbol;Acc:MGI:1351657]	ABCF2	2570	0.533	GO:0008150	GO:0005739; GO:0016020	GO:0000166; GO:0005524; GO:0016887	TRUE	0.01096	1.00763	0.992432	0	0.9507	0.9957	0.0714	1.05074	0.951714	0	0.674	0.8622	0.811	0.9078	0.0673	1.04775	0.954423	0	0.6163	0.9062	2079	2810	3433	2774	677.717	3149	2512	3039	2900	340.489	2770	2852	2641	2754.33	106.369	26.25	35.32	42.69
ENSMUSG00000003234	Abcf3	ENSMUST00000003319; ENSMUST00000135861; ENSMUST00000152339; ENSMUST00000154660; ENSMUST00000148679	protein_coding	ATP-binding cassette, sub-family F (GCN20), member 3 [Source:MGI Symbol;Acc:MGI:1351656]	ABCF3	1230	0.521	GO:0008150; GO:0051607	GO:0016020	GO:0000166; GO:0005515; GO:0005524; GO:0016887	TRUE	0.02596	1.01816	0.982167	0	0.8717	0.9828	-0.02086	0.985645	1.01456	0	0.8878	0.96	0.4864	0.6979	-0.009899	0.993162	1.00689	0	0.944	0.993	2095	2397	2837	2443	373.133	2451	2127	2609	2395.67	245.718	2320	2657	2225	2400.67	227.016	55.28	62.96	73.71
ENSMUSG00000024030	Abcg1	ENSMUST00000139013; ENSMUST00000024829	protein_coding	ATP-binding cassette, sub-family G (WHITE), member 1 [Source:MGI Symbol;Acc:MGI:107704]	ABCG1	2350	0.534	GO:0006355; GO:0006810; GO:0006869; GO:0008203; GO:0010033; GO:0010745; GO:0010872; GO:0010875; GO:0010888; GO:0030301; GO:0032367; GO:0033344; GO:0033700; GO:0033993; GO:0034374; GO:0034375; GO:0034436; GO:0042632; GO:0042987; GO:0043691; GO:0045542; GO:0055085; GO:0055091; GO:0055099; GO:1901998	GO:0005654; GO:0005739; GO:0005768; GO:0005794; GO:0005886; GO:0009897; GO:0016020; GO:0016021; GO:0043231; GO:0055037	GO:0000166; GO:0005524; GO:0005548; GO:0016887; GO:0017127; GO:0019534; GO:0034041; GO:0034437; GO:0042803; GO:0043531; GO:0046982	TRUE	0.2037	1.15165	0.868321	0	0.2323	0.745	0.03377	1.02368	0.976864	0	0.8488	0.9435	0.008494	0.04241	0.2213	1.16578	0.857792	0	0.1802	0.6275	1149	1419	1643	1403.67	247.357	1286	1731	1268	1428.33	262.271	1240	1231	1187	1219.33	28.3608	15.87	19.5	22.34
ENSMUSG00000029802	Abcg2	ENSMUST00000143752; ENSMUST00000148008; ENSMUST00000145685; ENSMUST00000124542; ENSMUST00000114294; ENSMUST00000143447; ENSMUST00000145161; ENSMUST00000147213; ENSMUST00000031822; ENSMUST00000134426	protein_coding	ATP-binding cassette, sub-family G (WHITE), member 2 [Source:MGI Symbol;Acc:MGI:1347061]	ABCG2	1220	0.425	GO:0006810; GO:0006855; GO:0015893; GO:0046415; GO:0046618; GO:0060136	GO:0005634; GO:0005654; GO:0005739; GO:0005886; GO:0016020; GO:0016021; GO:0016324	GO:0000166; GO:0005524; GO:0015238; GO:0016887; GO:0042803; GO:0046983	TRUE	-0.2677	0.830643	1.20389	0	0.4022	0.8644	0.1608	1.11791	0.894529	0	0.5518	0.7958	0.6693	0.8239	-0.1234	0.918022	1.0893	0	0.69	0.9276	217.8	142.5	170.5	176.933	38.06	231.3	196.3	160.4	196	35.451	299.8	161.5	177.5	212.933	75.6529	5.793	3.773	4.465
ENSMUSG00000029299	Abcg3	ENSMUST00000031239; ENSMUST00000130644	protein_coding	ATP-binding cassette, sub-family G (WHITE), member 3 [Source:MGI Symbol;Acc:MGI:1351624]		2850	0.418	GO:0006810; GO:0008150	GO:0005575; GO:0016020; GO:0016021	GO:0003674; GO:0005524; GO:0016887	FALSE	0	1	1	0	1	NA	0	1	1	0	1	NA	1	NA	5.125e-15	1	1	0	1	NA	0	0	0	0	0	0	0	0	0	0	0	0	0	0	0	0	0	0
ENSMUSG00000032131	Abcg4	ENSMUST00000161408; ENSMUST00000085979; ENSMUST00000162783; ENSMUST00000161206; ENSMUST00000161354; ENSMUST00000034648; ENSMUST00000160323; ENSMUST00000159385; ENSMUST00000159997; ENSMUST00000160384	protein_coding	ATP-binding cassette, sub-family G (WHITE), member 4 [Source:MGI Symbol;Acc:MGI:1890594]	ABCG4	1610	0.578	GO:0033344		GO:0042803; GO:0046982	TRUE	0.0889	1.06356	0.940239	0	0.5958	0.9288	-0.0735	0.95033	1.05227	0	0.6565	0.8527	0.3127	0.5393	-0.0005101	0.999646	1.00035	0	0.9973	0.9997	1797	2222	2585	2201.33	394.406	1929	2446	1863	2079.33	319.253	2044	2215	1952	2070.33	133.463	36.23	44.59	51.31
ENSMUSG00000040505	Abcg5	ENSMUST00000066175; ENSMUST00000163375; ENSMUST00000171544; ENSMUST00000172439	protein_coding	ATP-binding cassette, sub-family G (WHITE), member 5 [Source:MGI Symbol;Acc:MGI:1351659]	ABCG5	1440	0.524	GO:0006810; GO:0007588; GO:0010949; GO:0030299; GO:0033344; GO:0042632; GO:0045796	GO:0016020; GO:0016021; GO:0016324; GO:0043190; GO:0043235; GO:0045177	GO:0000166; GO:0005524; GO:0016887; GO:0017127; GO:0046982	FALSE	-6.558	0.0106132	94.2225	0	0.0443	NA	0	1	1	0	1	NA	1	NA	-6.524	0.0108663	92.0279	-0.1546	0.05257	NA	0	0	0	0	0	0	0	0	0	0	31.78	0	0	10.5933	18.3482	0	0	0
ENSMUSG00000024254	Abcg8	ENSMUST00000171915; ENSMUST00000045714; ENSMUST00000170725	protein_coding	ATP-binding cassette, sub-family G (WHITE), member 8 [Source:MGI Symbol;Acc:MGI:1914720]	ABCG8	2790	0.542	GO:0006810; GO:0007588; GO:0010949; GO:0015914; GO:0015918; GO:0030299; GO:0033344; GO:0042632; GO:0045796; GO:0055092	GO:0016020; GO:0016021; GO:0016324; GO:0043190; GO:0043235	GO:0005524; GO:0015248; GO:0016887; GO:0017127; GO:0046982	FALSE	0	1	1	0	1	NA	5.905	59.9214	0.0166885	0.1508	0.03706	NA	0.03105	NA	5.918	60.4638	0.0165388	0	0.04775	NA	0	0	0	0	0	1.713	19.13	0	6.94767	10.5849	0	0	0	0	0	0	0	0
ENSMUSG00000006638	Abhd1	ENSMUST00000006814	protein_coding	abhydrolase domain containing 1 [Source:MGI Symbol;Acc:MGI:1931013]		1310	0.546	GO:0008150	GO:0005575; GO:0016020; GO:0016021	GO:0003674; GO:0004620; GO:0010296; GO:0016298; GO:0016787; GO:0018731; GO:0018732; GO:0018733; GO:0018734; GO:0034892; GO:0035460; GO:0043905; GO:0043906; GO:0043907; GO:0043908; GO:0047376; GO:0050253; GO:0052689; GO:0052767; GO:0052768; GO:0080030; GO:0080031; GO:0080032	TRUE	-0.3732	0.772068	1.29522	0	0.7897	0.9708	0.573	1.48761	0.672217	0	0.6586	0.8534	0.9851	0.9923	0.1869	1.13832	0.878491	0	0.9067	0.9838	15.63	19.91	6.008	13.8493	7.12001	40.26	0	21.02	20.4267	20.1366	0	25.96	27.54	17.8333	15.4643	0.3872	0.4909	0.1466
ENSMUSG00000033157	Abhd10	ENSMUST00000143731; ENSMUST00000138517; ENSMUST00000155741; ENSMUST00000128348; ENSMUST00000066983	protein_coding	abhydrolase domain containing 10 [Source:MGI Symbol;Acc:MGI:2442422]	ABHD10	1080	0.479	GO:0019391	GO:0005739; GO:0005829	GO:0004553; GO:0016787	TRUE	0.02451	1.01713	0.983154	0	0.8834	0.9848	-0.08755	0.94112	1.06256	0	0.5749	0.8081	0.0545	0.1698	-0.07866	0.946937	1.05604	0	0.6118	0.9056	1337	1664	1252	1417.67	217.523	1467	1241	1263	1323.67	124.617	1353	1283	1537	1391	131.195	40.17	49.77	37.04
ENSMUSG00000040532	Abhd11	ENSMUST00000123227; ENSMUST00000149778; ENSMUST00000148831; ENSMUST00000046999; ENSMUST00000154469; ENSMUST00000111216	protein_coding	abhydrolase domain containing 11 [Source:MGI Symbol;Acc:MGI:1916008]	ABHD11	1250	0.567	GO:0008150	GO:0005739	GO:0003674; GO:0003824; GO:0003923; GO:0016787; GO:0052770; GO:0052771	TRUE	-0.1473	0.902939	1.10749	0	0.425	0.8748	-0.1911	0.875938	1.14163	0	0.2711	0.5727	0.4472	0.666	-0.3541	0.782358	1.27819	0	0.04905	0.3816	799.2	725.1	622.5	715.6	88.7322	680.9	578.9	605.1	621.633	52.9718	849.5	712.5	810.2	790.733	70.5441	20.75	18.74	15.92
ENSMUSG00000032046	Abhd12	ENSMUST00000155119; ENSMUST00000141899; ENSMUST00000138608; ENSMUST00000129228; ENSMUST00000145826; ENSMUST00000056149; ENSMUST00000156641	protein_coding	abhydrolase domain containing 12 [Source:MGI Symbol;Acc:MGI:1923442]	ABHD12	1180	0.533	GO:0006660; GO:0007628; GO:0010996; GO:0046464	GO:0005739; GO:0016020; GO:0016021; GO:0032281	GO:0016787; GO:0047372	TRUE	-0.001569	0.998913	1.00109	0	0.9924	0.9991	-0.06048	0.958945	1.04281	0	0.6797	0.8647	0.6301	0.7995	-0.07798	0.947383	1.05554	0	0.5976	0.8999	9754	8261	7492	8502.33	1150.15	8397	8901	6973	8090.33	999.915	9162	8325	8009	8498.67	595.796	268.2	226.1	202.9
ENSMUSG00000090121	Abhd12b	ENSMUST00000162570; ENSMUST00000182512; ENSMUST00000182782; ENSMUST00000182927; ENSMUST00000161541; ENSMUST00000169156	protein_coding	abhydrolase domain containing 12B [Source:MGI Symbol;Acc:MGI:2685650]	ABHD12B	1690	0.469	GO:0008150	GO:0005575	GO:0003674	TRUE	-1.574	0.335876	2.97729	0	0.4283	0.8756	2.833	7.12554	0.14034	1.025	0.07241	0.2701	0.7056	NA	1.235	2.35381	0.424842	0	0.2898	0.7457	0	10.48	0	3.49333	6.05063	42.83	22.15	9.957	24.979	16.6181	7.415	12.5	11.59	10.5017	2.71158	0	0.2003	0
ENSMUSG00000040396	Abhd13	ENSMUST00000139793; ENSMUST00000048216	protein_coding	abhydrolase domain containing 13 [Source:MGI Symbol;Acc:MGI:1916154]	ABHD13	5130	0.423	GO:0008150	GO:0016020; GO:0016021	GO:0003674; GO:0003923; GO:0016787; GO:0052770; GO:0052771	TRUE	-0.1122	0.925176	1.08088	0	0.527	0.909	0.0393	1.02762	0.973127	0	0.8136	0.9279	0.4473	0.666	-0.0885	0.9405	1.06326	0	0.5962	0.8995	1267	1091	898.2	1085.4	184.464	1228	1120	968	1105.33	130.619	1149	1320	1044	1171	139.309	8.015	6.868	5.595
ENSMUSG00000042210	Abhd14a	ENSMUST00000187798; ENSMUST00000187001; ENSMUST00000171678; ENSMUST00000190798; ENSMUST00000185334; ENSMUST00000048685; ENSMUST00000187983; ENSMUST00000171925	protein_coding	abhydrolase domain containing 14A [Source:MGI Symbol;Acc:MGI:1915894]	ABHD14A	973	0.556	GO:0008150	GO:0005737; GO:0016020; GO:0016021; GO:0070062	GO:0003674; GO:0003923; GO:0016787; GO:0052770; GO:0052771	TRUE	0.2553	1.19358	0.837813	0	0.3143	0.8098	0.3955	1.3154	0.760226	0	0.105	0.3374	0.2874	0.5119	0.6361	1.55412	0.64345	0	0.005096	0.1214	604.4	350	360.5	438.3	143.943	541.3	463.1	712.4	572.267	127.502	357	405.8	336.2	366.333	35.7264	20.16	11.62	11.84
ENSMUSG00000042073	Abhd14b	ENSMUST00000186361; ENSMUST00000190167; ENSMUST00000185527; ENSMUST00000048527; ENSMUST00000185347; ENSMUST00000187106	protein_coding	abhydrolase domain containing 14b [Source:MGI Symbol;Acc:MGI:1923741]	ABHD14B	779	0.58	GO:0045944	GO:0005634; GO:0005730; GO:0005737; GO:0005829; GO:0070062	GO:0003923; GO:0016787; GO:0052770; GO:0052771	TRUE	-0.2611	0.834451	1.19839	0	0.5746	0.9249	0.5274	1.44133	0.693804	0	0.194	0.4801	0.2799	0.5044	0.2506	1.1897	0.840547	0	0.5653	0.8876	85.45	70.2	59.33	71.66	13.1211	131.9	76.51	98.46	102.29	27.8929	79.44	97.11	80.44	85.6633	9.92571	3.559	2.911	2.434
ENSMUSG00000000686	Abhd15	ENSMUST00000094004; ENSMUST00000145676; ENSMUST00000147386	protein_coding	abhydrolase domain containing 15 [Source:MGI Symbol;Acc:MGI:1914727]	ABHD15	1230	0.506	GO:0008150	GO:0005576; GO:0016020	GO:0003674; GO:0004620; GO:0010296; GO:0016298; GO:0016787; GO:0018731; GO:0018732; GO:0018733; GO:0018734; GO:0034892; GO:0035460; GO:0043905; GO:0043906; GO:0043907; GO:0043908; GO:0047376; GO:0050253; GO:0052767; GO:0052768; GO:0080030; GO:0080031; GO:0080032	FALSE	1.838	3.57514	0.279709	0	0.5579	NA	-5.805	0.0178863	55.9087	0	0.07368	NA	0.7539	NA	-4.009	0.0621113	16.1001	0	0.2176	NA	19.8	0	0	6.6	11.4315	0	0	0	0	0	5.296	0	0	1.76533	3.05765	0.5223	0	0
ENSMUSG00000007036	Abhd16a	ENSMUST00000173190; ENSMUST00000173846; ENSMUST00000173134; ENSMUST00000173247; ENSMUST00000173579; ENSMUST00000007251; ENSMUST00000172584	protein_coding	abhydrolase domain containing 16A [Source:MGI Symbol;Acc:MGI:99476]	ABHD16A	957	0.578		GO:0016020; GO:0016021	GO:0003923; GO:0016787; GO:0052770; GO:0052771	TRUE	0.1681	1.12358	0.890014	0	0.2901	0.7946	-0.07452	0.949658	1.05301	0	0.6294	0.8381	0.03208	0.1156	0.07762	1.05528	0.94762	0	0.6243	0.9088	1560	1285	1527	1457.33	150.154	1261	1588	1274	1374.33	185.155	1401	1268	1219	1296	94.1754	52.89	43.36	50.98
ENSMUSG00000055882	Abhd16b	ENSMUST00000069649	protein_coding	abhydrolase domain containing 16B [Source:MGI Symbol;Acc:MGI:3607711]	ABHD16B	1780	0.552	GO:0008150	GO:0005575	GO:0003674; GO:0003923; GO:0016787; GO:0052770; GO:0052771	FALSE	0	1	1	0	1	NA	0	1	1	0	1	NA	1	NA	5.125e-15	1	1	0	1	NA	0	0	0	0	0	0	0	0	0	0	0	0	0	0	0	0	0	0
ENSMUSG00000003346	Abhd17a	ENSMUST00000003436; ENSMUST00000191440; ENSMUST00000189605; ENSMUST00000187646	protein_coding	abhydrolase domain containing 17A [Source:MGI Symbol;Acc:MGI:106388]	ABHD17A	1030	0.663	GO:0008150	GO:0005576; GO:0016020	GO:0003674; GO:0003923; GO:0016787; GO:0052770; GO:0052771	TRUE	0.2632	1.20014	0.833238	0	0.07746	0.4643	-0.5955	0.661815	1.511	0	5.667e-06	0.0001303	6.649e-05	0.0008452	-0.3481	0.785618	1.27288	0	0.01224	0.1918	3833	3502	3013	3449.33	412.529	2316	2391	2088	2265	157.807	3102	2528	2975	2868.33	301.5	120.7	109.8	93.48
ENSMUSG00000047368	Abhd17b	ENSMUST00000052556	protein_coding	abhydrolase domain containing 17B [Source:MGI Symbol;Acc:MGI:1917816]	ABHD17B	2480	0.413	GO:0008150	GO:0005576; GO:0016020	GO:0003674; GO:0003923; GO:0016787; GO:0052770; GO:0052771	TRUE	-0.1222	0.918786	1.08839	0	0.4462	0.8826	-0.1834	0.880625	1.13556	0	0.2264	0.5223	0.5231	0.7259	-0.321	0.800515	1.2492	0	0.02633	0.2864	1332	1616	1743	1563.67	210.438	1289	1416	1402	1369	69.6348	1614	1759	1731	1701.33	76.9177	17.43	21.05	22.46
ENSMUSG00000038459	Abhd17c	ENSMUST00000131505; ENSMUST00000117085	protein_coding	abhydrolase domain containing 17C [Source:MGI Symbol;Acc:MGI:1917428]	ABHD17C	1300	0.518	GO:0008150	GO:0005575	GO:0003923; GO:0016787; GO:0052770; GO:0052771	TRUE	0.3077	1.23773	0.807929	0	0.1653	0.6556	-0.07777	0.947521	1.05539	0	0.6791	0.8646	0.02576	0.09791	0.2146	1.16038	0.861785	0	0.3155	0.7625	476.2	644.4	559.5	560.033	84.1013	481.4	546.6	554.2	527.4	40.018	486.2	506.7	365.2	452.7	76.4673	11.89	16.01	13.75
ENSMUSG00000039202	Abhd2	ENSMUST00000037315; ENSMUST00000135333	protein_coding	abhydrolase domain containing 2 [Source:MGI Symbol;Acc:MGI:1914344]	ABHD2	5650	0.489	GO:0009611; GO:0030336	GO:0016020; GO:0016021	GO:0004620; GO:0010296; GO:0016298; GO:0016787; GO:0018731; GO:0018732; GO:0018733; GO:0018734; GO:0034892; GO:0035460; GO:0043905; GO:0043906; GO:0043907; GO:0043908; GO:0047376; GO:0050253; GO:0052689; GO:0052767; GO:0052768; GO:0080030; GO:0080031; GO:0080032	TRUE	0.2006	1.14918	0.870189	0	0.2609	0.7719	0.3156	1.24453	0.803517	0	0.0476	0.2053	0.427	0.6478	0.5001	1.41431	0.707058	0	0.005557	0.1261	1386	1155	1287	1276	115.892	1615	1796	1318	1576.33	241.334	1254	1199	877.6	1110.2	203.306	7.96	6.602	7.28
ENSMUSG00000002475	Abhd3	ENSMUST00000117726; ENSMUST00000002549; ENSMUST00000144150; ENSMUST00000117828	protein_coding	abhydrolase domain containing 3 [Source:MGI Symbol;Acc:MGI:2147183]	ABHD3	1730	0.436	GO:0006629; GO:0046470	GO:0005575; GO:0016020; GO:0016021	GO:0004623; GO:0008970; GO:0016787; GO:0052689; GO:0052739; GO:0052740	TRUE	0.241	1.18181	0.846159	0	0.2444	0.7567	0.03206	1.02247	0.978023	0	0.8772	0.9557	1.462e-07	3.82e-06	0.2567	1.19474	0.837	0	0.2553	0.7132	451.2	488.3	515.9	485.133	32.466	507.9	590.9	378.3	492.367	107.148	426.9	390.4	413.8	410.367	18.4906	8.463	9.117	9.53
ENSMUSG00000040997	Abhd4	ENSMUST00000199338; ENSMUST00000197807; ENSMUST00000197605; ENSMUST00000199068; ENSMUST00000196699; ENSMUST00000041197; ENSMUST00000180359; ENSMUST00000197802	protein_coding	abhydrolase domain containing 4 [Source:MGI Symbol;Acc:MGI:1915938]	ABHD4	1120	0.531	GO:0006629; GO:0016042		GO:0004620; GO:0010296; GO:0016298; GO:0016787; GO:0018731; GO:0018732; GO:0018733; GO:0018734; GO:0034892; GO:0035460; GO:0043905; GO:0043906; GO:0043907; GO:0043908; GO:0047376; GO:0050253; GO:0052767; GO:0052768; GO:0080030; GO:0080031; GO:0080032	TRUE	-0.07986	0.946149	1.05692	0	0.7867	0.9707	0.00981	1.00682	0.993223	0	0.9693	0.9905	0.626	0.7972	-0.08652	0.941792	1.06181	0	0.7617	0.9468	436.6	476.7	268.1	393.8	110.69	507.1	337.2	333	392.433	99.3264	568.8	407.7	270.3	415.6	149.407	12.65	13.75	7.65
ENSMUSG00000032540	Abhd5	ENSMUST00000154161; ENSMUST00000175973; ENSMUST00000111497; ENSMUST00000156520; ENSMUST00000035128; ENSMUST00000176005	protein_coding	abhydrolase domain containing 5 [Source:MGI Symbol;Acc:MGI:1914719]	ABHD5	1480	0.488	GO:0006629; GO:0006631; GO:0006654; GO:0008654; GO:0010891; GO:0010898; GO:0030154; GO:0051006	GO:0005634; GO:0005737; GO:0005811; GO:0005829; GO:0043231	GO:0003841; GO:0004806; GO:0005515; GO:0016740; GO:0016746; GO:0042171	TRUE	0.46	1.37554	0.726986	0	0.09478	0.5152	-0.1195	0.920507	1.08636	0	0.6563	0.8527	0.3559	0.5833	0.324	1.2518	0.798852	0	0.2929	0.7496	249	290.2	232	257.067	29.9268	161.9	314.1	229	235	76.2772	210.8	206.7	143.5	187	37.7278	5.46	6.335	5.011
ENSMUSG00000025277	Abhd6	ENSMUST00000166497; ENSMUST00000026313	protein_coding	abhydrolase domain containing 6 [Source:MGI Symbol;Acc:MGI:1913332]	ABHD6	1710	0.507	GO:0009395; GO:0030336; GO:0046464; GO:0046889; GO:0060292; GO:2000124	GO:0005739; GO:0016020; GO:0016021; GO:0032281; GO:0070062	GO:0003824; GO:0004620; GO:0016787; GO:0047372	TRUE	0.2269	1.17032	0.854469	0	0.2113	0.7171	0.008095	1.00563	0.994405	0	0.9617	0.9887	0.004254	0.02476	0.2193	1.16417	0.858982	0	0.2088	0.6651	1132	822.5	1015	989.833	156.277	1024	1093	846.3	987.767	127.279	854.8	924	757.3	845.367	83.7494	21.47	15.54	18.97
ENSMUSG00000007950	Abhd8	ENSMUST00000008094	protein_coding	abhydrolase domain containing 8 [Source:MGI Symbol;Acc:MGI:1918946]	ABHD8	1980	0.625	GO:0008150	GO:0070062	GO:0003674; GO:0003824; GO:0003923; GO:0016787; GO:0052770; GO:0052771	TRUE	-0.1671	0.890631	1.1228	0	0.2734	0.7832	-0.2209	0.85803	1.16546	0	0.06515	0.2523	0.1459	0.3344	-0.4032	0.756179	1.32244	0	0.004549	0.114	6716	6876	6519	6703.67	178.819	5358	5432	6353	5714.33	554.338	7061	6876	8611	7516	952.799	110.1	112.2	105.2
ENSMUSG00000058835	Abi1	ENSMUST00000178908; ENSMUST00000093171; ENSMUST00000156344; ENSMUST00000123948; ENSMUST00000140164; ENSMUST00000139038; ENSMUST00000153931; ENSMUST00000149719; ENSMUST00000091394; ENSMUST00000154162; ENSMUST00000135308; ENSMUST00000114544; ENSMUST00000148294; ENSMUST00000078977; ENSMUST00000126112	protein_coding	abl-interactor 1 [Source:MGI Symbol;Acc:MGI:104913]	ABI1	2320	0.428	GO:0001756; GO:0006928; GO:0009987; GO:0018108; GO:0032147; GO:0035855; GO:0061098; GO:0072673	GO:0005622; GO:0005634; GO:0005737; GO:0005856; GO:0005886; GO:0016020; GO:0030027; GO:0030054; GO:0030175; GO:0031209; GO:0031252; GO:0042995; GO:0043005; GO:0045202; GO:0045211; GO:0070062	GO:0005515; GO:0008134; GO:0030296; GO:0032403	TRUE	-0.08228	0.944564	1.05869	0	0.5578	0.92	0.0006064	1.00042	0.99958	0	0.9959	0.9985	0.0261	0.09904	-0.09721	0.934839	1.0697	0	0.4358	0.8337	4255	4023	3579	3952.33	343.496	4136	3837	3801	3924.67	183.903	3837	4280	4415	4177.33	302.368	59.51	56.01	49.3
ENSMUSG00000026782	Abi2	ENSMUST00000189649; ENSMUST00000189082; ENSMUST00000190158; ENSMUST00000188618; ENSMUST00000189980; ENSMUST00000185788; ENSMUST00000191493; ENSMUST00000187709; ENSMUST00000188594; ENSMUST00000186097; ENSMUST00000052332; ENSMUST00000187400	protein_coding	abl-interactor 2 [Source:MGI Symbol;Acc:MGI:106913]	ABI2	2270	0.47	GO:0006928; GO:0007611; GO:0008154; GO:0016358; GO:0016477; GO:0016601; GO:0018108; GO:0043010; GO:2000601	GO:0005737; GO:0005829; GO:0005856; GO:0005913; GO:0030027; GO:0030175; GO:0030425; GO:0031209; GO:0042995	GO:0017124; GO:0031625; GO:0032403; GO:0048365; GO:0070064	TRUE	0.02734	1.01913	0.981228	0	0.8562	0.9813	-0.04031	0.972446	1.02833	0	0.7398	0.8931	0.07374	0.2098	-0.02849	0.980446	1.01994	0	0.8286	0.9641	8204	7409	7125	7579.33	559.303	7496	7353	7105	7318	197.836	7454	7964	6868	7428.67	548.439	117.3	105.4	100.3
ENSMUSG00000018381	Abi3	ENSMUST00000059026; ENSMUST00000143492; ENSMUST00000131049; ENSMUST00000137645	protein_coding	ABI gene family, member 3 [Source:MGI Symbol;Acc:MGI:1913860]	ABI3	1720	0.6	GO:0018108; GO:0030334	GO:0005622; GO:0005737; GO:0016020; GO:0030027	GO:0003674	TRUE	0.294	1.22603	0.815637	0	0.7776	0.9704	-0.6153	0.652794	1.53188	0	0.5054	0.7676	0.7392	0.8655	-0.3347	0.792949	1.26112	0	0.7763	0.9506	38.55	18.86	18.02	25.1433	11.6181	19.7	9.06	19.91	16.2233	6.20452	4.237	30.77	26.09	20.3657	14.1625	0.7274	0.3542	0.3349
ENSMUSG00000035258	Abi3bp	ENSMUST00000096012; ENSMUST00000096013; ENSMUST00000048471; ENSMUST00000171000	protein_coding	ABI gene family, member 3 (NESH) binding protein [Source:MGI Symbol;Acc:MGI:2444583]		4360	0.435	GO:0010811; GO:0030198	GO:0005578; GO:0005614	GO:0005518; GO:0005539; GO:0008201	TRUE	-0.829	0.562919	1.77645	0	0.09232	0.5091	1.236	2.35545	0.424548	0	0.00232	0.02292	0.7526	0.8742	0.3907	1.31103	0.762759	0	0.3661	0.795	60.44	70.2	51.07	60.57	9.56566	96.79	210.4	117.3	141.497	60.5468	148.3	115.4	59.42	107.707	44.9367	0.4498	0.5201	0.3743
ENSMUSG00000026842	Abl1	ENSMUST00000028190; ENSMUST00000135233; ENSMUST00000075759; ENSMUST00000156736; ENSMUST00000123471; ENSMUST00000127714; ENSMUST00000124726; ENSMUST00000142554; ENSMUST00000124089; ENSMUST00000146537	protein_coding	c-abl oncogene 1, non-receptor tyrosine kinase [Source:MGI Symbol;Acc:MGI:87859]	ABL1	2490	0.529	GO:0001922; GO:0001934; GO:0002322; GO:0002333; GO:0006281; GO:0006468; GO:0006897; GO:0006909; GO:0006914; GO:0006915; GO:0006974; GO:0006975; GO:0006979; GO:0007155; GO:0007173; GO:0007204; GO:0016310; GO:0016477; GO:0018108; GO:0021587; GO:0022408; GO:0030035; GO:0030036; GO:0030514; GO:0032956; GO:0033690; GO:0034446; GO:0038083; GO:0042100; GO:0042770; GO:0043065; GO:0043123; GO:0043124; GO:…	GO:0001726; GO:0005634; GO:0005654; GO:0005730; GO:0005737; GO:0005739; GO:0005783; GO:0005829; GO:0005856; GO:0015629; GO:0030426; GO:0031234; GO:0031252; GO:0043005; GO:0043025; GO:0045202; GO:0048471	GO:0000166; GO:0000287; GO:0003677; GO:0004672; GO:0004713; GO:0004715; GO:0005102; GO:0005515; GO:0005524; GO:0008022; GO:0016301; GO:0016740; GO:0017124; GO:0019901; GO:0019904; GO:0019905; GO:0030145; GO:0046872; GO:0051015; GO:0051019; GO:0070064; GO:0070097	TRUE	0.01732	1.01208	0.988066	0	0.9337	0.9923	0.182	1.13446	0.88148	0	0.3175	0.6198	0.4945	0.7041	0.1836	1.13571	0.880503	0	0.3141	0.762	907.6	639.2	619.5	722.1	160.949	818.8	749	870.6	812.8	61.0216	726.7	602.9	804.4	711.333	101.625	11.83	8.292	7.952
ENSMUSG00000026596	Abl2	ENSMUST00000173929; ENSMUST00000166172; ENSMUST00000190749; ENSMUST00000027888	protein_coding	v-abl Abelson murine leukemia viral oncogene 2 (arg, Abelson-related gene) [Source:MGI Symbol;Acc:MGI:87860]	ABL2	3800	0.555	GO:0006468; GO:0006909; GO:0006930; GO:0007015; GO:0007155; GO:0007173; GO:0007204; GO:0007612; GO:0008542; GO:0010863; GO:0010976; GO:0016310; GO:0016322; GO:0016477; GO:0018108; GO:0021587; GO:0022408; GO:0030036; GO:0032092; GO:0034613; GO:0035024; GO:0035640; GO:0038083; GO:0042127; GO:0043123; GO:0045087; GO:0046632; GO:0048008; GO:0048813; GO:0050885; GO:0051017; GO:0051353; GO:0060020; GO:…	GO:0001891; GO:0005623; GO:0005737; GO:0005829; GO:0005856; GO:0015629; GO:0016023; GO:0030027; GO:0031234; GO:0043197	GO:0000166; GO:0000287; GO:0004672; GO:0004713; GO:0004715; GO:0005102; GO:0005515; GO:0005524; GO:0016301; GO:0016740; GO:0030145; GO:0046872	TRUE	-0.03812	0.973923	1.02677	0	0.8607	0.9817	-0.3181	0.802126	1.24669	0	0.05412	0.2243	0.03562	0.125	-0.3714	0.773032	1.29361	0	0.07939	0.4579	906.6	723	890.6	840.067	101.698	647.5	686.6	674.8	669.633	20.0555	709.7	712.5	1159	860.4	258.599	7.742	6.146	7.49
ENSMUSG00000025085	Ablim1	ENSMUST00000111550; ENSMUST00000111526; ENSMUST00000111546; ENSMUST00000127198; ENSMUST00000111544; ENSMUST00000133782; ENSMUST00000111559; ENSMUST00000128212; ENSMUST00000133369; ENSMUST00000111529; ENSMUST00000111524; ENSMUST00000099294; ENSMUST00000111555; ENSMUST00000111528; ENSMUST00000156316; ENSMUST00000150425; ENSMUST00000134430; ENSMUST00000111558; ENSMUST00000104902; ENSMUST00000079360;…	protein_coding	actin-binding LIM protein 1 [Source:MGI Symbol;Acc:MGI:1194500]	ABLIM1	2690	0.524	GO:0007010; GO:0007411; GO:0030032; GO:0042384; GO:0045944	GO:0001725; GO:0005737; GO:0005856; GO:0015629; GO:0030027; GO:0097481	GO:0003779; GO:0005515; GO:0008270; GO:0046872	TRUE	0.246	1.18591	0.843231	0	0.1748	0.6703	-0.2409	0.846217	1.18173	0	0.08832	0.304	0.1114	0.2789	-0.009982	0.993105	1.00694	0	0.9536	0.9943	1740	1704	2062	1835.33	197.123	1512	1521	1600	1544.33	48.4183	1221	1521	1895	1545.67	337.676	20.99	20.46	24.5
ENSMUSG00000029095	Ablim2	ENSMUST00000101280; ENSMUST00000130233; ENSMUST00000130209; ENSMUST00000114203; ENSMUST00000114206; ENSMUST00000153529; ENSMUST00000114205; ENSMUST00000125378; ENSMUST00000054598; ENSMUST00000114210; ENSMUST00000150146; ENSMUST00000114204; ENSMUST00000151322; ENSMUST00000151636; ENSMUST00000129347; ENSMUST00000135885; ENSMUST00000153025	protein_coding	actin-binding LIM protein 2 [Source:MGI Symbol;Acc:MGI:2385758]	ABLIM2	1740	0.568	GO:0006351; GO:0007010; GO:0030036; GO:0045944	GO:0005737; GO:0015629; GO:0030016	GO:0003674; GO:0003779; GO:0008270; GO:0046872	TRUE	0.1629	1.11954	0.893228	0	0.2252	0.7348	-0.3607	0.778787	1.28405	0	0.005884	0.04739	0.7899	0.8965	-0.2128	0.862861	1.15894	0	0.1259	0.5577	3866	3486	3531	3627.67	207.625	3136	2366	2917	2806.33	396.75	3016	3302	3390	3236	195.54	72.1	64.72	64.85
ENSMUSG00000032735	Ablim3	ENSMUST00000166783; ENSMUST00000049378	protein_coding	actin binding LIM protein family, member 3 [Source:MGI Symbol;Acc:MGI:2442582]	ABLIM3	4370	0.542	GO:0006351; GO:0007010; GO:0030032; GO:0030036; GO:0042384; GO:0045944; GO:1903955	GO:0001725; GO:0005737; GO:0030027	GO:0003674; GO:0003779; GO:0008270; GO:0046872	TRUE	-0.1409	0.906953	1.10259	0	0.4188	0.8704	0.3617	1.28494	0.778247	0	0.02617	0.1379	0.08454	0.2308	0.2058	1.15333	0.867058	0	0.2251	0.6811	951.4	749.2	847.1	849.233	101.117	1025	968.5	1260	1084.5	154.591	853.8	1001	950.7	935.167	74.8193	7.065	5.538	6.195
ENSMUSG00000015787	Abo	ENSMUST00000114045; ENSMUST00000102900	protein_coding	ABO blood group (transferase A, alpha 1-3-N-acetylgalactosaminyltransferase, transferase B, alpha 1-3-galactosyltransferase) [Source:MGI Symbol;Acc:MGI:2135738]	ABO	1800	0.496	GO:0005975	GO:0005576; GO:0005794; GO:0016020; GO:0016021; GO:0031410	GO:0001962; GO:0004380; GO:0004381; GO:0016740; GO:0016757; GO:0016758; GO:0046872	FALSE	0.02962	1.02074	0.979678	0	0.9912	NA	0.971	1.9602	0.510152	0	0.7237	NA	0.9351	NA	0.9945	1.99239	0.50191	0	0.7697	NA	0	1.048	3.755	1.601	1.93762	0	0	9.957	3.319	5.74868	0	4.808	0	1.60267	2.7759	0	0.0188	0.06666
ENSMUSG00000017631	Abr	ENSMUST00000155035; ENSMUST00000065028; ENSMUST00000176179; ENSMUST00000137261; ENSMUST00000130364; ENSMUST00000072740; ENSMUST00000108408; ENSMUST00000176024; ENSMUST00000108407; ENSMUST00000131059; ENSMUST00000141442; ENSMUST00000151526; ENSMUST00000094012	protein_coding	active BCR-related gene [Source:MGI Symbol;Acc:MGI:107771]	ABR	2440	0.556	GO:0007165; GO:0007420; GO:0030036; GO:0030336; GO:0032496; GO:0035023; GO:0035556; GO:0042472; GO:0043314; GO:0043547; GO:0050728; GO:0050766; GO:0050885	GO:0005829; GO:0005886; GO:0016020	GO:0005085; GO:0005089; GO:0005096	TRUE	0.1407	1.10244	0.907079	0	0.4578	0.8859	-0.1465	0.90344	1.10688	0	0.3222	0.6243	0.001795	0.0125	-0.02127	0.985365	1.01485	0	0.8926	0.9808	11950	13320	14660	13310	1355.03	11890	11800	12160	11950	187.35	11170	12000	13020	12063.3	926.625	158.9	176.4	191.9
ENSMUSG00000042895	Abra	ENSMUST00000054742	protein_coding	actin-binding Rho activating protein [Source:MGI Symbol;Acc:MGI:2444891]	ABRA	1760	0.481	GO:0000060; GO:0006351; GO:0006355; GO:0006810; GO:0015031; GO:0035025; GO:0045893; GO:0045944; GO:0051091	GO:0005737; GO:0005856; GO:0005886; GO:0015629; GO:0030016; GO:0030017	GO:0003713; GO:0003779	FALSE	0	1	1	0	1	NA	5.352	40.8425	0.0244843	0	0.09833	NA	1	NA	5.365	41.2122	0.0242647	0	0.1147	NA	0	0	0	0	0	0	14.09	0	4.69667	8.13487	0	0	0	0	0	0	0	0
ENSMUSG00000078453	Abracl	ENSMUST00000020002	protein_coding	ABRA C-terminal like [Source:MGI Symbol;Acc:MGI:1920362]	ABRACL	807	0.42	GO:0008150	GO:0005575	GO:0003674	TRUE	0.1362	1.09901	0.909913	0	0.4724	0.8934	-0.6354	0.643762	1.55337	0	0.008229	0.0612	0.3334	0.5619	-0.5142	0.700181	1.4282	0	0.05035	0.3864	750.3	874.9	832.1	819.1	63.3091	438.5	364.4	772.2	525.033	217.235	887.7	711.5	637	745.4	128.742	30.17	35.02	32.95
ENSMUSG00000036376	Abt1	ENSMUST00000041782	protein_coding	activator of basal transcription 1 [Source:MGI Symbol;Acc:MGI:1353636]	ABT1	1280	0.533	GO:0000447; GO:0000472; GO:0000480; GO:0006351; GO:0006355; GO:0006357; GO:0006366; GO:0021522; GO:0034462	GO:0005634; GO:0005667; GO:0005730	GO:0000166; GO:0003677; GO:0003723; GO:0044822	TRUE	0.1586	1.1162	0.895894	0	0.4018	0.8644	-0.2695	0.829607	1.20539	0	0.1135	0.353	0.8846	0.9453	-0.1256	0.916623	1.09096	0	0.5175	0.8684	806.5	1027	913.9	915.8	110.262	764.9	639.3	861.8	755.333	111.558	667.3	855.7	934.1	819.033	137.127	20.45	25.91	22.82
ENSMUSG00000030083	Abtb1	ENSMUST00000032169	protein_coding	ankyrin repeat and BTB (POZ) domain containing 1 [Source:MGI Symbol;Acc:MGI:1933148]	ABTB1	1880	0.594	GO:0006412; GO:0006414; GO:0008150	GO:0005730; GO:0005737; GO:0005886	GO:0003674; GO:0003746	TRUE	-0.03573	0.975538	1.02508	0	0.8735	0.9828	-0.1844	0.880015	1.13634	0	0.3211	0.6234	0.4086	0.6325	-0.2358	0.849214	1.17756	0	0.2817	0.7392	537.7	675.8	522.7	578.733	84.3961	467.7	518.5	531	505.733	33.5256	742.5	584.6	452.2	593.1	145.337	9.281	11.61	8.885
ENSMUSG00000032724	Abtb2	ENSMUST00000138580; ENSMUST00000131122; ENSMUST00000076212	protein_coding	ankyrin repeat and BTB (POZ) domain containing 2 [Source:MGI Symbol;Acc:MGI:2139365]	ABTB2	2710	0.543	GO:0097237	GO:0005634; GO:0005654	GO:0003674; GO:0046982	TRUE	-0.2244	0.855951	1.16829	0	0.4578	0.8859	0.2838	1.2174	0.821425	0	0.3982	0.6915	0.01158	0.0537	0.04343	1.03056	0.970345	0	0.8973	0.9822	200.1	122.6	162.2	161.633	38.7531	301.5	156	127.2	194.9	93.4346	211.9	189.4	165.2	188.833	23.3552	2.396	1.461	1.913
ENSMUSG00000079773	AC087559.2	ENSMUST00000115907	protein_coding			412	0.621				FALSE	0	1	1	0	1	NA	0	1	1	0	1	NA	1	NA	5.125e-15	1	1	0	1	NA	0	0	0	0	0	0	0	0	0	0	0	0	0	0	0	0	0	0
ENSMUSG00000079774	AC087559.3	ENSMUST00000115912	protein_coding	Protein FAM205A [Source:UniProtKB/Swiss-Prot;Acc:A2APU8]		4130	0.507				FALSE	0	1	1	0	1	NA	0	1	1	0	1	NA	1	NA	5.125e-15	1	1	0	1	NA	0	0	0	0	0	0	0	0	0	0	0	0	0	0	0	0	0	0
ENSMUSG00000094576	AC087559.4	ENSMUST00000179935	protein_coding			1420	0.509				FALSE	0	1	1	0	1	NA	0	1	1	0	1	NA	1	NA	5.125e-15	1	1	0	1	NA	0	0	0	0	0	0	0	0	0	0	0	0	0	0	0	0	0	0
ENSMUSG00000096244	AC102264.1	ENSMUST00000177979	protein_coding	vomeronasal 1 receptor Vmn1r187 (Vmn1r187), mRNA [Source:RefSeq mRNA;Acc:NM_001167568]		903	0.433				FALSE	0	1	1	0	1	NA	0	1	1	0	1	NA	1	NA	5.125e-15	1	1	0	1	NA	0	0	0	0	0	0	0	0	0	0	0	0	0	0	0	0	0	0
ENSMUSG00000094383	AC123873.1	ENSMUST00000168953	protein_coding			1480	0.47				FALSE	0	1	1	0	1	NA	0	1	1	0	1	NA	1	NA	5.125e-15	1	1	0	1	NA	0	0	0	0	0	0	0	0	0	0	0	0	0	0	0	0	0	0
ENSMUSG00000094474	AC123873.2	ENSMUST00000177582	protein_coding			1450	0.464				FALSE	0	1	1	0	1	NA	0	1	1	0	1	NA	1	NA	5.125e-15	1	1	0	1	NA	0	0	0	0	0	0	0	0	0	0	0	0	0	0	0	0	0	0
ENSMUSG00000094836	AC123873.3	ENSMUST00000097490	protein_coding			1080	0.439				FALSE	0	1	1	0	1	NA	0	1	1	0	1	NA	1	NA	5.125e-15	1	1	0	1	NA	0	0	0	0	0	0	0	0	0	0	0	0	0	0	0	0	0	0
ENSMUSG00000095523	AC124606.1	ENSMUST00000180303	protein_coding			1450	0.464				FALSE	0	1	1	0	1	NA	0	1	1	0	1	NA	1	NA	5.125e-15	1	1	0	1	NA	0	0	0	0	0	0	0	0	0	0	0	0	0	0	0	0	0	0
ENSMUSG00000095763	AC124606.2	ENSMUST00000178318	protein_coding			1450	0.464				FALSE	0	1	1	0	1	NA	0	1	1	0	1	NA	1	NA	5.125e-15	1	1	0	1	NA	0	0	0	0	0	0	0	0	0	0	0	0	0	0	0	0	0	0
ENSMUSG00000079192	AC125149.1	ENSMUST00000111364	protein_coding			255	0.467				FALSE	0	1	1	0	1	NA	0	1	1	0	1	NA	1	NA	5.125e-15	1	1	0	1	NA	0	0	0	0	0	0	0	0	0	0	0	0	0	0	0	0	0	0
ENSMUSG00000079794	AC125149.2	ENSMUST00000115931	protein_coding			255	0.471				FALSE	0	1	1	0	1	NA	0	1	1	0	1	NA	1	NA	5.125e-15	1	1	0	1	NA	0	0	0	0	0	0	0	0	0	0	0	0	0	0	0	0	0	0
ENSMUSG00000094799	AC125149.3	ENSMUST00000115928	protein_coding			366	0.486				FALSE	0	1	1	0	1	NA	0	1	1	0	1	NA	1	NA	5.125e-15	1	1	0	1	NA	0	0	0	0	0	0	0	0	0	0	0	0	0	0	0	0	0	0
ENSMUSG00000095092	AC125149.4	ENSMUST00000177562	protein_coding			366	0.484				FALSE	0	1	1	0	1	NA	0	1	1	0	1	NA	1	NA	5.125e-15	1	1	0	1	NA	0	0	0	0	0	0	0	0	0	0	0	0	0	0	0	0	0	0
ENSMUSG00000094722	AC125178.1	ENSMUST00000180291	protein_coding			1450	0.464				FALSE	0	1	1	0	1	NA	0	1	1	0	1	NA	1	NA	5.125e-15	1	1	0	1	NA	0	0	0	0	0	0	0	0	0	0	0	0	0	0	0	0	0	0
ENSMUSG00000095076	AC125178.2	ENSMUST00000177668	protein_coding			1220	0.469				FALSE	0	1	1	0	1	NA	0	1	1	0	1	NA	1	NA	5.125e-15	1	1	0	1	NA	0	0	0	0	0	0	0	0	0	0	0	0	0	0	0	0	0	0
ENSMUSG00000095728	AC125178.3	ENSMUST00000179146	protein_coding			1220	0.484				FALSE	0	1	1	0	1	NA	0	1	1	0	1	NA	1	NA	5.125e-15	1	1	0	1	NA	0	0	0	0	0	0	0	0	0	0	0	0	0	0	0	0	0	0
ENSMUSG00000094791	AC126035.1	ENSMUST00000179677	protein_coding			837	0.467				FALSE	0	1	1	0	1	NA	0	1	1	0	1	NA	1	NA	5.125e-15	1	1	0	1	NA	0	0	0	0	0	0	0	0	0	0	0	0	0	0	0	0	0	0
ENSMUSG00000079222	AC132444.1	ENSMUST00000111423	protein_coding			1200	0.453				FALSE	0	1	1	0	1	NA	0	1	1	0	1	NA	1	NA	5.125e-15	1	1	0	1	NA	0	0	0	0	0	0	0	0	0	0	0	0	0	0	0	0	0	0
ENSMUSG00000094728	AC132444.2	ENSMUST00000180119	protein_coding			372	0.503				FALSE	0	1	1	0	1	NA	0	1	1	0	1	NA	1	NA	5.125e-15	1	1	0	1	NA	0	0	0	0	0	0	0	0	0	0	0	0	0	0	0	0	0	0
ENSMUSG00000094874	AC132444.3	ENSMUST00000178199	protein_coding			366	0.484				FALSE	0	1	1	0	1	NA	0	1	1	0	1	NA	1	NA	5.125e-15	1	1	0	1	NA	0	0	0	0	0	0	0	0	0	0	0	0	0	0	0	0	0	0
ENSMUSG00000095450	AC132444.4	ENSMUST00000179292	protein_coding			372	0.503				FALSE	0	1	1	0	1	NA	0	1	1	0	1	NA	1	NA	5.125e-15	1	1	0	1	NA	0	0	0	0	0	0	0	0	0	0	0	0	0	0	0	0	0	0
ENSMUSG00000095500	AC132444.5	ENSMUST00000178309	protein_coding			291	0.45				FALSE	0	1	1	0	1	NA	0	1	1	0	1	NA	1	NA	5.125e-15	1	1	0	1	NA	0	0	0	0	0	0	0	0	0	0	0	0	0	0	0	0	0	0
ENSMUSG00000096808	AC132444.6	ENSMUST00000177921	protein_coding			1500	0.383				FALSE	0	1	1	0	1	NA	0	1	1	0	1	NA	1	NA	5.125e-15	1	1	0	1	NA	0	0	0	0	0	0	0	0	0	0	0	0	0	0	0	0	0	0
ENSMUSG00000094855	AC133095.1	ENSMUST00000178327	protein_coding			1450	0.473				FALSE	0	1	1	0	1	NA	0	1	1	0	1	NA	1	NA	5.125e-15	1	1	0	1	NA	0	0	0	0	0	0	0	0	0	0	0	0	0	0	0	0	0	0
ENSMUSG00000095475	AC133095.2	ENSMUST00000180208	protein_coding			1450	0.483				FALSE	0	1	1	0	1	NA	0	1	1	0	1	NA	1	NA	5.125e-15	1	1	0	1	NA	0	0	0	0	0	0	0	0	0	0	0	0	0	0	0	0	0	0
ENSMUSG00000079190	AC133103.1	ENSMUST00000111360	protein_coding			1470	0.492				FALSE	0	1	1	0	1	NA	0	1	1	0	1	NA	1	NA	5.125e-15	1	1	0	1	NA	0	0	0	0	0	0	0	0	0	0	0	0	0	0	0	0	0	0
ENSMUSG00000094514	AC133103.3	ENSMUST00000178645	protein_coding			366	0.415				FALSE	0	1	1	0	1	NA	0	1	1	0	1	NA	1	NA	5.125e-15	1	1	0	1	NA	0	0	0	0	0	0	0	0	0	0	0	0	0	0	0	0	0	0
ENSMUSG00000095250	AC133103.4	ENSMUST00000179211	protein_coding			366	0.481				FALSE	0	1	1	0	1	NA	0	1	1	0	1	NA	1	NA	5.125e-15	1	1	0	1	NA	0	0	0	0	0	0	0	0	0	0	0	0	0	0	0	0	0	0
ENSMUSG00000095672	AC133103.5	ENSMUST00000178603	protein_coding			366	0.486				FALSE	0	1	1	0	1	NA	0	1	1	0	1	NA	1	NA	5.125e-15	1	1	0	1	NA	0	0	0	0	0	0	0	0	0	0	0	0	0	0	0	0	0	0
ENSMUSG00000095787	AC133103.6	ENSMUST00000179124	protein_coding			372	0.503				FALSE	0	1	1	0	1	NA	0	1	1	0	1	NA	1	NA	5.125e-15	1	1	0	1	NA	0	0	0	0	0	0	0	0	0	0	0	0	0	0	0	0	0	0
ENSMUSG00000096100	AC133103.7	ENSMUST00000179890	protein_coding			372	0.497				FALSE	0	1	1	0	1	NA	0	1	1	0	1	NA	1	NA	5.125e-15	1	1	0	1	NA	0	0	0	0	0	0	0	0	0	0	0	0	0	0	0	0	0	0
ENSMUSG00000105835	AC136513.6	ENSMUST00000196121	protein_coding			365	0.559				TRUE	-0.2335	0.850569	1.17568	0	0.2443	0.7567	0.0555	1.03922	0.962261	0	0.7486	0.8969	0.9476	0.9746	-0.193	0.874785	1.14314	0	0.3538	0.7855	688.8	689.5	717.9	698.733	16.6025	652.7	651.3	862.9	722.3	121.765	1039	669.2	755.1	821.1	193.533	61.24	61.02	62.86
ENSMUSG00000074720	AC140325.1	ENSMUST00000099245	protein_coding			486	0.436				FALSE	0	1	1	0	1	NA	0	1	1	0	1	NA	1	NA	5.125e-15	1	1	0	1	NA	0	0	0	0	0	0	0	0	0	0	0	0	0	0	0	0	0	0
ENSMUSG00000094741	AC140325.2	ENSMUST00000178291	protein_coding			1220	0.483				FALSE	0	1	1	0	1	NA	0	1	1	0	1	NA	1	NA	5.125e-15	1	1	0	1	NA	0	0	0	0	0	0	0	0	0	0	0	0	0	0	0	0	0	0
ENSMUSG00000095570	AC140325.3	ENSMUST00000179972	protein_coding			1440	0.472				FALSE	0	1	1	0	1	NA	0	1	1	0	1	NA	1	NA	5.125e-15	1	1	0	1	NA	0	0	0	0	0	0	0	0	0	0	0	0	0	0	0	0	0	0
ENSMUSG00000096728	AC140325.4	ENSMUST00000178296	protein_coding			1450	0.482				FALSE	0	1	1	0	1	NA	0	1	1	0	1	NA	1	NA	5.125e-15	1	1	0	1	NA	0	0	0	0	0	0	0	0	0	0	0	0	0	0	0	0	0	0
ENSMUSG00000091585	AC140365.1	ENSMUST00000165454	protein_coding			1500	0.469				FALSE	0	1	1	0	1	NA	0	1	1	0	1	NA	1	NA	5.125e-15	1	1	0	1	NA	0	0	0	0	0	0	0	0	0	0	0	0	0	0	0	0	0	0
ENSMUSG00000106277	AC146980.1	ENSMUST00000167556	protein_coding	Serine/threonine-protein kinase PLK [Source:UniProtKB/TrEMBL;Acc:E9PVH4]		2700	0.423				TRUE	0.08205	1.05852	0.944714	0	0.8521	0.981	0.05797	1.041	0.960615	0	0.8871	0.9598	0.977	0.9887	0.1246	1.09021	0.917258	0	0.7794	0.9517	62.52	119.4	103.6	95.1733	29.3614	135.3	71.48	88.5	98.4267	33.0477	85.8	77.88	105.8	89.8267	14.389	0.7514	1.429	1.227
ENSMUSG00000094172	AC163611.1	ENSMUST00000177843	protein_coding			1450	0.472				FALSE	0	1	1	0	1	NA	0	1	1	0	1	NA	1	NA	5.125e-15	1	1	0	1	NA	0	0	0	0	0	0	0	0	0	0	0	0	0	0	0	0	0	0
ENSMUSG00000095505	AC164084.1	ENSMUST00000178335	protein_coding			837	0.466				FALSE	0	1	1	0	1	NA	0	1	1	0	1	NA	1	NA	5.125e-15	1	1	0	1	NA	0	0	0	0	0	0	0	0	0	0	0	0	0	0	0	0	0	0
ENSMUSG00000095666	AC164084.2	ENSMUST00000178466	protein_coding			1450	0.465				FALSE	0	1	1	0	1	NA	0	1	1	0	1	NA	1	NA	5.125e-15	1	1	0	1	NA	0	0	0	0	0	0	0	0	0	0	0	0	0	0	0	0	0	0
ENSMUSG00000096680	AC164084.3	ENSMUST00000177991	protein_coding			1440	0.471				FALSE	0	1	1	0	1	NA	0	1	1	0	1	NA	1	NA	5.125e-15	1	1	0	1	NA	0	0	0	0	0	0	0	0	0	0	0	0	0	0	0	0	0	0
ENSMUSG00000094303	AC165294.1	ENSMUST00000110576	protein_coding			1220	0.47				FALSE	0	1	1	0	1	NA	0	1	1	0	1	NA	1	NA	5.125e-15	1	1	0	1	NA	0	0	0	0	0	0	0	0	0	0	0	0	0	0	0	0	0	0
ENSMUSG00000096236	AC165294.2	ENSMUST00000177853	protein_coding			1220	0.482				FALSE	0	1	1	0	1	NA	0	1	1	0	1	NA	1	NA	5.125e-15	1	1	0	1	NA	0	0	0	0	0	0	0	0	0	0	0	0	0	0	0	0	0	0
ENSMUSG00000096756	AC165294.3	ENSMUST00000177719	protein_coding			1450	0.466				FALSE	0	1	1	0	1	NA	0	1	1	0	1	NA	1	NA	5.125e-15	1	1	0	1	NA	0	0	0	0	0	0	0	0	0	0	0	0	0	0	0	0	0	0
ENSMUSG00000079808	AC168977.1	ENSMUST00000115924	protein_coding			1910	0.497				FALSE	4.473	22.2079	0.0450291	0	0.1679	NA	-4.406	0.0471696	21.2001	0	0.1745	NA	0.1778	NA	5.125e-15	1	1	0	1	NA	7.294	0	0	2.43133	4.21119	0	0	0	0	0	0	0	0	0	0	0.1239	0	0
ENSMUSG00000094915	AC168977.2	ENSMUST00000179715	protein_coding			366	0.418				FALSE	0	1	1	0	1	NA	0	1	1	0	1	NA	1	NA	5.125e-15	1	1	0	1	NA	0	0	0	0	0	0	0	0	0	0	0	0	0	0	0	0	0	0
ENSMUSG00000095019	AC234645.1	ENSMUST00000178569	protein_coding			1080	0.43				FALSE	0	1	1	0	1	NA	0	1	1	0	1	NA	1	NA	5.125e-15	1	1	0	1	NA	0	0	0	0	0	0	0	0	0	0	0	0	0	0	0	0	0	0
ENSMUSG00000036138	Acaa1a	ENSMUST00000175859; ENSMUST00000176397; ENSMUST00000175743; ENSMUST00000039784; ENSMUST00000176351; ENSMUST00000176007; ENSMUST00000175719; ENSMUST00000176796; ENSMUST00000176546; ENSMUST00000177463	protein_coding	acetyl-Coenzyme A acyltransferase 1A [Source:MGI Symbol;Acc:MGI:2148491]	ACAA1	1190	0.596	GO:0000038; GO:0006629; GO:0006631; GO:0006635; GO:0008152; GO:0008206	GO:0005739; GO:0005777; GO:0016020; GO:0043231	GO:0003824; GO:0003985; GO:0003988; GO:0016401; GO:0016740; GO:0016746; GO:0016747	TRUE	-0.009048	0.993748	1.00629	0	0.9741	0.9971	0.3658	1.2886	0.776038	0	0.083	0.293	0.1505	0.341	0.3415	1.26707	0.78922	0	0.1841	0.6331	462.7	317.5	484.4	421.533	90.7465	555.9	585.9	477.9	539.9	55.7494	266.9	464.4	539.1	423.467	140.641	12.62	8.618	13.01
ENSMUSG00000010651	Acaa1b	ENSMUST00000127952; ENSMUST00000010795	protein_coding	acetyl-Coenzyme A acyltransferase 1B [Source:MGI Symbol;Acc:MGI:3605455]		1130	0.585	GO:0006629; GO:0006631; GO:0008152	GO:0005739; GO:0005777	GO:0003824; GO:0003988; GO:0016740; GO:0016746; GO:0016747	TRUE	-2.642	0.160206	6.24196	-0.3918	0.008791	0.1171	2.166	4.48777	0.222828	0.8088	0.02143	0.1206	0.04651	0.1517	-0.4891	0.712469	1.40357	0	0.5561	0.8848	6.252	6.287	11.26	7.933	2.88132	23.13	30.2	55.31	36.2133	16.9118	70.97	10.58	69.57	50.3733	34.4691	0.1795	0.1797	0.3186
ENSMUSG00000036880	Acaa2	ENSMUST00000041053	protein_coding	acetyl-Coenzyme A acyltransferase 2 (mitochondrial 3-oxoacyl-Coenzyme A thiolase) [Source:MGI Symbol;Acc:MGI:1098623]	ACAA2	1520	0.529	GO:0006084; GO:0006629; GO:0006631; GO:0006635; GO:0008152; GO:0071456; GO:1901029; GO:1902109	GO:0005739; GO:0005743; GO:0005759; GO:0070062	GO:0003824; GO:0003988; GO:0016740; GO:0016746; GO:0016747; GO:0044822	TRUE	0.6131	1.52954	0.65379	0	0.1244	0.5835	-0.4289	0.742828	1.34621	0	0.1989	0.4868	0.2798	0.5042	0.1685	1.12389	0.889767	0	0.7112	0.9335	125	117.4	142.7	128.367	12.9817	78.8	110.7	95.14	94.88	15.9516	112.3	71.15	68.84	84.0967	24.4521	2.67	2.494	3
ENSMUSG00000020532	Acaca	ENSMUST00000183548; ENSMUST00000020843; ENSMUST00000136463; ENSMUST00000183887; ENSMUST00000184534; ENSMUST00000103201; ENSMUST00000130012; ENSMUST00000137500; ENSMUST00000133811	protein_coding	acetyl-Coenzyme A carboxylase alpha [Source:MGI Symbol;Acc:MGI:108451]	ACACA	3410	0.479	GO:0001894; GO:0006084; GO:0006629; GO:0006631; GO:0006633; GO:0008152; GO:0014070; GO:0044268; GO:0051289; GO:0055088; GO:0071380	GO:0005730; GO:0005737; GO:0005739; GO:0005829; GO:0015629; GO:0070062	GO:0000166; GO:0003824; GO:0003989; GO:0004075; GO:0005515; GO:0005524; GO:0009374; GO:0016874; GO:0019900; GO:0046872	TRUE	-0.2202	0.858446	1.1649	0	0.3164	0.8108	0.257	1.19499	0.836826	0	0.1542	0.4213	0.2734	0.4977	0.02117	1.01478	0.985433	0	0.9103	0.9845	978.5	1586	1431	1331.83	315.657	1427	1657	1664	1582.67	134.857	1178	1474	1999	1550.33	415.789	9.311	15.03	13.41
ENSMUSG00000042010	Acacb	ENSMUST00000031583; ENSMUST00000142489; ENSMUST00000102582; ENSMUST00000143276; ENSMUST00000146841	protein_coding	acetyl-Coenzyme A carboxylase beta [Source:MGI Symbol;Acc:MGI:2140940]	ACACB	5030	0.583	GO:0006084; GO:0006629; GO:0006631; GO:0006633; GO:0008152; GO:0010884; GO:0014070; GO:0046322; GO:0051289; GO:0060421; GO:2001295	GO:0005634; GO:0005739; GO:0016020	GO:0000166; GO:0003824; GO:0003989; GO:0004075; GO:0005524; GO:0009374; GO:0016874; GO:0046872	TRUE	-0.1802	0.882581	1.13304	0	0.709	0.9568	-0.1267	0.915924	1.09179	0	0.7851	0.9147	0.1457	0.3342	-0.3252	0.798188	1.25284	0	0.5481	0.8815	91.7	66.01	96.12	84.61	16.259	121.6	64.43	44.25	76.76	40.122	153.6	74.04	60.87	96.17	50.1699	0.5916	0.4239	0.6107
ENSMUSG00000029456	Acad10	ENSMUST00000143187; ENSMUST00000031412; ENSMUST00000137231; ENSMUST00000137789; ENSMUST00000111770; ENSMUST00000133775	protein_coding	acyl-Coenzyme A dehydrogenase family, member 10 [Source:MGI Symbol;Acc:MGI:1919235]	ACAD10	2590	0.547	GO:0008152; GO:0033539; GO:0055088; GO:0055114	GO:0005739	GO:0000062; GO:0003995; GO:0009055; GO:0016491; GO:0016627; GO:0016787; GO:0016937; GO:0017099; GO:0034580; GO:0034845; GO:0034916; GO:0043820; GO:0043830; GO:0050660; GO:0052758; GO:0052759; GO:0052760; GO:0052890; GO:0070991	TRUE	1.548	2.92411	0.341984	0	0.2749	0.7837	-0.6066	0.656743	1.52267	0	0.5406	0.7893	0.3112	0.5378	0.9268	1.90105	0.526024	0	0.5692	0.8885	27.09	15.72	18.02	20.2767	6.01154	17.13	9.06	13.28	13.1567	4.03641	0	12.5	7.971	6.82367	6.32849	0.3394	0.196	0.2224
ENSMUSG00000090150	Acad11	ENSMUST00000185819; ENSMUST00000120854; ENSMUST00000154431; ENSMUST00000189998; ENSMUST00000189133; ENSMUST00000047799; ENSMUST00000128714	protein_coding	acyl-Coenzyme A dehydrogenase family, member 11 [Source:MGI Symbol;Acc:MGI:2143169]	ACAD11	1960	0.468	GO:0008152; GO:0033539; GO:0055088; GO:0055114	GO:0005634; GO:0005739; GO:0005777; GO:0031966	GO:0000062; GO:0003995; GO:0004466; GO:0009055; GO:0016491; GO:0016627; GO:0016937; GO:0017099; GO:0034580; GO:0034845; GO:0034916; GO:0043820; GO:0043830; GO:0050660; GO:0052758; GO:0052759; GO:0052760; GO:0052890; GO:0070991	TRUE	0.2654	1.20197	0.831968	0	0.2443	0.7567	-0.01378	0.990494	1.0096	0	0.9471	0.9835	0.1093	0.276	0.2367	1.17829	0.848684	0	0.2352	0.6927	435.6	510.3	698.4	548.1	135.416	590.1	514.4	516.6	540.367	43.0844	471.4	475	423.9	456.767	28.5202	7.211	8.41	11.39
ENSMUSG00000042647	Acad12	ENSMUST00000111776; ENSMUST00000041252; ENSMUST00000131338; ENSMUST00000197306; ENSMUST00000197916	protein_coding	acyl-Coenzyme A dehydrogenase family, member 12 [Source:MGI Symbol;Acc:MGI:2443320]		1820	0.51	GO:0008150; GO:0033539; GO:0055088	GO:0005739	GO:0000062; GO:0003674; GO:0003995; GO:0009055; GO:0050660; GO:0052890	TRUE	-0.7629	0.589311	1.6969	0	0.4603	0.8875	0.3867	1.3074	0.764877	0	0.7069	0.8782	0.9237	0.9641	-0.3899	0.763183	1.3103	0	0.6138	0.9059	50.02	24.1	0.751	24.957	24.6457	47.97	25.17	23.23	32.1233	13.7579	45.55	38.46	42.03	42.0133	3.54503	0.8918	0.4277	0.01319
ENSMUSG00000031969	Acad8	ENSMUST00000151075; ENSMUST00000120367; ENSMUST00000129490; ENSMUST00000128923; ENSMUST00000060513; ENSMUST00000132293; ENSMUST00000138102	protein_coding	acyl-Coenzyme A dehydrogenase family, member 8 [Source:MGI Symbol;Acc:MGI:1914198]	ACAD8	1690	0.487	GO:0008152; GO:0009083; GO:0033539; GO:0055088; GO:0055114	GO:0005739	GO:0000062; GO:0003995; GO:0009055; GO:0016491; GO:0016627; GO:0016937; GO:0017099; GO:0034580; GO:0034845; GO:0034916; GO:0043820; GO:0043830; GO:0050660; GO:0052758; GO:0052759; GO:0052760; GO:0052890; GO:0070991	TRUE	-0.09263	0.937812	1.06631	0	0.7299	0.96	0.3513	1.27571	0.783877	0	0.1356	0.3903	0.7728	0.8873	0.2437	1.18403	0.844576	0	0.333	0.7703	250.1	317.5	396.5	321.367	73.2766	491.6	343.3	389.4	408.1	75.8979	440.7	293.3	296.4	343.467	84.2208	4.802	6.068	7.498
ENSMUSG00000027710	Acad9	ENSMUST00000196648; ENSMUST00000195896; ENSMUST00000011492; ENSMUST00000197588; ENSMUST00000196395; ENSMUST00000198050; ENSMUST00000199193; ENSMUST00000198987; ENSMUST00000196535; ENSMUST00000197344	protein_coding	acyl-Coenzyme A dehydrogenase family, member 9 [Source:MGI Symbol;Acc:MGI:1914272]	ACAD9	1480	0.494	GO:0008152; GO:0032981; GO:0033539; GO:0055088; GO:0055114	GO:0005634; GO:0005739; GO:0030425	GO:0000062; GO:0003995; GO:0009055; GO:0016491; GO:0016627; GO:0016937; GO:0017099; GO:0034580; GO:0034845; GO:0034916; GO:0043820; GO:0043830; GO:0050660; GO:0052758; GO:0052759; GO:0052760; GO:0052890; GO:0070991	TRUE	-0.1286	0.914719	1.09323	0	0.5147	0.9058	0.1408	1.10252	0.907016	0	0.4355	0.718	0.3115	0.5379	-0.003209	0.997778	1.00223	0	0.9836	0.9982	684.6	1043	1093	940.2	222.763	1055	1014	1024	1031	21.3776	956.5	1066	1062	1028.17	62.0974	15.01	22.76	23.61
ENSMUSG00000026003	Acadl	ENSMUST00000027153; ENSMUST00000139208	protein_coding	acyl-Coenzyme A dehydrogenase, long-chain [Source:MGI Symbol;Acc:MGI:87866]	ACADL	1280	0.453	GO:0001659; GO:0006629; GO:0006631; GO:0008152; GO:0019254; GO:0033539; GO:0042413; GO:0042758; GO:0044242; GO:0045717; GO:0046322; GO:0051289; GO:0055088; GO:0055114; GO:0090181	GO:0005737; GO:0005739; GO:0005759; GO:0031966	GO:0000062; GO:0003995; GO:0004466; GO:0009055; GO:0016401; GO:0016491; GO:0016627; GO:0050660; GO:0052890	TRUE	-0.8511	0.554362	1.80388	0	2.269e-05	0.0007879	0.8323	1.78052	0.561633	0	1.23e-05	0.0002603	0.0008716	0.007057	-0.0341	0.976641	1.02392	0	0.8399	0.9669	559.6	376.2	438.6	458.133	93.2473	775.2	757	898.3	810.167	76.8663	833.6	818.2	823.2	825	7.85621	14.19	9.493	10.95
ENSMUSG00000062908	Acadm	ENSMUST00000130713; ENSMUST00000200250; ENSMUST00000150070; ENSMUST00000135724; ENSMUST00000137161; ENSMUST00000199342; ENSMUST00000196188; ENSMUST00000072697; ENSMUST00000196688; ENSMUST00000156310	protein_coding	acyl-Coenzyme A dehydrogenase, medium chain [Source:MGI Symbol;Acc:MGI:87867]	ACADM	794	0.495	GO:0001889; GO:0005978; GO:0006082; GO:0006111; GO:0006629; GO:0006631; GO:0006635; GO:0007507; GO:0008152; GO:0009409; GO:0009437; GO:0009791; GO:0019254; GO:0033539; GO:0042594; GO:0045329; GO:0051289; GO:0051791; GO:0051793; GO:0055007; GO:0055088; GO:0055114	GO:0005634; GO:0005739; GO:0005759; GO:0030424; GO:0031966; GO:0070062	GO:0000062; GO:0003995; GO:0009055; GO:0016491; GO:0016627; GO:0016853; GO:0042802; GO:0050660; GO:0052890; GO:0070991	TRUE	0.2497	1.18896	0.841071	0	0.299	0.8012	-0.235	0.849685	1.17691	0	0.3024	0.6044	0.06501	0.1925	-0.000145	0.999899	1.0001	0	0.9996	0.9998	331.4	381.4	342.4	351.733	26.2742	224.4	334.2	333	297.2	63.0495	276.5	254.8	353.6	294.967	51.9242	13.54	15.52	13.78
ENSMUSG00000029545	Acads	ENSMUST00000141142; ENSMUST00000150291; ENSMUST00000131726; ENSMUST00000153374; ENSMUST00000031524	protein_coding	acyl-Coenzyme A dehydrogenase, short chain [Source:MGI Symbol;Acc:MGI:87868]	ACADS	1210	0.595	GO:0006629; GO:0006631; GO:0008152; GO:0033539; GO:0046359; GO:0051289; GO:0055088; GO:0055114	GO:0005634; GO:0005739; GO:0005759; GO:0031966	GO:0000062; GO:0003995; GO:0004085; GO:0009055; GO:0016491; GO:0016627; GO:0050660	TRUE	0.6456	1.56439	0.639227	0	0.4575	0.8859	-0.6198	0.650761	1.53666	0	0.4002	0.6927	0.8444	0.9247	0.002922	1.00203	0.997977	0	0.9977	0.9997	53.14	55.53	24.03	44.2333	17.5374	44.54	28.19	12.17	28.3	16.1853	56.14	19.23	9.42	28.2633	24.6351	1.425	1.483	0.6347
ENSMUSG00000030861	Acadsb	ENSMUST00000015829; ENSMUST00000156261; ENSMUST00000151995; ENSMUST00000136612; ENSMUST00000117518; ENSMUST00000135633; ENSMUST00000133277	protein_coding	acyl-Coenzyme A dehydrogenase, short/branched chain [Source:MGI Symbol;Acc:MGI:1914135]	ACADSB	1500	0.426	GO:0006629; GO:0006631; GO:0006637; GO:0008152; GO:0033539; GO:0055088; GO:0055114	GO:0005739; GO:0070062	GO:0000062; GO:0003995; GO:0009055; GO:0016491; GO:0016627; GO:0016937; GO:0050660; GO:0052890	TRUE	-0.0746	0.949605	1.05307	0	0.6736	0.9504	0.09792	1.07023	0.934379	0	0.532	0.784	0.8927	0.9502	0.007909	1.0055	0.994533	0	0.9578	0.9946	1324	1788	1878	1663.33	297.297	1826	1757	1727	1770	50.7642	1490	1881	1883	1751.33	226.324	28.65	38.5	40.01
ENSMUSG00000018574	Acadvl	ENSMUST00000134516; ENSMUST00000137187; ENSMUST00000156733; ENSMUST00000145478; ENSMUST00000146129; ENSMUST00000102574; ENSMUST00000018718	protein_coding	acyl-Coenzyme A dehydrogenase, very long chain [Source:MGI Symbol;Acc:MGI:895149]	ACADVL	1110	0.548	GO:0001659; GO:0006629; GO:0006631; GO:0006635; GO:0008152; GO:0033539; GO:0042760; GO:0045717; GO:0046322; GO:0055088; GO:0055114; GO:0090181	GO:0005634; GO:0005730; GO:0005737; GO:0005739; GO:0005743; GO:0016020; GO:0042645	GO:0000062; GO:0003995; GO:0004466; GO:0009055; GO:0016491; GO:0016627; GO:0017099; GO:0050660; GO:0052890	TRUE	-0.04308	0.970581	1.03031	0	0.877	0.9837	0.1975	1.14671	0.87206	0	0.4373	0.7194	0.7232	0.8548	0.1396	1.1016	0.907771	0	0.5029	0.8636	270.9	477.8	605.3	451.333	168.764	529.3	481.2	536.5	515.667	30.0653	544.5	413.4	439.9	465.933	69.3189	7.92	13.9	17.43
ENSMUSG00000030607	Acan	ENSMUST00000032835	protein_coding	aggrecan [Source:MGI Symbol;Acc:MGI:99602]		7360	0.548	GO:0001501; GO:0001502; GO:0002063; GO:0007155; GO:0007417; GO:0030166; GO:0030199; GO:0030336	GO:0005576; GO:0005578; GO:0005604; GO:0072534	GO:0005509; GO:0005515; GO:0005540; GO:0030246; GO:0046872	TRUE	0.8978	1.86322	0.536705	0	0.0001591	0.00438	-1.055	0.481297	2.07772	-0.05595	1.919e-07	5.999e-06	0.199	0.4095	-0.1733	0.886812	1.12763	0	0.5045	0.8643	560.6	456.8	495.6	504.333	52.4482	249.2	245.6	227.9	240.9	11.4013	337.9	252.9	221.7	270.833	60.1399	2.472	2.005	2.152
ENSMUSG00000001588	Acap1	ENSMUST00000001631; ENSMUST00000108622; ENSMUST00000148037; ENSMUST00000127238	protein_coding	ArfGAP with coiled-coil, ankyrin repeat and PH domains 1 [Source:MGI Symbol;Acc:MGI:2388270]	ACAP1	2100	0.548	GO:0006629; GO:0007165; GO:0008150; GO:0016042	GO:0005768; GO:0016020	GO:0003674; GO:0004871; GO:0005096; GO:0016787; GO:0046872	TRUE	-6.98	0.00792156	126.238	-1.264	0.004273	0.0693	7.356	163.824	0.00610412	1.393	0.0006031	0.007779	1	NA	0.4328	1.34985	0.740823	0	0.756	0.945	0	0	0	0	0	5.139	12.08	40.93	19.383	18.9802	28.6	0.9615	13.04	14.2005	13.8557	0	0	0
ENSMUSG00000049076	Acap2	ENSMUST00000058033	protein_coding	ArfGAP with coiled-coil, ankyrin repeat and PH domains 2 [Source:MGI Symbol;Acc:MGI:1925868]	ACAP2	6490	0.438	GO:0030029; GO:0036010; GO:0043547; GO:1990090	GO:0001726; GO:0005768; GO:0010008; GO:0016020	GO:0005096; GO:0005515; GO:0017137; GO:0046872	TRUE	0.2651	1.20172	0.832141	0	0.1545	0.6393	-0.05894	0.959969	1.0417	0	0.7083	0.8792	0.008862	0.04377	0.1907	1.14132	0.87618	0	0.2981	0.7541	851.3	742.9	814	802.733	55.0713	794.9	789.3	711.3	765.167	46.7339	566.7	759.6	675.4	667.233	96.709	4.257	3.698	4.008
ENSMUSG00000029033	Acap3	ENSMUST00000126582; ENSMUST00000079031; ENSMUST00000140902; ENSMUST00000140855; ENSMUST00000145654; ENSMUST00000105584; ENSMUST00000131168; ENSMUST00000137726; ENSMUST00000131372	protein_coding	ArfGAP with coiled-coil, ankyrin repeat and PH domains 3 [Source:MGI Symbol;Acc:MGI:2153589]	ACAP3	1930	0.587	GO:0008150	GO:0005575	GO:0003674	TRUE	-0.006167	0.995734	1.00428	0	0.9711	0.9963	-0.04236	0.971065	1.0298	0	0.7756	0.91	0.7917	0.8974	-0.06383	0.956721	1.04524	0	0.6924	0.9279	1049	1281	1187	1172.33	116.693	1108	1103	1183	1131.33	44.8144	1001	1230	1297	1176	155.213	17.64	21.45	19.65
ENSMUSG00000032047	Acat1	ENSMUST00000034547; ENSMUST00000167130; ENSMUST00000169317	protein_coding	acetyl-Coenzyme A acetyltransferase 1 [Source:MGI Symbol;Acc:MGI:87870]	ACAT1	1420	0.452	GO:0008152; GO:0051260	GO:0005739; GO:0005743; GO:0005759; GO:0070062	GO:0003824; GO:0003985; GO:0016740; GO:0016746; GO:0016747; GO:0019899; GO:0042803; GO:0046872; GO:0050662	TRUE	-0.1025	0.931418	1.07363	0	0.4453	0.8822	0.1917	1.14211	0.875573	0	0.1103	0.3469	0.0007915	0.006576	0.07408	1.05269	0.949948	0	0.5565	0.8851	2758	2964	2873	2865	103.233	3280	2964	3512	3252	275.071	2948	3090	3181	3073	117.427	63.03	67.43	64.66
ENSMUSG00000023832	Acat2	ENSMUST00000159697; ENSMUST00000007005; ENSMUST00000159358	protein_coding	acetyl-Coenzyme A acetyltransferase 2 [Source:MGI Symbol;Acc:MGI:87871]	ACAT2	1630	0.507	GO:0008152	GO:0005634; GO:0005654; GO:0005730; GO:0005737; GO:0005739; GO:0005829; GO:0070062	GO:0003824; GO:0003985; GO:0016740; GO:0016746; GO:0016747	TRUE	-0.1816	0.881725	1.13414	0	0.263	0.7727	0.2104	1.15701	0.864298	0	0.1836	0.4644	0.9362	0.9696	0.01355	1.00944	0.990652	0	0.923	0.9875	1492	1941	2089	1840.67	310.89	2249	1848	2257	2118	233.861	2040	2065	2157	2087.33	61.6144	29.71	38.46	40.96
ENSMUSG00000062480	Acat3	ENSMUST00000160378; ENSMUST00000160921; ENSMUST00000043923	protein_coding	acetyl-Coenzyme A acetyltransferase 3 [Source:MGI Symbol;Acc:MGI:109182]	ACAT2	1280	0.499		GO:0005634; GO:0005654; GO:0005730; GO:0005737; GO:0005739; GO:0005829; GO:0070062	GO:0003985	FALSE	3.909	15.0219	0.0665693	0.2419	0.06773	NA	-0.3703	0.773622	1.29262	0	0.8077	NA	0.7067	NA	3.508	11.3766	0.0878996	0.1663	0.1152	NA	9.378	24.1	0.751	11.4097	11.8063	7.709	17.11	1.106	8.64167	8.04266	1.059	0.9615	0	0.6735	0.585302	0.2378	0.6082	0.01875
ENSMUSG00000026499	Acbd3	ENSMUST00000192420; ENSMUST00000027780	protein_coding	acyl-Coenzyme A binding domain containing 3 [Source:MGI Symbol;Acc:MGI:2181074]	ACBD3	3520	0.43	GO:0006629; GO:0006694; GO:0006810	GO:0000139; GO:0005739; GO:0005794; GO:0016020; GO:0016021	GO:0000062; GO:0034237	TRUE	0.1236	1.08945	0.917894	0	0.4166	0.8704	-0.06616	0.955177	1.04693	0	0.6152	0.8296	0.002728	0.01735	0.0422	1.02968	0.971173	0	0.7561	0.945	2125	2434	2530	2363	211.629	2182	2242	2307	2243.67	62.5167	2120	2381	2005	2168.67	192.666	19.59	22.34	22.97
ENSMUSG00000056938	Acbd4	ENSMUST00000150780; ENSMUST00000107040; ENSMUST00000124965; ENSMUST00000130749; ENSMUST00000092559; ENSMUST00000142630; ENSMUST00000134884; ENSMUST00000139374; ENSMUST00000147701; ENSMUST00000140372; ENSMUST00000129870; ENSMUST00000024492; ENSMUST00000146176; ENSMUST00000162338; ENSMUST00000161013; ENSMUST00000152971	protein_coding	acyl-Coenzyme A binding domain containing 4 [Source:MGI Symbol;Acc:MGI:1914381]	ACBD4	933	0.591	GO:0008150	GO:0005575	GO:0003674	TRUE	-0.04021	0.972513	1.02826	0	0.8545	0.981	-0.02187	0.984955	1.01527	0	0.9214	0.9727	0.6319	0.8002	-0.07728	0.947843	1.05503	0	0.7375	0.9396	413.7	322.7	413	383.133	52.338	449.7	298	377.2	374.967	75.8747	397.2	382.7	401.5	393.8	9.85038	14.39	11.17	14.15
ENSMUSG00000026781	Acbd5	ENSMUST00000144088; ENSMUST00000114523; ENSMUST00000114526; ENSMUST00000114529; ENSMUST00000155602; ENSMUST00000028121	protein_coding	acyl-Coenzyme A binding domain containing 5 [Source:MGI Symbol;Acc:MGI:1921409]	ACBD5	2640	0.439	GO:0006810; GO:0006914; GO:0030242	GO:0005634; GO:0005654; GO:0005777; GO:0016020; GO:0016021; GO:0043231	GO:0000062; GO:0003674; GO:0008289	TRUE	0.1487	1.10857	0.902063	0	0.3213	0.8152	-0.07898	0.946727	1.05627	0	0.5536	0.7967	0.09216	0.2461	0.05409	1.0382	0.963202	0	0.688	0.9267	2528	2162	2112	2267.33	227.124	2102	2248	2041	2130.33	106.369	1928	2144	2054	2042	108.499	31.07	26.45	25.56
ENSMUSG00000033701	Acbd6	ENSMUST00000080138; ENSMUST00000035560; ENSMUST00000194476; ENSMUST00000097529; ENSMUST00000192730; ENSMUST00000159339	protein_coding	acyl-Coenzyme A binding domain containing 6 [Source:MGI Symbol;Acc:MGI:1919732]	ACBD6	1580	0.509	GO:0008150	GO:0005737	GO:0000062; GO:0003674; GO:0008289	TRUE	-0.1246	0.917258	1.09021	0	0.3938	0.8596	0.2059	1.15341	0.866998	0	0.1307	0.3828	0.05705	0.1748	0.06618	1.04694	0.955164	0	0.6203	0.9072	2111	2176	2503	2263.33	210.086	2594	2336	2859	2596.33	261.508	2508	2486	2407	2467	53.1131	43.36	44.49	50.63
ENSMUSG00000026644	Acbd7	ENSMUST00000115089	protein_coding	acyl-Coenzyme A binding domain containing 7 [Source:MGI Symbol;Acc:MGI:1925495]	ACBD7	531	0.414	GO:0008150	GO:0005575	GO:0000062; GO:0003674; GO:0008289	TRUE	0.0648	1.04594	0.956078	0	0.9196	0.9915	-0.2627	0.833527	1.19972	0	0.6962	0.8732	0.2036	0.4151	-0.2158	0.861069	1.16135	0	0.7599	0.9467	34.39	101.6	36.05	57.3467	38.3335	35.12	85.57	21.02	47.2367	33.938	65.67	46.15	52.18	54.6667	9.99476	2.101	6.183	2.169
[truncated: 21,963 more rows]
[truncated: 7 more columns]
